# Supplementary material for: In the hunt for genomic markers of metabolic resistance to pyrethroids in the mosquito Aedes aegypti: An integrated next-generation sequencing approach
Source: PLoS Negl Trop Dis. 2017 Apr 5;11(4):e0005526. doi: 10.1371/journal.pntd.0005526 (PMC5393893; doi:10.1371/journal.pntd.0005526)
Supplement: S2 Table — (XLSX) [file pntd.0005526.s002.xlsx]

## Sheet: Feuil1
Gene ID	Transcript ID	Gene name	Description	Biological category		BoraS mean FPKM	LivpS mean FPKM	NwOrS mean FPKM	DeltaR mean FPKM	PhetR mean FPKM	NakhR mean FPKM	CaynR mean FPKM	StGeR mean FPKM		Log2 FC (DeltaR/MeanS)	Log2 FC (PhetR/MeanS)	Log2 FC (NakhR/MeanS)	Log2 FC (CaynR/MeanS)	Log2 FC (StGeR/MeanS)		q_value (DeltaR/BoraS)	q_value (DeltaR/LivpS)	q_value (DeltaR/NwOrS)		q_value (PhetR/BoraS)	q_value (PhetR/LivpS)	q_value (PhetR/NwOrS)		q_value (NakhR/BoraS)	q_value (NakhR/LivpS)	q_value (NakhR/NwOrS)		q_value (CaynR/BoraS)	q_value (CaynR/LivpS)	q_value (CaynR/NwOrS)		q_value (StGeR/BoraS)	q_value (StGeR/LivpS)	q_value (StGeR/NwOrS)
AAEL000124	AAEL000124-RA		hypothetical protein	Unknown		245.447	170.608	158.451	121.163	84.0598	51.6211	176.465	145.565		-0.633094	-1.16056	-1.86402	-0.0906643	-0.368384		0.000438726	0.0479774	0.152367		0.000438726	0.000438726	0.000438726		0.000438726	0.000438726	0.000438726		0.0266101	0.871967	0.571004		0.000438726	0.380666	0.687036
AAEL000544	AAEL000544-RA		hypothetical protein	Unknown		65.1024	57.7902	56.0753	52.7386	23.3951	14.8258	44.2556	58.8198		-0.174774	-1.34743	-2.00552	-0.427773	-0.0173309		0.159928	0.605112	0.747765		0.000438726	0.000438726	0.000438726		0.000438726	0.000438726	0.000438726		0.00904234	0.145377	0.224134		0.578552	0.93966	0.837648
AAEL000611	AAEL000611-RA	CECE	Cecropin, Anti-Microbial Peptide.	Immunity		256.814	163.293	810.23	163.517	56.3598	34.617	56.0186	101.548		-0.986064	-2.52277	-3.22595	-2.53153	-1.67334		0.0369161	0.993296	0.000438726		0.000438726	0.000820285	0.000438726		0.000438726	0.000438726	0.000438726		0.000438726	0.000438726	0.000438726		0.000438726	0.134418	0.000438726
AAEL000962	AAEL000962-RA		conserved hypothetical protein	Unknown		0.999857	1.52083	0.827971	3.61281	1.43258	12.1269	0.718408	1.11603		1.74235	0.407843	3.48937	-0.587894	0.0476083		0.000438726	0.00150815	0.000438726		0.176752	0.878548	0.0882733		0.000438726	0.000438726	0.000438726		0.204508	0.00949125	0.690347		0.732815	0.314697	0.37064
AAEL001279	AAEL001279-RB		merozoite surface protein, putative	Structure		30.0972	19.7718	44.9417	38.9414	4.03666	2.98511	35.7807	20.2245		0.380928	-2.88914	-3.32452	0.258805	-0.564272		0.106013	0.0321285	0.507308		0.000438726	0.000438726	0.000438726		0.000438726	0.000438726	0.000438726		0.452977	0.0579854	0.439034		0.0936867	0.959711	0.00620342
AAEL001319	AAEL001319-RA		hypothetical protein	Unknown		9.63633	39.9164	6.61676	15.9309	1.16914	6.85286	76.4529	20.8913		0.22258	-3.54572	-0.994465	2.48533	0.613652		0.0194255	0.000438726	0.00359905		0.000438726	0.000438726	0.000438726		0.214201	0.000438726	0.934119		0.000438726	0.00117249	0.000438726		0.000438726	0.00117249	0.000438726
AAEL001550	AAEL001550-RA		hypothetical protein	Unknown		0	0	0	2.81618	0	0	0.017457	0.650772		inf	0	0	inf	inf		0.000438726	0.000438726	0.000438726		1	1	1		1	1	1		1	1	1		1	1	1
AAEL001608	AAEL001608-RA		vitamin K-dependent protein C precursor, putative	Other enzymes		1.67795	1.07387	1.37726	2.60285	1.87064	1.40727	0.219479	1.21693		0.942984	0.46642	0.0557881	-2.62496	-0.153866		0.0383119	0.0110324	0.0443518		0.723367	0.116487	0.351046		0.570957	0.487941	0.962685		0.000438726	0.000438726	0.000438726		0.215855	0.759696	0.747322
AAEL001609	AAEL001609-RA		hypothetical protein	Unknown		1.68976	1.19351	2.94111	0.526871	2.18516	1.22238	0.237837	0.304268		-1.78061	0.271609	-0.56644	-2.92809	-2.57271		0.0218233	0.155637	0.000820285		0.490683	0.213449	0.461931		0.44976	0.979895	0.0306478		0.00669373	0.0153515	0.00214326		0.00993188	0.0321285	0.00331903
AAEL001650	AAEL001650-RA		hypothetical protein	Unknown		3.03739	3.3343	6.54731	7.62656	2.90479	151.617	6.83609	3.23157		0.913993	-0.478607	5.22724	0.756129	-0.324804		0.00117249	0.0252379	0.627369		0.917363	0.767231	0.0220055		0.000438726	0.000438726	0.000438726		0.00331903	0.048829	0.906728		0.881574	0.951005	0.0442005
AAEL001681	AAEL001681-RA		conserved hypothetical protein	Unknown		9.86653	9.25219	22.8195	15.3928	8.55732	2.66209	16.9852	14.0052		0.269342	-0.577687	-2.26228	0.411366	0.133047		0.0447923	0.0973525	0.182177		0.688234	0.869266	0.00183064		0.000438726	0.000438726	0.000438726		0.0145456	0.0512586	0.324475		0.26545	0.253618	0.159281
AAEL001690	AAEL001690-RA		serine-type enodpeptidase	Other enzymes		131.555	59.9241	58.6345	116.965	39.1935	4.26952	75.164	111.913		0.597179	-0.980214	-4.17868	-0.0407857	0.533477		0.542314	0.0139401	0.000438726		0.000438726	0.120716	0.0665099		0.000438726	0.000438726	0.000438726		0.00468335	0.363545	0.237376		0.445448	0.021093	0.00150815
AAEL001693	AAEL001693-RA		serine-type enodpeptidase	Other enzymes		16.4652	28.2249	30.135	13.6339	18.8978	4.22392	22.711	47.1373		-0.822079	-0.351061	-2.51262	-0.0858847	0.967594		0.26627	0.00520067	0.000438726		0.504566	0.122982	0.0272935		0.000438726	0.000438726	0.000438726		0.0532202	0.364392	0.160385		0.000438726	0.0491137	0.0329448
AAEL001701	AAEL001701-RA		serine-type enodpeptidase	Other enzymes		48.8679	77.8235	153.376	109.046	39.613	2.6395	152.893	105.275		0.384167	-1.07672	-4.98436	0.871756	0.333395		0.000438726	0.221139	0.203972		0.608895	0.07623	0.000438726		0.000438726	0.000438726	0.000438726		0.000438726	0.0167443	0.990923		0.0239874	0.432146	0.308565
AAEL001705	AAEL001705-RA		odorant response protein ODR-4, putative	Structure		4.63612	3.94315	8.36844	6.43401	2.99277	1.02968	2.95378	3.5519		0.266644	-0.837595	-2.37688	-0.856514	-0.590483		0.0534876	0.0416835	0.179386		0.0299845	0.294246	0.000438726		0.000438726	0.000438726	0.000438726		0.0110324	0.22309	0.000438726		0.177723	0.709374	0.000438726
AAEL001839	AAEL001839-RA		zinc carboxypeptidase	Other enzymes		5.84277	3.97971	6.4365	6.93527	3.41504	1.78002	1.08062	1.89723		0.38542	-0.636628	-1.57664	-2.29667	-1.48464		0.409717	0.0732657	0.77844		0.0279665	0.682972	0.022911		0.000438726	0.0196107	0.000438726		0.000438726	0.000438726	0.000438726		0.000438726	0.0238089	0.000438726
AAEL001892	AAEL001892-RB		conserved hypothetical protein	Unknown		12.4877	10.9669	18.8907	7.49053	18.82	108.403	17.2081	15.6709		-0.873973	0.455154	2.98122	0.325974	0.190972		0.057032	0.316466	0.00993188		0.134005	0.165152	0.992075		0.000438726	0.000438726	0.000438726		0.237376	0.228558	0.796415		0.453781	0.342872	0.61012
AAEL002185	AAEL002185-RA		cuticle protein, putative	Cuticle		845.904	936.439	1026.13	1478.28	190.114	358.227	780.646	587.103		0.663578	-2.29541	-1.3814	-0.257602	-0.668658		0.000438726	0.00520067	0.0872107		0.000438726	0.000438726	0.000438726		0.000438726	0.000438726	0.000438726		0.634082	0.285165	0.187636		0.0274649	0.00742179	0.01354
AAEL002373	AAEL002373-RA		juvenile hormone-inducible protein, putative	Hormone and neurotransmitter signalling		6.61007	10.0312	6.93411	2.88005	3.73261	1.95877	8.18768	13.8536		-1.42217	-1.04808	-1.97832	0.0851907	0.843929		0.000438726	0.000438726	0.000438726		0.0112456	0.000438726	0.0169429		0.000438726	0.000438726	0.000438726		0.272119	0.374774	0.487141		0.000438726	0.167435	0.00620342
AAEL002413	AAEL002413-RA		sphingomyelin phosphodiesterase	Other enzymes		3.7593	2.923	0.216891	2.34624	7.19558	14.1107	6.36973	4.46183		0.812698	2.42946	3.40106	2.25358	1.73999		0.0530762	0.560092	0.00595766		0.00570693	0.0212773	0.000820285		0.000438726	0.000438726	0.000438726		0.0188617	0.0471187	0.00117249		0.560439	0.260695	0.00117249
AAEL002443	AAEL002443-RA		hypothetical protein	Unknown		1.57675	1.47188	3.15225	0.432285	3.44817	1.36228	1.75974	1.79762		-2.16694	0.828836	-0.510973	-0.141639	-0.110908		0.000438726	0.000438726	0.000438726		0.000438726	0.00545283	0.765188		0.646294	0.858574	0.000820285		0.672787	0.547441	0.0171347		0.633168	0.527284	0.0230895
AAEL002582	AAEL002582-RA		coagulation factor X, putative	Structure		2.35439	1.81514	2.34249	1.38794	0.813786	1.26563	0.427194	1.46517		-0.634882	-1.4051	-0.767964	-2.33486	-0.556762		0.0225446	0.416368	0.0930183		0.000438726	0.0239874	0.00183064		0.050689	0.364167	0.0848452		0.000438726	0.000438726	0.000438726		0.0689561	0.567229	0.154001
AAEL002612	AAEL002612-RA		hypothetical protein	Unknown		12.9617	55.4407	203.557	27.1513	12.2641	4.13883	12.5209	37.9181		-0.9565	-2.10308	-3.67022	-2.07319	-0.474634		0.000438726	0.000438726	0.000438726		0.856193	0.000438726	0.000438726		0.000438726	0.000438726	0.000438726		0.89505	0.000438726	0.000438726		0.000438726	0.0453753	0.000438726
AAEL002737	AAEL002737-RA		cytochrome c oxidase, subunit VIIC, putative	Other enzymes		2071.1	1903.38	2011.45	948.447	264.754	1714.9	780.768	1255.32		-1.0721	-2.91301	-0.217606	-1.35277	-0.667682		0.000438726	0.000438726	0.000438726		0.000438726	0.000438726	0.000438726		0.290663	0.645593	0.493805		0.000438726	0.000438726	0.000438726		0.000438726	0.0167443	0.0201642
AAEL002753	AAEL002753-RA		zinc finger protein	Transcription factor		9.6206	6.78086	3.69401	2.80147	2.01074	0.993133	3.40284	8.02368		-1.15141	-1.62987	-2.64754	-0.870858	0.366668		0.000438726	0.000438726	0.312455		0.000438726	0.000438726	0.0380029		0.000438726	0.000438726	0.000438726		0.000438726	0.00669373	0.791653		0.358054	0.501523	0.00545283
AAEL002769	AAEL002769-RA		homeobox protein prospero/prox-1	Structure		4.86772	5.50008	3.17794	0.813733	6.91022	3.23104	4.3722	6.59876		-2.4343	0.651802	-0.444932	-0.00856967	0.585264		0.000438726	0.000438726	0.000438726		0.0264379	0.269747	0.000438726		0.0362849	0.00971588	0.961669		0.52978	0.224134	0.127407		0.0449423	0.344803	0.000438726
AAEL002908	AAEL002908-RA		hypothetical protein	Unknown		4.52309	1.17621	4.98736	10.0227	6.3814	3.2104	15.3078	7.39071		1.74863	1.0973	0.106177	2.35962	1.30914		0.00183064	0.000438726	0.0279665		0.302495	0.00150815	0.539998		0.331462	0.0489739	0.255805		0.000438726	0.000438726	0.000438726		0.0636069	0.000820285	0.219995
AAEL003204	AAEL003204-RA		hypothetical protein	Unknown		11.2745	22.8657	76.2811	0.743653	46.8789	63.1202	52.4248	50.0066		-5.18175	0.796418	1.22558	0.957728	0.889597		0.000438726	0.000438726	0.000438726		0.000438726	0.00117249	0.00993188		0.000438726	0.000438726	0.398164		0.000438726	0.000438726	0.0496895		0.000438726	0.000438726	0.0279665
AAEL003212	AAEL003212-RA		protease m1 zinc metalloprotease	Other enzymes		8.8788	4.13782	8.05175	5.37809	9.1996	0.923449	7.61838	3.56484		-0.309086	0.465392	-2.85108	0.193304	-0.902344		0.000438726	0.253838	0.0495476		0.882353	0.00117249	0.569709		0.000438726	0.000438726	0.000438726		0.397273	0.0133274	0.820041		0.000438726	0.581794	0.000438726
AAEL003313	AAEL003313-RA		alkaline phosphatase	Kinases/Phosphatases		45.0066	49.8086	46.3976	61.4043	52.2547	10.438	65.9968	67.6174		0.384813	0.152033	-2.17168	0.488868	0.523868		0.0291525	0.22569	0.121243		0.432766	0.852568	0.608166		0.000438726	0.000438726	0.000438726		0.00742179	0.114174	0.0577164		0.00494478	0.0931335	0.0424325
AAEL003380	AAEL003380-RA	CYP4H28	cytochrome P450	Detoxification		1.78364	2.56975	2.37807	2.11245	10.6231	9.34341	2.54733	3.05591		-0.069826	2.26039	2.0752	0.20024	0.462857		0.502707	0.499667	0.696401		0.000438726	0.000438726	0.000438726		0.000438726	0.000438726	0.000438726		0.121138	0.981263	0.835259		0.0201642	0.584409	0.393076
AAEL003424	AAEL003424-RA		zinc carboxypeptidase	Other enzymes		34.0786	21.1066	25.1867	33.2225	17.7023	6.05387	21.3632	28.4988		0.339083	-0.56914	-2.11714	-0.297946	0.117828		0.885192	0.0227278	0.143985		0.000438726	0.429674	0.080502		0.000438726	0.000438726	0.000438726		0.000820285	0.959981	0.385089		0.267014	0.131757	0.548747
AAEL003584	AAEL003584-RA		hypothetical protein	Unknown		10.0613	7.60737	27.9934	20.9967	15.4284	7.24514	2.38764	6.41925		0.703702	0.259132	-0.831373	-2.4328	-1.00598		0.000438726	0.000438726	0.126906		0.00971588	0.000820285	0.00244932		0.0963326	0.874437	0.000438726		0.000438726	0.000438726	0.000438726		0.00693748	0.461718	0.000438726
AAEL003857	AAEL003857-RA	DEFD	Defensin,Anti-Microbial Peptide.	Immunity		334.047	242.268	932.998	349.225	54.1375	63.7929	157.943	136.565		-0.275352	-2.96481	-2.72804	-1.42011	-1.62992		0.821193	0.0529336	0.000438726		0.000438726	0.000438726	0.000438726		0.000438726	0.000438726	0.000438726		0.000438726	0.0252379	0.000438726		0.000438726	0.00150815	0.000438726
AAEL003881	AAEL003881-RA		ubiquitin	Intra and extracellular trafficking/Chaperonin		287.913	960.059	247.967	545.027	30.9323	70.6254	1505.85	630.598		0.41336	-3.72578	-2.53471	1.87954	0.623752		0.000438726	0.000438726	0.00150815		0.000438726	0.000438726	0.000438726		0.000438726	0.000438726	0.000438726		0.000438726	0.00789219	0.000438726		0.000438726	0.0223698	0.000438726
AAEL004090	AAEL004090-RA		conserved hypothetical protein	Unknown		6.71004	4.69469	6.78562	5.46519	7.09644	7.14878	21.156	6.15154		-0.129671	0.247153	0.257754	1.82306	0.0410047		0.172344	0.418565	0.286436		0.827299	0.0594602	0.889436		0.795181	0.0516896	0.867028		0.000438726	0.000438726	0.000438726		0.658168	0.188163	0.67509
AAEL004092	AAEL004092-RA		deoxyribonuclease I, putative	Other enzymes		1.46416	1.03268	0.352084	4.7015	1.16491	0.0553841	1.01505	2.10704		2.5363	0.523397	-3.8712	0.32473	1.3784		0.000438726	0.000438726	0.000438726		0.402275	0.763722	0.00183064		0.00387436	0.00387436	1		0.105124	0.967931	0.00718124		0.0988188	0.047261	0.000438726
AAEL004181	AAEL004181-RA		hypothetical protein	Unknown		0.354368	0.609106	0.260212	0.47471	2.9146	1.99149	2.10273	0.510439		0.309836	2.92801	2.37857	2.45698	0.414527		1	0.33544	1		0.000438726	0.000438726	0.000438726		0.000438726	0.000438726	0.000438726		0.000438726	0.000438726	0.000438726		1	0.560582	1
AAEL004292	AAEL004292-RA		hypothetical protein	Unknown		3.29656	7.63799	3.07432	3.6543	2.08237	0.858904	23.6628	9.97576		-0.22188	-1.03325	-2.3109	2.47308	1.22695		0.725663	0.0044141	0.568747		0.123394	0.000438726	0.247658		0.000438726	0.000438726	0.00150815		0.000438726	0.000438726	0.000438726		0.000438726	0.30019	0.000438726
AAEL004651	AAEL004651-RA		multiple ankyrin repeats single kh domain protein	Structure		0.893423	1.16691	0.388933	1.00381	3.79372	1.78721	1.71082	0.801258		0.43958	2.35771	1.27181	1.20879	0.114439		0.646384	0.587755	0.00881333		0.000438726	0.000438726	0.000438726		0.00620342	0.165821	0.000438726		0.00359905	0.157489	0.000438726		0.719481	0.197358	0.0449423
AAEL004729	AAEL004729-RA		hypothetical protein	Unknown		168.934	121.747	128.723	100.619	52.7814	31.3675	93.4263	115.592		-0.459295	-1.3901	-2.14086	-0.566305	-0.259165		0.000820285	0.254392	0.214023		0.000438726	0.000438726	0.000438726		0.000438726	0.000438726	0.000438726		0.000438726	0.124405	0.116912		0.00971588	0.808524	0.613104
AAEL005076	AAEL005076-RA		alanyl aminopeptidase	Other enzymes		0.84892	1.56443	0.880255	1.20754	1.37365	1.90188	1.0103	0.282722		0.196962	0.3829	0.852311	-0.0603337	-1.89765		0.102513	0.317284	0.248332		0.0376868	0.686211	0.130249		0.000438726	0.541696	0.00926849		0.486494	0.103291	0.655792		0.000820285	0.000438726	0.000820285
AAEL005101	AAEL005101-RA	CCEAE4A	Carboxy/choline esterase Alpha Esterase	Detoxification		10.6476	13.1494	10.4637	13.1599	14.9265	146.31	12.872	16.0975		0.212505	0.394232	3.68732	0.1806	0.503195		0.377017	0.997627	0.426303		0.22974	0.750085	0.298723		0.000438726	0.000438726	0.000438726		0.475241	0.952787	0.504101		0.108748	0.560092	0.190066
AAEL005112	AAEL005112-RA	CCEAE3A	Carboxy/choline esterase Alpha Esterase	Detoxification		16.0059	16.2814	29.7997	23.3611	35.1264	444.875	15.3271	27.5462		0.238402	0.826845	4.48962	-0.369627	0.476147		0.0139401	0.0792767	0.223902		0.000438726	0.000438726	0.475973		0.000438726	0.000438726	0.000438726		0.830574	0.786616	0.00244932		0.000438726	0.0103714	0.735663
AAEL005122	AAEL005122-RA	CCEAE6A	Carboxy/choline esterase Alpha Esterase	Detoxification		7.42913	10.3016	8.91015	7.92386	11.541	69.3165	12.0094	17.6175		-0.151611	0.390879	2.97731	0.448277	1.00112		0.846089	0.435397	0.741531		0.143604	0.796976	0.501079		0.000438726	0.000438726	0.000438726		0.0670241	0.642009	0.344936		0.00183064	0.115643	0.0452315
AAEL005123	AAEL005123-RA		Carboxy/choline esterase Alpha Esterase	Detoxification		4.37464	4.20841	7.70836	4.31312	6.28049	92.8338	3.90836	6.1303		-0.274221	0.267922	4.15362	-0.416392	0.233004		0.973305	0.959148	0.120818		0.428268	0.458287	0.694302		0.000438726	0.000438726	0.000438726		0.814782	0.896319	0.080989		0.425382	0.453081	0.629264
AAEL005178	AAEL005178-RA		hypothetical protein	Unknown		4.76154	10.4087	4.95797	10.1866	53.0605	46.2968	10.3414	13.6237		0.701644	3.0826	2.88588	0.72339	1.12109		0.000438726	0.93745	0.0147508		0.000438726	0.000438726	0.000438726		0.000438726	0.000438726	0.000438726		0.000438726	0.982326	0.0133274		0.000438726	0.264847	0.000438726
AAEL005219	AAEL005219-RA		hypothetical protein	Unknown		0.904785	1.11528	0.952298	7.71124	1.56906	0.528285	1.40854	1.94336		2.96612	0.669051	-0.901458	0.513353	0.977705		0.000438726	0.000438726	0.000438726		0.177105	0.490204	0.29594		0.315716	0.191466	0.319518		0.256581	0.625722	0.389896		0.0502616	0.222612	0.124405
AAEL005542	AAEL005542-RA		hypothetical protein	Unknown		0.623508	1.25238	1.19307	0.337643	1.81847	3.92191	0.915597	1.46044		-1.53237	0.896784	2.00562	-0.0931573	0.58046		1	0.000438726	0.000438726		0.000438726	0.212933	0.163029		0.000438726	0.000438726	0.000438726		0.129946	0.282062	0.375273		0.000438726	0.629337	0.51625
AAEL005621	AAEL005621-RA	GPROP4	GPCR (Rhod)opsin Family	Hormone and neurotransmitter signalling		2.41741	1.76347	0.51895	1.65863	11.1147	3.57035	1.87212	1.26312		0.348142	3.09255	1.45422	0.522827	-0.04486		0.184943	0.893777	0.022911		0.000438726	0.000438726	0.000438726		0.208154	0.0753728	0.000820285		0.381972	0.891676	0.0120855		0.0397031	0.446094	0.0746319
AAEL005990	AAEL005990-RA		adrenodoxin reductase, putative	Other enzymes		2.93868	4.22133	3.98823	2.76808	1.74505	0.506796	3.64834	3.97296		-0.40732	-1.07294	-2.85673	-0.00896233	0.11401		0.816217	0.0874338	0.151004		0.0255829	0.000438726	0.00150815		0.000438726	0.000438726	0.000438726		0.305788	0.564238	0.748998		0.15808	0.84578	0.988852
AAEL006014	AAEL006014-RA	HPX1	heme peroxidase	Detoxification		0.209252	0.186546	0.319179	0.270632	0.184666	0.154983	2.02534	1.15209		0.223283	-0.328128	-0.58094	3.12704	2.31314		1	1	1		1	1	1		1	1	1		0.000438726	0.000438726	0.000438726		0.000438726	0.00214326	0.00214326
AAEL006041	AAEL006041-RA		conserved hypothetical protein	Unknown		5.26867	3.32621	8.81539	4.15436	0.530232	0.170635	6.0931	6.53691		-0.369155	-3.33909	-4.97479	0.183394	0.284827		0.159739	0.333535	0.000438726		0.000438726	0.000438726	0.000438726		0.000438726	0.000438726	0.000438726		0.422449	0.0175212	0.0787941		0.238719	0.00669373	0.156522
AAEL006106	AAEL006106-RA	OBP26	conserved hypothetical protein	Unknown		3.66014	2.98449	2.16741	1.35452	0.671009	0.4737	1.57095	1.8104		-1.084	-2.09738	-2.59974	-0.870148	-0.665477		0.000438726	0.0225446	0.143894		0.000438726	0.000438726	0.000438726		0.000438726	0.000438726	0.000820285		0.000438726	0.0628087	0.326308		0.00387436	0.152275	0.627612
AAEL006109	AAEL006109-RA	OBP23	conserved hypothetical protein	Unknown		6.0882	11.8101	7.35756	5.32425	0.803082	1.85383	0.322512	3.84365		-0.603152	-3.33211	-2.12523	-4.64831	-1.07326		0.542733	0.00183064	0.178954		0.000438726	0.000438726	0.000438726		0.000438726	0.000438726	0.000438726		0.000438726	0.000438726	0.000438726		0.0400023	0.000438726	0.00789219
AAEL006130	AAEL006130-RA		hypothetical protein	Unknown		4.37053	5.53406	9.12733	0.274158	8.06345	6.95083	4.10195	5.79436		-4.46237	0.415951	0.201738	-0.559136	-0.0607962		0.000438726	0.000438726	0.000438726		0.0157534	0.265524	0.719769		0.0907165	0.546488	0.39959		0.849374	0.363597	0.0044141		0.309459	0.915238	0.109179
AAEL006138	AAEL006138-RA		hypothetical protein	Unknown		1.04775	0.913631	0.460655	0.545792	0.153437	0.073497	3.81529	1.43666		-0.479821	-2.31053	-3.37241	2.32555	0.916472		0.00971588	0.107431	1		0.000438726	0.000438726	1		0.000438726	0.000438726	1		0.000438726	0.000438726	0.000438726		0.220245	0.151887	0.000438726
AAEL006598	AAEL006598-RA		serine-type enodpeptidase	Other enzymes		2.69228	1.23131	0.845184	13.9716	0.353254	0.0867837	0.174926	0.705054		3.30897	-1.99668	-4.02189	-3.01064	-0.999647		0.000438726	0.000438726	0.000438726		0.00183064	0.0201642	0.120818		0.090137	0.090137	0.0923529		0.0141431	0.0433254	0.0831787		0.000820285	0.24229	0.761877
AAEL006802	AAEL006802-RA	CYP9J22	cytochrome P450	Detoxification		2.68039	3.48326	2.96866	3.27906	10.8483	12.0459	5.40317	4.43725		0.115719	1.84184	1.99291	0.836245	0.552103		0.350535	0.832806	0.714268		0.000438726	0.000438726	0.000438726		0.000438726	0.000438726	0.000438726		0.000438726	0.0961028	0.0304847		0.0137399	0.37089	0.146255
AAEL006811	AAEL006811-RA	CYP9J8	cytochrome P450	Detoxification		11.8368	5.03827	3.99528	18.1743	37.2984	19.1458	8.73291	6.18873		1.55168	2.5889	1.62681	0.494319	-0.00250133		0.00468335	0.000438726	0.000438726		0.000438726	0.000438726	0.000438726		0.00468335	0.000438726	0.000438726		0.0504032	0.0246993	0.00331903		0.000438726	0.394426	0.0836596
AAEL006971	AAEL006971-RA		conserved hypothetical protein	Unknown		13.0443	5.51824	8.75159	32.4365	14.0394	51.3699	6.10244	6.32339		1.91985	0.711705	2.58315	-0.490313	-0.439001		0.000438726	0.000438726	0.000438726		0.752596	0.000438726	0.0621517		0.000438726	0.000438726	0.000438726		0.000438726	0.715428	0.147994		0.000438726	0.642157	0.207547
AAEL006989	AAEL006989-RA	CYP6AG7	cytochrome P450	Detoxification		3.56039	3.14772	5.86405	5.4256	25.2784	5.21723	4.51871	4.12685		0.427035	2.64709	0.370538	0.163166	0.0322943		0.048829	0.0753728	0.773745		0.000438726	0.000438726	0.000438726		0.144278	0.118063	0.744218		0.296717	0.220656	0.310726		0.599062	0.393794	0.203208
AAEL007097	AAEL007097-RA		4-nitrophenylphosphatase	kinases/Phosphatases		216.714	174.908	257.869	190.401	545.906	40.3705	155.699	478.914		-0.167301	1.35231	-2.40497	-0.457582	1.16343		0.361664	0.64835	0.119979		0.000438726	0.000438726	0.000438726		0.000438726	0.000438726	0.000438726		0.021093	0.553089	0.00949125		0.000438726	0.000438726	0.00117249
AAEL007234	AAEL007234-RA		conserved hypothetical protein	Unknown		1.64983	1.69879	0.98214	1.90541	5.39877	2.11639	1.95134	1.55265		0.44316	1.94569	0.594661	0.47752	0.147791		0.567473	0.70551	0.0533536		0.000438726	0.000438726	0.000438726		0.42235	0.571729	0.0299845		0.515878	0.662437	0.0453753		0.850593	0.811935	0.181172
AAEL007274	AAEL007274-RA		DEAD box ATP-dependent RNA helicase	Other enzymes		3.94766	45.5772	134.967	0.724212	8.58157	0.424137	44.054	60.9582		-5.32141	-1.75466	-6.0933	0.605297	1.07385		0.000438726	0.000438726	0.000438726		0.000438726	0.000438726	0.000438726		0.000438726	0.000438726	0.000438726		0.000438726	0.876056	0.000438726		0.000438726	0.110375	0.000438726
AAEL007279	AAEL007279-RA		conserved hypothetical protein	Unknown		1.49897	4.46414	7.42779	0.386393	0.672111	0.0502549	3.11214	6.12377		-3.25029	-2.45166	-6.19302	-0.240525	0.735992		0.000438726	0.000438726	0.000438726		0.0122964	0.000438726	0.000438726		0.043469	0.043469	0.043469		0.00244932	0.146357	0.000438726		0.000438726	0.201595	0.406017
AAEL007617	AAEL007617-RA		serine/threonine-protein kinase vrk	Kinases/Phosphatases		2.48234	4.92574	13.0583	0.751198	3.28557	1.15477	4.12995	3.95461		-2.85238	-0.723501	-2.23204	-0.393522	-0.45611		0.000438726	0.000438726	0.000438726		0.207726	0.0921217	0.000438726		0.00545283	0.000438726	0.000438726		0.00926849	0.431478	0.000438726		0.0186679	0.359351	0.000438726
AAEL007621	AAEL007621-RA		hypothetical protein	Unknown		4.57309	3.49689	6.95984	0.332307	3.74203	2.13812	12.3125	5.61696		-3.85551	-0.362277	-1.16976	1.35595	0.223691		0.000438726	0.000438726	0.000438726		0.50946	0.883664	0.0329448		0.0145456	0.203037	0.000438726		0.000438726	0.000438726	0.0418408		0.442779	0.156908	0.478971
AAEL007640	AAEL007640-RA		Molybdopterin synthase catalytic subunit 1	Other enzymes		1.64116	3.66155	2.30108	1.83654	8.8932	26.8229	2.49194	4.00211		-0.386168	1.88954	3.48223	0.0541097	0.737601		0.852472	0.171714	0.695294		0.000438726	0.0612091	0.00669373		0.000438726	0.000438726	0.000438726		0.386084	0.445355	0.898666		0.0468221	0.883194	0.253539
AAEL007948	AAEL007948-RA	GSTE7	glutathionetransferase	Detoxification		2.79123	3.42255	7.76072	4.87689	27.7041	19.1637	2.44416	4.79619		0.21524	2.72131	2.18958	-0.781382	0.191167		0.0364449	0.297812	0.130042		0.000438726	0.000438726	0.000438726		0.000438726	0.000438726	0.00214326		0.714672	0.362924	0.000438726		0.052798	0.349008	0.129754
AAEL007952	AAEL007952-RA		conserved hypothetical protein	Unknown		4.92709	5.22079	2.40009	3.45477	1.12662	0.73198	7.05851	9.88638		-0.194106	-1.8107	-2.43282	0.836668	1.32275		0.0239874	0.0579854	0.133405		0.000438726	0.000438726	0.00331903		0.000438726	0.000438726	0.000438726		0.0220055	0.155545	0.000438726		0.000438726	0.00274512	0.000438726
AAEL007964	AAEL007964-RA	GSTE5	glutathionetransferase	Detoxification		1.98427	1.75772	1.10178	1.32815	15.9622	20.9248	1.40592	1.6055		-0.237966	3.3492	3.73976	-0.15587	0.035642		0.319447	0.579551	0.771412		0.000438726	0.000438726	0.000820285		0.000438726	0.000438726	0.000820285		0.389244	0.657657	0.68652		0.645475	0.879773	0.533795
AAEL008222	AAEL008222-RA		lipase	Other enzymes		3.14797	1.53926	2.82986	4.19347	2.89677	3.21897	0.511904	0.413487		0.809015	0.275319	0.427469	-2.22518	-2.53322		0.238319	0.0220055	0.195615		0.819201	0.133188	0.957007		0.958218	0.0874338	0.766736		0.000438726	0.0167443	0.000438726		0.000438726	0.0143445	0.000438726
AAEL008246	AAEL008246-RA		phospholipase c epsilon	Other enzymes		0.627689	0.869921	0.141872	0.843572	3.27826	1.47568	1.78504	1.1907		0.984669	2.94302	1.79146	2.06605	1.4819		0.240587	0.932607	0.00244932		0.000438726	0.000438726	0.000438726		0.00244932	0.106669	0.000438726		0.000438726	0.0192405	0.000438726		0.00971588	0.312975	0.000438726
AAEL008355	AAEL008355-RA		hypothetical protein	Unknown		24.3897	24.7598	28.2751	23.654	7.25259	93.3667	21.7511	19.0201		-0.122517	-1.82803	1.85831	-0.243515	-0.437075		0.906051	0.871095	0.469173		0.000438726	0.000438726	0.000438726		0.000438726	0.000438726	0.000438726		0.636189	0.640674	0.312325		0.303188	0.360555	0.15141
AAEL008784	AAEL008784-RA		serine-type enodpeptidase	Other enzymes		269.931	238.983	475.361	352.341	123.372	47.9091	234.752	285.115		0.1708	-1.34316	-2.7078	-0.415034	-0.134628		0.050689	0.0277944	0.128537		0.000438726	0.000438726	0.000438726		0.000438726	0.000438726	0.000438726		0.344468	0.932943	0.00117249		0.773535	0.340183	0.0110324
AAEL009018	AAEL009018-RA		cytochrome p4540	Detoxification		123.143	123.658	5.64634	211.653	74.196	77.9118	162.818	378.55		2.26165	0.749363	0.819864	1.88321	3.10044		0.000438726	0.0216379	0.000438726		0.000438726	0.0277944	0.000438726		0.00303387	0.0453753	0.000438726		0.0436138	0.201839	0.000438726		0.000438726	0.000438726	0.000438726
AAEL009117	AAEL009117-RA	CYP6M5	cytochrome P450	Detoxification		5.19002	5.0203	6.51582	1.09124	4.35507	5.5818	3.71137	3.24631		-2.34319	-0.346456	0.0115783	-0.5772	-0.770354		0.000438726	0.000438726	0.000438726		0.498818	0.664488	0.131461		0.810581	0.770182	0.631645		0.104906	0.258639	0.0281343		0.0286476	0.118377	0.00595766
AAEL009130	AAEL009130-RA	CYP6Z7	cytochrome P450	Detoxification		18.2779	23.6178	25.8428	9.12676	2.84814	4.30531	26.6775	29.3856		-1.29174	-2.97182	-2.37572	0.255709	0.395196		0.000438726	0.000438726	0.000438726		0.000438726	0.000438726	0.000438726		0.000438726	0.000438726	0.000438726		0.0133274	0.534004	0.890584		0.00150815	0.271679	0.559683
AAEL009131	AAEL009131-RA	CYP6Z8	cytochrome P450	Detoxification		34.0524	29.3845	25.5704	22.3575	8.06945	3.42311	44.7379	24.7902		-0.398339	-1.86855	-3.10572	0.602401	-0.249327		0.00359905	0.143415	0.480474		0.000438726	0.000438726	0.000438726		0.000438726	0.000438726	0.000438726		0.0633398	0.0326188	0.0118765		0.0400023	0.397813	0.903642
AAEL009236	AAEL009236-RA		glycoside hydrolases	Other enzymes		3.69434	3.52708	3.48923	2.838	1.6926	0.680589	2.32777	2.64184		-0.330694	-1.07632	-2.39071	-0.61662	-0.434024		0.208237	0.403418	0.417234		0.00117249	0.0108136	0.00949125		0.000438726	0.000438726	0.000438726		0.0262678	0.129946	0.124003		0.145087	0.32334	0.325948
AAEL009384	AAEL009384-RA		fibrinogen and fibronectin	Structure		0.330828	0.425713	0.91423	0.0484468	1.10872	5.76739	0.5108	0.410954		-3.3817	1.13465	3.51368	0.0165863	-0.297196		1	1	0.334139		0.0201642	0.0739016	0.711256		0.000438726	0.000438726	0.000438726		1	1	0.244639		1	1	0.133292
AAEL009405	AAEL009405-RA		hypothetical protein	Unknown		1.23984	1.54208	0.597333	1.13947	4.766	1.97743	1.71778	1.29788		0.124478	2.1889	0.919746	0.716665	0.312283		0.677372	0.173237	0.0350374		0.000438726	0.000438726	0.000438726		0.0299845	0.365192	0.000438726		0.0676818	0.643833	0.000438726		0.855318	0.486109	0.0112456
AAEL009436	AAEL009436-RA		conserved hypothetical protein	Unknown		3.90471	4.60022	2.95233	2.53292	3.45001	0.655033	5.93467	5.83058		-0.568787	-0.122991	-2.51995	0.659575	0.634047		0.0342291	0.0340735	0.598859		0.66569	0.350356	0.650576		0.000438726	0.000438726	0.000438726		0.0407718	0.343485	0.0182873		0.0548702	0.398961	0.0225446
AAEL009616	AAEL009616-RA		cadherin	Structure		0.488846	0.656529	0.491351	2.55072	0.52276	0.494312	0.425508	0.358563		2.23917	-0.0475161	-0.128243	-0.344477	-0.591438		0.000438726	0.000438726	0.000438726		1	0.485348	1		1	0.418374	1		1	0.136428	1		1	0.043469	1
AAEL010021	AAEL010021-RA		serine/threonine-protein kinase 38 (ndr2 protein kinase)	Kinases/Phosphatases		2.73426	2.9826	4.41357	0.904189	6.07246	3.92022	3.15607	5.3966		-1.86852	0.879059	0.247714	-0.0650934	0.70883		0.000438726	0.000438726	0.000438726		0.000438726	0.0147508	0.224602		0.174936	0.419145	0.741499		0.551447	0.861461	0.189112		0.00150815	0.0383119	0.439649
AAEL010125	AAEL010125-RA	LRIM17	mitotic protein phosphatase 1 regulator, putative	Kinases/Phosphatases		44.3777	48.9856	47.7377	46.2737	68.8607	173.112	59.1749	72.0161		-0.0222472	0.551241	1.88119	0.332546	0.615879		0.801987	0.759051	0.87653		0.0044141	0.0789153	0.0712768		0.000438726	0.000438726	0.000438726		0.0486932	0.300745	0.264442		0.000438726	0.0431729	0.0415263
AAEL010130	AAEL010130-RA		pupal cuticle protein, putative	Cuticle		0.886621	2.62349	3.72423	3.43196	1.91131	12.9092	2.23489	1.84961		0.740757	-0.103715	2.65205	0.121929	-0.151052		0.00150815	0.477459	0.840752		0.0717597	0.489353	0.0817196		0.000438726	0.000438726	0.000438726		0.0298213	0.729193	0.167523		0.0925808	0.458008	0.0740347
AAEL010139	AAEL010139-RA		serine protease, putative	Other enzymes		291.252	177.565	1005.24	173.949	49.9282	32.4491	182.529	306.69		-1.10136	-2.9021	-3.52378	-1.0319	-0.283243		0.000438726	0.919283	0.000438726		0.000438726	0.000438726	0.000438726		0.000438726	0.000438726	0.000438726		0.00274512	0.899164	0.000438726		0.805404	0.00520067	0.000438726
AAEL010215	AAEL010215-RA		filamin, putative	Structure		3.05031	3.27509	2.46984	1.61074	0.61475	1.4553	1.37441	1.85303		-0.853913	-2.24357	-1.00032	-1.08283	-0.65175		0.000438726	0.000438726	0.0498281		0.000438726	0.000438726	0.000438726		0.000438726	0.000438726	0.0274649		0.000438726	0.000438726	0.00718124		0.00214326	0.00669373	0.200223
AAEL010393	AAEL010393-RA		ferritin subunit, putative	Intra and extracellular trafficking/Chaperonin		3.25318	1.60214	3.95965	2.44004	1.70321	2.89855	0.50959	0.201737		-0.168836	-0.687479	0.079594	-2.42833	-3.76519		0.321947	0.288632	0.122982		0.0400023	0.911486	0.0139401		0.772204	0.172178	0.4232		0.000438726	0.0131287	0.000438726		0.00520067	0.0197967	0.00520067
AAEL010396	AAEL010396-RB		secreted ferritin G subunit precursor, putative	Intra and extracellular trafficking/Chaperonin		2.59775	1.47674	4.73626	1.91178	2.15471	1.76828	0.291351	0.280712		-0.459558	-0.286983	-0.572126	-3.17364	-3.22731		0.352828	0.599655	0.00812093		0.618336	0.444552	0.024343		0.28605	0.755923	0.00520067		0.00620342	0.0214578	0.00274512		0.00117249	0.0101505	0.000438726
AAEL010514	AAEL010514-RA		aminoacyl-tRNA synthetase auxiliary protein, 43kD, putative	Other enzymes		4.88937	6.05062	0.43045	8.11282	1.35493	0.934479	26.3476	18.8951		1.79665	-0.78533	-1.32132	3.49605	3.01639		0.00926849	0.310652	0.000438726		0.000438726	0.000438726	0.0410752		0.000438726	0.000438726	0.149551		0.000438726	0.000438726	0.000438726		0.000438726	0.000820285	0.000438726
AAEL010537	AAEL010537-RA		alpha-amylase	Other enzymes		33.0216	22.3753	14.6737	31.6077	9.2368	2.6953	12.3941	13.7744		0.514092	-1.26072	-3.03767	-0.836535	-0.684194		0.794066	0.0648055	0.000438726		0.000438726	0.000438726	0.0230895		0.000438726	0.000438726	0.000438726		0.000438726	0.00150815	0.389728		0.000438726	0.0108136	0.789387
AAEL010682	AAEL010682-RA		armadillo repeat protein	Structure		1.64672	2.17989	0.729649	0.73306	12.4068	11.475	0.887241	1.90704		-0.911037	3.17001	3.05738	-0.635641	0.468294		0.000438726	0.000438726	0.991143		0.000438726	0.000438726	0.000438726		0.000438726	0.000438726	0.000438726		0.00331903	0.000438726	0.59688		0.575825	0.659205	0.0167443
AAEL010782	AAEL010782-RA		carboxypeptidase	Other enzymes		159.556	290.867	437.686	172.722	187.429	52.8759	311.484	366.115		-0.659653	-0.54176	-2.36742	0.191053	0.424194		0.598918	0.0044141	0.000438726		0.378317	0.021093	0.000438726		0.000438726	0.000438726	0.000438726		0.000438726	0.727987	0.10085		0.000438726	0.269092	0.439148
AAEL010831	AAEL010831-RA		conserved hypothetical protein	Unknown		6.6253	5.26655	5.89778	8.31442	6.21602	7.33543	2.16461	1.13627		0.493943	0.0743185	0.313208	-1.44757	-2.37737		0.385791	0.227109	0.30966		0.892152	0.778584	0.930201		0.789617	0.446217	0.617111		0.00331903	0.0466762	0.0137399		0.00183064	0.00620342	0.00214326
AAEL011018	AAEL011018-RA		hypothetical protein	Unknown		16.2007	14.3406	11.9155	14.7077	6.94448	3.4216	8.28679	11.113		0.0669062	-1.01573	-2.03692	-0.760783	-0.337416		0.55057	0.908566	0.287793		0.000438726	0.000438726	0.0145456		0.000438726	0.000438726	0.000438726		0.000438726	0.00620342	0.0936867		0.016548	0.218357	0.780107
AAEL011062	AAEL011062-RA		hypothetical protein	Unknown		4.63097	7.68027	6.09533	4.31056	2.41156	1.09533	1.77884	3.09919		-0.47885	-1.31676	-2.45536	-1.75579	-0.954831		0.717217	0.00359905	0.113733		0.00117249	0.000438726	0.000438726		0.000438726	0.000438726	0.000438726		0.000438726	0.000438726	0.000438726		0.0294868	0.000438726	0.00150815
AAEL011065	AAEL011065-RA		hypothetical protein	Unknown		1.02435	0.971549	0.478686	0.924801	3.11427	1.30735	1.53697	0.994737		0.24381	1.99549	0.743238	0.976686	0.348983		0.670577	0.87272	0.0608129		0.000438726	0.000438726	0.000438726		0.39409	0.375563	0.0044141		0.0389331	0.0965578	0.00117249		0.924005	0.947737	0.0401561
AAEL011076	AAEL011076-RA		reticulocalbin	Structure		2.97669	2.79632	3.14566	3.69655	3.20602	5.4299	1.30238	0.431356		0.315979	0.110583	0.870727	-1.18905	-2.78325		0.371958	0.369819	0.580181		0.833575	0.733632	0.966122		0.0179065	0.0530762	0.073651		0.000820285	0.0286476	0.00214326		0.000438726	0.000438726	0.000438726
AAEL011291	AAEL011291-RA		protease m1 zinc metalloprotease	Other enzymes		1.67944	6.43053	9.33104	0.492981	5.10905	2.08793	6.78619	8.722		-3.23872	0.134734	-1.15625	0.544283	0.906341		0.000438726	0.000438726	0.000438726		0.000438726	0.318609	0.00244932		0.441082	0.000438726	0.000438726		0.000438726	0.812716	0.112694		0.000438726	0.145087	0.774342
AAEL011296	AAEL011296-RA		conserved hypothetical protein	Unknown		36.4106	106.411	71.0689	30.5446	18.6525	35.0705	15.9118	9.48819		-1.0908	-1.80235	-0.891457	-2.03162	-2.77751		0.457605	0.000438726	0.00117249		0.0112456	0.000438726	0.000438726		0.916917	0.000438726	0.00765606		0.000438726	0.000438726	0.000438726		0.000438726	0.000438726	0.000438726
AAEL011375	AAEL011375-RA		trypsin	Other enzymes		0.805425	0.872478	0.716281	1.30667	0.408999	0.886768	3.74918	0.778526		0.716026	-0.959701	0.156758	2.2367	-0.031052		0.118377	0.287859	0.171615		0.110375	0.104691	0.289202		0.83937	0.98017	0.691294		0.000438726	0.000438726	0.000820285		0.946109	0.825527	0.881981
AAEL011411	AAEL011411-RA		sugar transporter	Intra and extracellular trafficking/Chaperonin		0.475188	0.247277	1.07153	1.01995	1.23169	11.758	0.277641	0.208131		1.02501	1.29715	4.55209	-0.852187	-1.26792		0.0826951	0.0428736	0.933218		0.0322932	0.028476	0.797758		0.000438726	0.000820285	0.000438726		1	1	0.0552899		1	1	0.0626766
AAEL011516	AAEL011516-RA		conserved hypothetical protein	Unknown		0.844601	1.29543	0.984255	2.28022	4.90897	1.01679	2.84489	2.62511		1.15355	2.2598	-0.0116083	1.47275	1.35675		0.000438726	0.126797	0.0359769		0.000438726	0.000438726	0.000438726		0.646736	0.600024	0.952998		0.000438726	0.0416835	0.00993188		0.000438726	0.0655987	0.01635
AAEL011518	AAEL011518-RA		aspartyl-tRNA synthetase	Other enzymes		5.81922	6.3339	7.19026	8.09382	24.4088	21.3865	34.7423	19.1806		0.3335	1.926	1.7353	2.4353	1.57825		0.045525	0.312325	0.555439		0.000438726	0.000438726	0.000438726		0.000438726	0.000438726	0.000438726		0.000438726	0.000438726	0.000438726		0.000438726	0.000438726	0.000438726
AAEL011539	AAEL011539-RA		metalloproteinase, putative	Other enzymes		2.42067	2.97728	4.62527	1.66296	4.79911	0.369785	2.88995	3.01834		-0.952563	0.576453	-3.12155	-0.155268	-0.0925598		0.236679	0.112392	0.00183064		0.00971588	0.181819	0.931802		0.000820285	0.000820285	0.000820285		0.558792	0.945724	0.139828		0.495897	0.977566	0.206596
AAEL011557	AAEL011557-RA		metalloproteinase, putative	Other enzymes		3.02173	2.33273	3.96651	2.65284	6.47876	23.792	0.882952	1.58317		-0.194219	1.09396	2.97065	-1.78135	-0.938938		0.734404	0.787814	0.329322		0.00904234	0.0182873	0.22569		0.000438726	0.000438726	0.000438726		0.00494478	0.0409205	0.000820285		0.082579	0.420684	0.0390866
AAEL011668	AAEL011668-RA		conserved hypothetical protein	Unknown		6.62589	6.80256	6.92096	5.26003	6.95817	0.436804	7.38027	7.13388		-0.366651	0.0369864	-3.95666	0.121952	0.0729659		0.147902	0.187806	0.187285		0.837485	0.939592	0.985193		0.000438726	0.000438726	0.000438726		0.550353	0.708201	0.777794		0.721087	0.853233	0.909247
AAEL011686	AAEL011686-RA		starch branching enzyme ii	Other enzymes		4.14131	9.21805	6.05091	4.15502	17.0305	6.01167	37.1037	26.5097		-0.562378	1.47281	-0.0294666	2.59626	2.11122		0.989169	0.00359905	0.083057		0.000438726	0.0216379	0.000438726		0.0667657	0.105908	0.98374		0.000438726	0.000438726	0.000438726		0.000438726	0.000438726	0.000438726
AAEL011797	AAEL011797-RA		venom allergen	Structure		111.323	84.9793	78.884	39.2353	32.1137	23.4076	90.9046	96.5747		-1.20902	-1.49798	-1.9542	0.003179	0.0904703		0.000438726	0.000438726	0.00117249		0.000438726	0.000438726	0.000438726		0.000438726	0.000438726	0.000438726		0.16789	0.728545	0.473867		0.39049	0.514784	0.3395
AAEL011915	AAEL011915-RA		F-box/lrr protein fragment	Structure		2.36052	3.95948	3.6055	3.42397	0.766514	1.19846	6.24498	2.8523		0.084131	-2.07515	-1.43036	0.951157	-0.17941		0.0822153	0.580415	0.866404		0.000438726	0.000438726	0.000438726		0.0221851	0.000438726	0.000438726		0.000438726	0.070899	0.0511145		0.473344	0.23239	0.439426
AAEL012049	AAEL012049-RA		signal recognition particle, 9kD-subunit, putative	Structure		23.8694	16.8115	41.812	11.1	18.3373	18.271	4.43417	6.27105		-1.20562	-0.4814	-0.486622	-2.52944	-2.0294		0.000438726	0.141195	0.000438726		0.232721	0.797832	0.000438726		0.275682	0.826829	0.000438726		0.000438726	0.000438726	0.000438726		0.000438726	0.000438726	0.000438726
AAEL012402	AAEL012402-RA		elongase, putative	Other enzymes		7.58656	5.29665	6.75419	9.48264	4.80486	11.8899	1.77951	0.665943		0.550519	-0.430276	0.8769	-1.86329	-3.2813		0.267651	0.0537697	0.185816		0.0554316	0.801029	0.252388		0.0496895	0.00718124	0.0428736		0.000438726	0.000820285	0.000438726		0.000438726	0.000438726	0.000438726
AAEL012423	AAEL012423-RA		hypothetical protein	Unknown		61.9849	62.5504	70.1618	64.2014	15.447	31.6852	16.4178	13.8128		-0.0132699	-2.06855	-1.03207	-1.98061	-2.22987		0.849983	0.905189	0.657219		0.000438726	0.000438726	0.000438726		0.00117249	0.00244932	0.000438726		0.000438726	0.000438726	0.000438726		0.000438726	0.000438726	0.000438726
AAEL012507	AAEL012507-RA		prefoldin, subunit, putative	Intra and extracellular trafficking/Chaperonin		37.6238	29.4031	35.8351	35.4973	7.36521	2.78232	26.5153	24.7217		0.0580491	-2.21086	-3.6153	-0.362837	-0.463886		0.725623	0.286862	0.963686		0.000438726	0.000438726	0.000438726		0.000438726	0.000438726	0.000438726		0.0143445	0.591482	0.110692		0.00387436	0.37986	0.0558322
AAEL012534	AAEL012534-RA		hypothetical protein	Unknown		53.5972	22.3463	67.7029	45.2717	25.859	6.78252	26.8722	35.0956		0.064804	-0.743138	-2.67391	-0.687687	-0.302512		0.32692	0.0103714	0.0818479		0.000438726	0.631135	0.000438726		0.000438726	0.000438726	0.000438726		0.000438726	0.470846	0.000438726		0.0147508	0.0848452	0.00331903
AAEL012554	AAEL012554-RA		maltose phosphorylase	Kinases/Phosphatases		1.02462	0.896075	1.07542	2.86316	0.250583	0.594527	1.39653	1.13009		1.52372	-1.99053	-0.744076	0.487957	0.182546		0.000438726	0.000438726	0.000820285		0.000438726	0.000438726	0.000438726		0.0583785	0.236679	0.0620134		0.136841	0.120716	0.325809		0.726031	0.440202	0.889045
AAEL012615	AAEL012615-RA		hypothetical protein	Unknown		2.01576	2.36006	2.89969	0.305317	5.32915	6.75902	0.71313	5.72256		-2.97364	1.15189	1.4948	-1.74978	1.25465		0.000438726	0.000438726	0.000438726		0.000438726	0.00117249	0.0133274		0.000438726	0.000438726	0.000820285		0.000438726	0.000438726	0.000438726		0.000438726	0.000438726	0.00620342
AAEL012644	AAEL012644-RA		hypothetical protein	Unknown		260.44	252.083	341.381	251.284	701.425	1372.63	198.229	205.38		-0.166092	1.31488	2.28346	-0.508247	-0.457119		0.831911	0.986624	0.139531		0.000438726	0.000438726	0.00150815		0.000438726	0.000438726	0.000438726		0.0540414	0.173779	0.0110324		0.116062	0.262889	0.0192405
AAEL012669	AAEL012669-RA		DNA polymerase delta small subunit	Other enzymes		1.04595	1.58429	0.759362	0.387519	5.77121	1.94516	2.32738	4.60235		-1.47816	2.41837	0.849386	1.1082	2.09187		0.0083554	0.000438726	0.109938		0.000438726	0.000820285	0.000438726		0.045525	0.65543	0.0199833		0.00414477	0.284465	0.00545283		0.000438726	0.00669373	0.000438726
AAEL012764	AAEL012764-RA		conserved hypothetical protein	Unknown		10.9553	16.1231	13.7461	18.2501	34.7916	8.58804	45.2068	58.1649		0.441308	1.37215	-0.646193	1.74995	2.11356		0.000438726	0.53975	0.174229		0.000438726	0.00150815	0.000438726		0.233774	0.0129258	0.0406205		0.000438726	0.000438726	0.000438726		0.000438726	0.000438726	0.000438726
AAEL012776	AAEL012776-RA		protease m1 zinc metalloprotease	Other enzymes		16.0104	25.7008	10.2238	32.4525	19.7689	2.31177	19.5444	23.2467		1.00742	0.292319	-2.80385	0.275839	0.52611		0.000438726	0.16709	0.000438726		0.221547	0.162943	0.000438726		0.000438726	0.000438726	0.000438726		0.18055	0.114599	0.00117249		0.00881333	0.612747	0.000438726
AAEL012873	AAEL012873-RA		angiotensin-converting enzyme (dipeptidyl carboxypeptidase	Other enzymes		0.635114	0.817624	0.763699	0.76642	0.764882	3.0771	0.618969	0.83615		0.0609832	0.0580842	2.06635	-0.247285	0.186609		0.622275	0.89268	0.986037		0.660465	0.903875	0.987677		0.000438726	0.000438726	0.000438726		0.947638	0.519131	0.627946		0.470312	0.963657	0.852515
AAEL013212	AAEL013212-RA		prefoldin, subunit, putative	Intra and extracellular trafficking/Chaperonin		1.89787	12.0292	2.46704	4.23702	28.3134	36.2483	14.4534	19.6461		0.144507	2.88487	3.2413	1.9148	2.35763		0.00244932	0.000438726	0.0876742		0.000438726	0.000438726	0.000438726		0.000438726	0.000438726	0.000438726		0.000438726	0.387232	0.000438726		0.000438726	0.0259311	0.000438726
AAEL013324	AAEL013324-RA		high affinity nuclear juvenile hormone binding protein	Hormone and neurotransmitter signalling		2.52652	2.34643	2.66597	3.67423	0.647806	1.42604	1.56249	0.984404		0.550015	-1.95379	-0.815415	-0.683576	-1.3501		0.0757354	0.12773	0.226051		0.000438726	0.000438726	0.000438726		0.0582451	0.160196	0.0581141		0.0303204	0.177373	0.0614741		0.00117249	0.00494478	0.000438726
AAEL013338	AAEL013338-RA		lethal(2)essential for life protein, l2efl	Structure		140.033	118.774	114.093	109.946	166.407	31.5098	122.329	202.79		-0.171271	0.426648	-1.9742	-0.0172966	0.71192		0.0778243	0.665304	0.84891		0.346756	0.105568	0.0665099		0.000438726	0.000438726	0.000438726		0.367677	0.890611	0.72058		0.0112456	0.00742179	0.00303387
AAEL013352	AAEL013352-RA		lethal(2)essential for life protein, l2efl	Structure		8.52301	5.14232	4.77478	4.51196	2.98447	1.29117	1.39862	1.807		-0.395985	-0.992264	-2.20106	-2.08574	-1.71615		0.000438726	0.65983	0.862418		0.000438726	0.0902563	0.142924		0.000438726	0.000438726	0.000820285		0.000438726	0.000438726	0.000438726		0.000438726	0.00117249	0.00117249
AAEL013455	AAEL013455-RA		conserved hypothetical protein	Unknown		3.84109	3.60528	4.31589	3.4509	1.75831	0.881992	5.00061	4.04656		-0.180123	-1.15291	-2.14826	0.35501	0.0496018		0.660502	0.889839	0.413961		0.00183064	0.0131287	0.00214326		0.000438726	0.000438726	0.000438726		0.209982	0.216009	0.594023		0.86113	0.718028	0.851266
AAEL013467	AAEL013467-RA		conserved hypothetical protein	Unknown		8.3179	7.25002	6.3663	7.77373	1.86498	2.13426	7.42459	8.83272		0.0970537	-1.9624	-1.76782	0.0307578	0.281304		0.732351	0.765034	0.373554		0.000438726	0.000438726	0.000438726		0.000438726	0.000438726	0.000438726		0.56971	0.931218	0.516682		0.794307	0.41337	0.17667
AAEL013551	AAEL013551-RA		hypothetical protein	Unknown		1.8454	1.85553	2.43155	0.42951	0.746572	0.260377	1.45419	2.05483		-2.23845	-1.44086	-2.96054	-0.479	0.0198067		0.000438726	0.000438726	0.000438726		0.00520067	0.0108136	0.000438726		0.00117249	0.00117249	0.000438726		0.38433	0.47496	0.0787941		0.733154	0.794279	0.618772
AAEL013581	AAEL013581-RA		valacyclovir hydrolase	Detoxification		7.91445	2.97753	17.2087	10.7985	8.38932	0.821414	5.46517	1.52316		0.544868	0.180665	-3.17171	-0.43762	-2.28082		0.0609407	0.000438726	0.0230895		0.819272	0.000438726	0.000820285		0.000438726	0.000438726	0.000438726		0.0337559	0.0347105	0.000438726		0.000438726	0.0236307	0.000438726
AAEL013706	AAEL013706-RA		hypothetical protein	Unknown		0.719749	2.39292	2.762	1.21906	11.3606	0.20541	3.86398	8.23373		-0.464254	2.75595	-3.03344	1.20007	2.29153		0.151982	0.0626766	0.0110324		0.000438726	0.000438726	0.000438726		0.083057	0.00742179	0.00545283		0.000438726	0.16001	0.26167		0.000438726	0.000820285	0.00117249
AAEL013707	AAEL013707-RA		trypsin	Other enzymes		10.9901	35.9878	35.1546	8.5877	83.0439	3.02022	42.971	80.2594		-1.48546	1.78807	-2.99308	0.837557	1.73886		0.214694	0.000438726	0.000438726		0.000438726	0.00274512	0.000438726		0.000438726	0.000438726	0.000438726		0.000438726	0.440799	0.306407		0.000438726	0.00387436	0.000438726
AAEL013715	AAEL013715-RA		trypsin	Other enzymes		4.87719	11.9564	12.846	6.72074	36.7538	0.897982	13.5674	29.2412		-0.434383	2.01682	-3.33824	0.579075	1.68693		0.161148	0.0855518	0.00881333		0.000438726	0.00117249	0.000438726		0.000820285	0.000438726	0.000438726		0.000438726	0.655835	0.841961		0.000438726	0.00693748	0.000438726
AAEL013716	AAEL013716-RA		conserved hypothetical protein	Unknown		17.066	5.12884	2.1277	10.9133	3.49495	0.248443	2.4379	0.422215		0.934349	-0.708389	-4.52267	-1.22803	-3.75761		0.0114582	0.0286476	0.000438726		0.000438726	0.291759	0.234655		0.016548	0.0167443	0.0345456		0.000438726	0.0319672	0.762566		0.000438726	0.000438726	0.00693748
AAEL013812	AAEL013812-RA		hypothetical protein	Unknown		7.08958	8.2897	8.61862	5.7708	12.3144	26.2674	12.62	10.2465		-0.466054	0.627444	1.72037	0.662812	0.362238		0.197542	0.0733955	0.0590483		0.000438726	0.0568971	0.101728		0.000438726	0.000438726	0.000438726		0.000438726	0.0384622	0.0731449		0.0188617	0.2958	0.420742
AAEL013823	AAEL013823-RA		calcium/calmodulin dependent protein kinase ii	Kinases/Phosphatases		1.21873	1.9668	2.25865	0.14239	2.84916	1.21016	1.9179	3.19355		-3.62431	0.69831	-0.537029	0.127299	0.862933		0.000438726	0.000438726	0.000438726		0.000438726	0.166105	0.410924		0.982301	0.111451	0.0421357		0.0397031	0.938878	0.550248		0.000438726	0.0655987	0.197015
AAEL013895	AAEL013895-RA		conserved hypothetical protein	Unknown		14.8641	3.41017	13.2956	9.57003	0.461161	0.0214151	1.71898	5.56103		0.126362	-4.24882	-8.67739	-2.35061	-0.656808		0.00858844	0.0114582	0.16124		0.000438726	0.000438726	0.000438726		0.403816	0.403816	0.403816		0.000438726	0.0862563	0.000438726		0.000438726	0.19631	0.000438726
AAEL014048	AAEL014048-RA		Protein naked cuticle homolog	Cuticle		0.240578	0.154204	0.161603	0.535997	2.1134	1.13226	0.0573585	0.416918		1.56096	3.54023	2.63988	-1.66318	1.1985		1	1	1		0.000438726	0.000438726	0.000438726		0.000438726	0.000438726	0.000820285		1	1	1		1	1	1
AAEL014190	AAEL014190-RA		elongase, putative	Other enzymes		0.783324	2.12764	0.25978	1.29619	1.91594	0.76804	6.93176	6.15954		0.77685	1.34062	0.0218207	3.19579	3.02539		0.085668	0.112694	0.0044141		0.00331903	0.788318	0.00150815		0.9632	0.0044141	0.0522434		0.000438726	0.000438726	0.000438726		0.000438726	0.000438726	0.000438726
AAEL014206	AAEL014206-RA		sugar transporter	Intra and extracellular trafficking/Chaperonin		2.83755	3.9979	3.52575	4.74192	6.21194	21.5946	9.17379	5.87285		0.47153	0.861104	2.65866	1.42358	0.780119		0.0125088	0.506292	0.262056		0.000438726	0.117224	0.0456729		0.000438726	0.000438726	0.000438726		0.000438726	0.0044141	0.000438726		0.000820285	0.165247	0.0717597
AAEL014262	AAEL014262-RA		translation initiation factor eif-2b alpha subunit	Other enzymes		11.8894	6.82946	13.5413	10.793	4.70747	2.7313	1.92007	3.37578		0.0644683	-1.1326	-1.91796	-2.42639	-1.61233		0.58353	0.0693501	0.24976		0.000438726	0.160566	0.000438726		0.000438726	0.00150815	0.000438726		0.000438726	0.000438726	0.000438726		0.000438726	0.00858844	0.000438726
AAEL014263	AAEL014263-RA		hypothetical protein	Unknown		1.73821	1.76382	2.00536	1.60437	0.761155	0.166286	0.334589	0.415856		-0.191383	-1.26713	-3.46165	-2.45293	-2.13923		0.802258	0.805756	0.488505		0.00693748	0.0190519	0.00359905		0.00274512	0.00244932	0.00150815		0.000438726	0.000438726	0.000438726		0.000438726	0.000438726	0.000438726
AAEL014330	AAEL014330-RA		hypothetical protein	Unknown		3.12689	2.39481	2.42608	3.4657	2.91492	0.588475	2.67546	3.60511		0.398725	0.149035	-2.15937	0.025364	0.45562		0.625978	0.166913	0.160477		0.805001	0.515278	0.53493		0.000438726	0.000438726	0.000438726		0.479018	0.701413	0.733089		0.542027	0.13552	0.132266
AAEL014406	AAEL014406-RA		predicted protein	Unknown		2.13135	1.98243	2.73344	4.2288	2.35724	1.0996	0.321375	0.529968		0.903664	0.060515	-1.03961	-2.81426	-2.09261		0.000438726	0.00742179	0.0848452		0.701927	0.552936	0.616422		0.00993188	0.0474055	0.00150815		0.000438726	0.000438726	0.000438726		0.000438726	0.000438726	0.000438726
AAEL014515	AAEL014515-RA		metalloproteinase, putative	Other enzymes		1.62935	5.31661	1.38413	3.11651	1.49083	1.16536	0.273728	0.310947		0.445336	-0.618478	-0.973823	-3.06378	-2.87985		0.0340735	0.0936867	0.0370702		0.843137	0.000438726	0.888568		0.429145	0.000438726	0.751923		0.0181008	0.000438726	0.0239874		0.00520067	0.000438726	0.0101505
AAEL014533	AAEL014533-RA		conserved hypothetical protein	Unknown		0.723956	0.793275	0.786827	0.500071	4.60695	2.48987	0.554202	0.461874		-0.617791	2.58582	1.69808	-0.46951	-0.732423		0.116275	0.129853	0.127832		0.000438726	0.000438726	0.000438726		0.000438726	0.000438726	0.000438726		0.279879	0.240587	0.238319		0.0874338	0.087326	0.0861378
AAEL014534	AAEL014534-RA		conserved hypothetical protein	Unknown		1.12252	1.36956	1.77609	1.12077	5.79276	4.42536	0.715666	0.849834		-0.318555	2.0512	1.66274	-0.965691	-0.717798		0.992052	0.477782	0.070899		0.000438726	0.000438726	0.000438726		0.000438726	0.000438726	0.000438726		0.0436138	0.0299845	0.000438726		0.276815	0.115952	0.00359905
AAEL014541	AAEL014541-RA		maltose phosphorylase	Kinases/Phosphatases		2.26566	2.1662	0.991966	0.386292	5.1976	6.8886	1.36138	2.26526		-2.13339	1.61669	2.02306	-0.316086	0.418521		0.000438726	0.000438726	0.00545283		0.000438726	0.00117249	0.000438726		0.000438726	0.000438726	0.000438726		0.0133274	0.0832959	0.307939		0.99479	0.900408	0.0125088
AAEL014553	AAEL014553-RA		triacylglycerol lipase, pancreatic	Other enzymes		2.07664	2.7384	1.44318	8.43516	7.35232	8.76014	5.21723	4.39418		2.06414	1.86592	2.11867	1.371	1.12331		0.000438726	0.000438726	0.000438726		0.000438726	0.000438726	0.000438726		0.000438726	0.000438726	0.000438726		0.000438726	0.00993188	0.000438726		0.000438726	0.0579854	0.000438726
AAEL014606	AAEL014606-RA	CYP9J7	cytochrome P450	Detoxification		3.20767	3.29038	1.52451	2.59298	11.6362	12.6985	7.17315	3.6929		0.0385667	2.2045	2.33054	1.50656	0.548712		0.273385	0.319854	0.0710287		0.000438726	0.000438726	0.000438726		0.000438726	0.000438726	0.000438726		0.000438726	0.00214326	0.000438726		0.533901	0.680481	0.00244932
AAEL014607	AAEL014607-RA	CYP9J27	cytochrome P450	Detoxification		8.92483	10.5764	10.6195	11.4853	33.9185	16.568	31.7607	26.669		0.198635	1.76092	0.727243	1.66609	1.41401		0.122275	0.679546	0.697701		0.000438726	0.000438726	0.000438726		0.000438726	0.043763	0.0450849		0.000438726	0.000438726	0.000438726		0.000438726	0.000438726	0.000438726
AAEL014609	AAEL014609-RA	CYP9J26	cytochrome P450	Detoxification		19.2849	22.8257	16.3691	24.7878	103.055	58.9499	68.3165	44.6736		0.359924	2.41563	1.60979	1.82253	1.20972		0.0892071	0.63831	0.0387758		0.000438726	0.000438726	0.000438726		0.000438726	0.000438726	0.000438726		0.000438726	0.000438726	0.000438726		0.000438726	0.000438726	0.000438726
AAEL014612	AAEL014612-RA		cytochrome P450	Detoxification		3.328	1.91141	2.46492	3.5377	5.91569	10.8568	5.16543	3.98995		0.499202	1.24094	2.11692	1.04528	0.672762		0.808594	0.0621517	0.179477		0.00545283	0.00117249	0.00183064		0.000438726	0.000438726	0.000438726		0.0254086	0.00331903	0.00812093		0.443943	0.0271186	0.0853197
AAEL014616	AAEL014616-RA	CYP9J27	cytochrome P450	Detoxification		5.6163	6.56982	1.88019	5.04725	180.102	28.2395	7.46325	4.49102		0.296714	5.45388	2.78086	0.861018	0.128258		0.602671	0.263226	0.00150815		0.000438726	0.000438726	0.000438726		0.000438726	0.000438726	0.000438726		0.116912	0.587704	0.000438726		0.298599	0.130547	0.00520067
AAEL014617	AAEL014617-RA	CYP9J28	cytochrome P450	Detoxification		3.6753	1.5708	2.07652	2.94266	67.419	4.88903	4.01764	2.39541		0.362611	4.88057	1.09504	0.811836	0.0657603		0.29914	0.0773272	0.218994		0.000438726	0.000438726	0.000438726		0.257708	0.00274512	0.00414477		0.718342	0.00971588	0.0252379		0.0618842	0.225362	0.676872
AAEL014619	AAEL014619-RA	CYP9J22	cytochrome P450	Detoxification		4.52893	4.69712	8.09414	3.05299	8.3989	24.4499	12.3395	11.5188		-0.865721	0.594258	2.13582	1.14927	1.04998		0.0326188	0.0971211	0.000438726		0.000438726	0.0291525	0.897707		0.000438726	0.000438726	0.000438726		0.000438726	0.000438726	0.0604151		0.000438726	0.000438726	0.112594
AAEL014663	AAEL014663-RA		AMP dependent coa ligase	Other enzymes		3.13531	3.13052	5.79304	0.524992	7.12402	2.96312	1.27709	2.24368		-2.87274	0.889584	-0.375993	-1.59025	-0.777246		0.000438726	0.000438726	0.000438726		0.000438726	0.00881333	0.477737		0.881345	0.904432	0.0188617		0.000438726	0.00414477	0.000438726		0.218748	0.324809	0.000438726
AAEL014665	AAEL014665-RA		AMP dependent coa ligase	Other enzymes		1.68359	2.99738	1.27155	0.216587	5.90085	2.70892	1.95448	2.69226		-3.10093	1.66698	0.543773	0.0728427	0.534875		0.000438726	0.000438726	0.000438726		0.000438726	0.00812093	0.000438726		0.0498281	0.775737	0.0182873		0.539837	0.0950823	0.157791		0.0332695	0.730945	0.0182873
AAEL014741	AAEL014741-RA		serine/threonine-protein kinase ripk4	Kinases/Phosphatases		0.708444	0.742594	0.116459	0.756496	3.86282	2.03166	0.751985	0.474899		0.940315	3.29257	2.36557	0.931687	0.268604		0.854394	0.967316	0.00669373		0.000438726	0.000438726	0.000438726		0.000438726	0.0125088	0.00150815		0.869144	0.973421	0.00669373		0.249248	0.281606	1
AAEL014855	AAEL014855-RA		conserved hypothetical protein	Unknown		20.3242	20.575	19.8876	70.1318	46.1652	89.8489	23.209	13.1088		1.79141	1.18815	2.14885	0.19603	-0.628115		0.000438726	0.000438726	0.000438726		0.000438726	0.000438726	0.000438726		0.000438726	0.000438726	0.000438726		0.413088	0.550464	0.428443		0.00669373	0.0415263	0.043469
AAEL014880	AAEL014880-RA		conserved hypothetical protein	Unknown		4.10901	2.30396	2.02923	1.30553	1.63499	2.02868	0.364968	1.12729		-1.03665	-0.711996	-0.400736	-2.87544	-1.24843		0.000438726	0.0367561	0.12029		0.000438726	0.248708	0.507782		0.0044141	0.735438	0.995732		0.000438726	0.000438726	0.000438726		0.000438726	0.00926849	0.0461041
AAEL014891	AAEL014891-RA	CYP6P12	cytochrome P450	Detoxification		23.5774	19.7676	28.3197	25.5859	8.72916	15.4718	109.129	72.9862		0.114565	-1.43687	-0.611139	2.20718	1.62684		0.601177	0.323266	0.566899		0.000438726	0.00765606	0.000438726		0.0238089	0.417062	0.00183064		0.000438726	0.000438726	0.000438726		0.000438726	0.000438726	0.000438726
AAEL014893	AAEL014893-RA	CYP6BB2	cytochrome P450	Detoxification		60.769	153.533	33.7024	97.3958	83.3311	41.3627	565.682	574.382		0.518305	0.293298	-0.717227	3.05636	3.07838		0.000438726	0.0442005	0.000438726		0.0543179	0.00595766	0.000438726		0.0184768	0.000438726	0.338161		0.000438726	0.000438726	0.000438726		0.000438726	0.000438726	0.000438726
AAEL014894	AAEL014894-RA		hypothetical protein	Unknown		4.42572	4.30727	19.7442	2.05109	2.05739	0.597096	1.18338	4.27078		-1.81563	-1.8112	-3.59598	-2.6091	-0.757517		0.00183064	0.0241635	0.000438726		0.0127187	0.0358254	0.000438726		0.000438726	0.000438726	0.000438726		0.000438726	0.000438726	0.000438726		0.921192	0.980989	0.000438726
AAEL014895	AAEL014895-RA		M protein type, putative	Immunity		2.82976	2.64014	4.79021	1.65574	2.72425	0.853374	1.29756	2.12213		-0.99299	-0.274605	-1.94921	-1.34466	-0.634951		0.00644838	0.0779396	0.000438726		0.900328	0.930631	0.0173283		0.000438726	0.000438726	0.000438726		0.000438726	0.00858844	0.000438726		0.194037	0.443822	0.00117249
AAEL014896	AAEL014896-RA		conserved hypothetical protein	Unknown		19.1065	21.8138	21.1499	14.4806	21.1646	4.00784	12.3972	14.2433		-0.51253	0.0349991	-2.36576	-0.736634	-0.536369		0.0820927	0.0404665	0.0583785		0.620997	0.910722	0.998091		0.000438726	0.000438726	0.000438726		0.00620342	0.00545283	0.00789219		0.0819695	0.0340735	0.0508272
AAEL014908	AAEL014908-RA		conserved hypothetical protein	Unknown		7.26143	7.15081	7.72018	7.56417	19.0281	17.7877	0.920984	0.841168		0.0368509	1.36773	1.27048	-3.00109	-3.13187		0.851962	0.82261	0.937023		0.000438726	0.000438726	0.000438726		0.000438726	0.000438726	0.00150815		0.000438726	0.000438726	0.000438726		0.000438726	0.000438726	0.000438726
AAEL014909	AAEL014909-RA		hypothetical protein	Unknown		4.42857	27.656	64.15	1.46298	9.94299	22.4114	19.6821	2.90925		-3.76433	-0.999567	0.172913	-0.0144363	-2.7726		0.000438726	0.000438726	0.000438726		0.000438726	0.000438726	0.000438726		0.000438726	0.392224	0.000438726		0.000438726	0.114281	0.000438726		0.0702574	0.000438726	0.000438726
AAEL014913	AAEL014913-RA		pyruvate kinase	Kinases/Phosphatases		110.384	126.954	177.921	141.635	94.3322	122.363	204.295	32.5434		0.062819	-0.523537	-0.148194	0.591298	-2.05892		0.0713987	0.526251	0.235424		0.404027	0.141853	0.000820285		0.596632	0.88935	0.0725223		0.000438726	0.00926849	0.478919		0.000438726	0.000438726	0.000438726
AAEL014989	AAEL014989-RA		PeptidoglycanRecognition Protein (Long)	Other enzymes		43.2144	38.0448	99.9449	35.2126	10.383	46.3694	63.0578	85.5543		-0.637355	-2.39923	-0.240275	0.203225	0.643392		0.145578	0.699493	0.000438726		0.000438726	0.000438726	0.000438726		0.751538	0.443553	0.000438726		0.00789219	0.0403116	0.0179065		0.000438726	0.00150815	0.415771
AAEL015013	AAEL015013-RA		conserved hypothetical protein	Unknown		12.8983	2.88684	12.9806	10.4311	5.94252	0.029604	2.0527	0.68836		0.410525	-0.401223	-8.05036	-1.93477	-3.51106		0.227542	0.000438726	0.312519		0.000438726	0.0355089	0.00117249		0.340061	0.340061	0.340061		0.000438726	0.34998	0.000438726		0.000438726	0.000820285	0.000438726
AAEL015093	AAEL015093-RA		triacylglycerol lipase, pancreatic	Other enzymes		0.178838	0.678437	0.351868	0.509737	1.88481	3.2889	1.71789	0.945892		0.544453	2.43105	3.23423	2.29727	1.43638		1	0.530637	1		0.000438726	0.0141431	0.00274512		0.000438726	0.000820285	0.000438726		0.000438726	0.0238089	0.00468335		0.0044141	0.433534	0.0618842
AAEL015114	AAEL015114-RA		hypothetical protein	Unknown		86.9664	75.3899	91.921	141.531	0.464435	2.15828	55.0487	41.3991		0.744643	-7.50679	-5.29046	-0.6177	-1.02881		0.000438726	0.000438726	0.0359769		0.00214326	0.00214326	0.00214326		0.000438726	0.000438726	0.000438726		0.00117249	0.11197	0.0116689		0.000438726	0.00244932	0.000438726
AAEL015177	AAEL015177-RA		citron ser/thr kinase	Kinases/Phosphatases		1.7365	0.897874	0.979655	1.61025	1.67461	0.12651	0.395854	0.966081		0.48358	0.54012	-3.18638	-1.54067	-0.253487		0.702113	0.0373847	0.0614741		0.896137	0.026782	0.0458152		0.000438726	0.000438726	0.000438726		0.000438726	0.00244932	0.00117249		0.00274512	0.827162	0.968888
AAEL015199	AAEL015199-RA		WD-repeat protein	Other enzymes		6.40614	6.48528	12.8879	1.28123	11.731	5.71908	4.34105	10.038		-2.66399	0.530732	-0.50574	-0.903479	0.305883		0.000438726	0.000438726	0.000438726		0.000438726	0.00620342	0.694995		0.648209	0.663942	0.000438726		0.0192405	0.0698734	0.000438726		0.00620342	0.0522434	0.218195
AAEL015218	AAEL015218-RA		conserved hypothetical protein	Unknown		13.3881	15.1587	7.39133	27.9849	12.9081	55.2598	19.0075	10.7247		1.28964	0.173275	2.27123	0.73157	-0.0940683		0.000438726	0.0105915	0.000438726		0.902855	0.568137	0.0469703		0.000438726	0.000438726	0.000438726		0.0575737	0.320538	0.000438726		0.33166	0.166105	0.187097
AAEL015219	AAEL015219-RA		conserved hypothetical protein	Unknown		6.53882	9.95092	3.3162	21.9586	9.96217	33.0951	16.3763	7.21938		1.87225	0.731997	2.46408	1.44908	0.26741		0.000438726	0.0139401	0.000438726		0.124898	0.9929	0.00904234		0.000438726	0.000438726	0.000438726		0.000438726	0.110692	0.000438726		0.78087	0.350914	0.0644068
AAEL015263	AAEL015263-RA		RNA and export factor binding protein	Intra and extracellular trafficking/Chaperonin		21.6442	8.71157	7.40687	15.894	17.5855	13.5493	0.642085	0.238646		0.507838	0.653746	0.27758	-4.12173	-5.54962		0.031639	0.0105915	0.000820285		0.230797	0.00274512	0.000438726		0.00971588	0.0697396	0.00765606		0.000438726	0.000438726	0.000438726		0.000438726	0.000438726	0.000438726
AAEL015304	AAEL015304-RA		conserved hypothetical protein	Unknown		22.2514	5.61006	16.9703	21.8815	27.2561	266.493	1.93189	0.505285		0.768714	1.08558	4.37503	-2.73291	-4.66776		0.93551	0.000438726	0.218512		0.266871	0.000438726	0.0313172		0.000438726	0.000438726	0.000438726		0.000438726	0.000438726	0.000438726		0.000438726	0.000438726	0.000438726
AAEL015374	AAEL015374-RA		restin (cytoplasmic linker protein-170) (clip-170)	Structure		10.4113	10.4624	4.93398	12.3274	0.198745	1.02888	15.2838	10.4788		0.600469	-5.35433	-2.98224	0.91061	0.366076		0.317072	0.425956	0.000438726		0.000438726	0.000438726	0.000438726		0.000438726	0.000438726	0.000438726		0.0199833	0.0836596	0.000438726		0.979921	0.99633	0.00331903
AAEL015381	AAEL015381-RA		hypothetical protein	Unknown		0.547947	0.628067	0.260395	0.503555	2.43577	1.12494	0.736594	0.55006		0.170264	2.44442	1.32988	0.718986	0.297705		1	1	1		0.000438726	0.000438726	0.000438726		0.0701265	0.208736	0.00494478		1	1	1		1	1	1
AAEL015539	AAEL015539-RA		conserved hypothetical protein	Unknown		5.24662	5.54292	12.5373	1.62595	7.66856	3.27294	5.54806	9.39028		-2.13544	0.102226	-1.12614	-0.364746	0.394439		0.000438726	0.000438726	0.000438726		0.142148	0.354581	0.0814753		0.13765	0.176494	0.000438726		0.865265	0.991807	0.00331903		0.00971588	0.128032	0.306267
AAEL015547	AAEL015547-RA		hypothetical protein	Unknown		41.2101	11.4808	57.4582	54.9428	5.02755	4.02183	5.88657	3.06527		0.869684	-2.58032	-2.90232	-2.35275	-3.29416		0.143894	0.000438726	0.866489		0.000438726	0.0625465	0.000438726		0.000438726	0.0246993	0.000438726		0.000438726	0.120497	0.000438726		0.000438726	0.00414477	0.000438726
AAEL015592	AAEL015592-RA		structural maintenance of chromosomes smc1	Structure		4.449	1.25802	1.19041	3.27697	0.754096	0.168406	3.4822	4.7372		0.80033	-1.31921	-3.48201	0.887966	1.332		0.0725223	0.0118765	0.00150815		0.000438726	0.179833	0.179131		0.000438726	0.000438726	0.000438726		0.173779	0.00765606	0.000438726		0.790387	0.00117249	0.000438726
AAEL015612	AAEL015612-RA		hypothetical protein	Unknown		0.939392	0.817664	1.40966	1.34472	1.12989	0.932479	0.284033	0.241615		0.389066	0.137941	-0.139101	-1.85411	-2.08746		0.178421	0.212398	0.899082		0.601396	0.454186	0.567613		0.98885	0.805571	0.275754		0.000438726	0.0169429	0.000438726		0.00117249	0.00595766	0.000438726
AAEL015636	AAEL015636-RA		interleukin enhancer binding factor	Immunity		18.6857	11.7212	15.8583	18.7	12.2422	2.46979	16.4736	10.4903		0.304273	-0.306903	-2.6163	0.121388	-0.529712		0.993057	0.123496	0.542162		0.0870935	0.917417	0.41891		0.000438726	0.000438726	0.000438726		0.614999	0.254913	0.909014		0.0112456	0.76865	0.161148
AAEL015639	AAEL015639-RA		transferrin	Intra and extracellular trafficking/Chaperonin		46.0681	47.263	407.38	53.6573	11.9024	14.7632	61.4955	30.6237		-0.840487	-3.013	-2.70225	-0.643778	-1.64961		0.302977	0.448124	0.000438726		0.000438726	0.000438726	0.000438726		0.000438726	0.000438726	0.000438726		0.0551509	0.140992	0.000438726		0.00644838	0.0151509	0.000438726
AAEL016996	AAEL016996-RA		hypothetical protein	Unknown		23.6448	35.9287	25.4677	28.3382	19.4327	5.26067	14.5187	13.1532		0.0243067	-0.519956	-2.40512	-0.940529	-1.08303		0.381657	0.32959	0.679375		0.453543	0.0209092	0.361623		0.000438726	0.000438726	0.000438726		0.0157534	0.000820285	0.0376868		0.00971588	0.000438726	0.0171347
AAEL017001	AAEL017001-RA		hypothetical protein	Unknown		0.36541	0.287495	0.22325	1.05264	2.74255	2.61231	0.513796	0.27387		1.87871	3.26021	3.19002	0.843959	-0.0637441		0.00274512	0.00971588	0.00765606		0.000438726	0.000438726	0.000438726		0.000438726	0.000438726	0.000438726		1	1	1		1	1	1
AAEL017061	AAEL017061-RA		hypothetical protein	Unknown		14.0484	17.4051	21.2149	14.4124	15.6971	16.9009	91.9627	73.5074		-0.264352	-0.141172	-0.0345652	2.40938	2.08622		0.893396	0.431537	0.0512586		0.580041	0.720129	0.141853		0.356189	0.933865	0.318922		0.000438726	0.000438726	0.000438726		0.000438726	0.000438726	0.000438726
AAEL017298	AAEL017298-RA		hypothetical protein	Unknown		29.4283	45.6921	126.043	37.2568	1.45279	3.50322	2.1837	5.00532		-0.570826	-5.25143	-3.98158	-4.66349	-3.4668		0.141195	0.304901	0.000438726		0.000438726	0.000438726	0.000438726		0.000438726	0.000438726	0.000438726		0.000438726	0.000438726	0.000438726		0.000438726	0.000438726	0.000438726
AAEL017317	AAEL017317-RA		hypothetical protein	Unknown		112.882	43.4668	92.5957	101.302	55.5018	11.2823	81.1753	81.526		0.398062	-0.470001	-2.76848	0.0785063	0.0847257		0.495059	0.000438726	0.640306		0.000438726	0.306553	0.0127187		0.000438726	0.000438726	0.000438726		0.0318003	0.00904234	0.517658		0.0386157	0.00881333	0.561129
AAEL017367	AAEL017367-RA		hypothetical protein	Unknown		8.07415	8.94613	6.25313	12.9442	16.5531	27.2271	7.49996	9.84649		0.754521	1.10931	1.82725	-0.0328357	0.359892		0.00183064	0.0678162	0.000820285		0.000438726	0.00359905	0.000438726		0.000438726	0.000438726	0.000438726		0.704627	0.380324	0.39049		0.258494	0.674718	0.0443518
AAEL017389	AAEL017389-RA		hypothetical protein	Unknown		2.54132	5.6564	3.53711	5.64236	7.65884	61.5707	4.389	6.32431		0.606953	1.04778	4.05483	0.244546	0.771563		0.00331903	0.990776	0.15808		0.000438726	0.367189	0.0216379		0.000438726	0.000438726	0.000438726		0.0499707	0.439543	0.524107		0.000438726	0.768695	0.0850821
AAEL017399	AAEL017399-RA		hypothetical protein	Unknown		1.11867	0.914209	0.532948	2.87907	3.41824	5.38968	0.122197	0.196156		1.81745	2.06511	2.72205	-2.74086	-2.05807		0.000438726	0.000438726	0.000438726		0.000438726	0.000438726	0.000438726		0.000438726	0.000438726	0.000438726		0.000438726	0.000438726	1		0.000438726	0.000820285	1
AAEL017576	AAEL017576-RA		hypothetical protein	Unknown		48.7129	32.4006	74.2331	39.7874	25.365	39.4438	28.1565	10.0385		-0.298484	-0.947954	-0.310998	-0.797326	-2.28525		0.271297	0.387297	0.00570693		0.00244932	0.407073	0.000438726		0.387108	0.526126	0.00789219		0.00117249	0.615975	0.000438726		0.000438726	0.000438726	0.000438726
AAEL018691	AAEL018691-RA	ssu rRNA	hypothetical protein	Unknown		111.544	79.3847	173.274	142.521	214.56	524.201	97.8709	157.93		0.3053	0.895511	2.18425	-0.236918	0.453417		0.152559	0.0392372	0.322481		0.000438726	0.000438726	0.345323		0.000438726	0.000438726	0.000438726		0.511874	0.399366	0.00812093		0.0530762	0.0159547	0.694581
