# Supplementary material for: In the hunt for genomic markers of metabolic resistance to pyrethroids in the mosquito Aedes aegypti: An integrated next-generation sequencing approach
Source: PLoS Negl Trop Dis. 2017 Apr 5;11(4):e0005526. doi: 10.1371/journal.pntd.0005526 (PMC5393893; doi:10.1371/journal.pntd.0005526)
Supplement: S3 Table — (XLSX) [file pntd.0005526.s003.xlsx]

## Sheet: Feuil1
Variation unique ID	Supercontig	position (start)	position (end)	Downstream gene ID	Downstream gene name	downstream gene strand	distance from ATG	predicted within 5'UTR	Reference allele	Variant Allele	Variant Type	% supporting reads (BoraS)	% supporting reads (LivpS)	% supporting reads (NwOrS)	% supporting reads (DeltaR)	% supporting reads (PhetR)	% supporting reads (NakhR)	% supporting reads (CaynR)	% supporting Reads (StGeR)		correlation (allele frequency Vs FPKM)	P value (FPKM correlation)	correlation (allele frequency Vs Log FPKM)	P value (Log FPKM correlation)
supercont1.362:641230-641230_T_G_AAEL009018	supercont1.362	641230	641230	AAEL009018	AAEL009018 (99% id CYP6CB1)	-	23	near	T	G	Substitution	5.06329	38	87.5	0	28.0899	61.4035	0	7.14286		-0.686128	0.0602482	-0.861021	0.00603093
supercont1.362:641252-641252_G_A_AAEL009018	supercont1.362	641252	641252	AAEL009018	AAEL009018 (99% id CYP6CB1)	-	45	no	G	A	Substitution	0	0	0	0	20.4819	4.6875	100	87.3239		0.615209	0.104492	0.456741	0.255259
supercont1.362:641229-641231_GTT_GGC_AAEL009018	supercont1.362	641229	641231	AAEL009018	AAEL009018 (99% id CYP6CB1)	-	22	near	GTT	GGC	Substitution	5.40541	0	87.5	0	10.1124	54.386	0	7.84314		-0.576171	0.134959	-0.866159	0.00540827
supercont1.362:641233-641233_A_G_AAEL009018	supercont1.362	641233	641233	AAEL009018	AAEL009018 (99% id CYP6CB1)	-	26	near	A	G	Substitution	3.65854	0	90	0	10.2273	54.2373	0	8.08081		-0.57157	0.13884	-0.869315	0.00504718
supercont1.362:641627-641627_C_T_AAEL009018	supercont1.362	641627	641627	AAEL009018	AAEL009018 (99% id CYP6CB1)	-	420	no	C	T	Substitution	0	0	0	0	9.33333	10.3448	84.2105	59.5238		0.545444	0.162031	0.43022	0.287347
supercont1.362:641626-641628_GCG_GTG_AAEL009018	supercont1.362	641626	641628	AAEL009018	AAEL009018 (99% id CYP6CB1)	-	419	no	GCG	GTG	Substitution	0	0	0	0	9.58904	10.3448	85.2941	59.5238		0.540707	0.166447	0.428241	0.289816
supercont1.362:641398-641400_CGA_CAG_AAEL009018	supercont1.362	641398	641400	AAEL009018	AAEL009018 (99% id CYP6CB1)	-	191	no	CGA	CAG	Substitution	8.79121	0	75	25.974	7.6087	37.5	0	3.81679		-0.538212	0.168798	-0.842775	0.00860662
supercont1.362:641628-641628_G_A_AAEL009018	supercont1.362	641628	641628	AAEL009018	AAEL009018 (99% id CYP6CB1)	-	421	no	G	A	Substitution	0	0	100	0	33.7838	63.7931	0	20.9302		-0.532746	0.174013	-0.836949	0.00955506
supercont1.362:641415-641415_G_A_AAEL009018	supercont1.362	641415	641415	AAEL009018	AAEL009018 (99% id CYP6CB1)	-	208	no	G	A	Substitution	8.41122	0	100	31.4607	7.21649	38	0	3.00752		-0.531533	0.175181	-0.86521	0.00552005
supercont1.362:641617-641617_T_A_AAEL009018	supercont1.362	641617	641617	AAEL009018	AAEL009018 (99% id CYP6CB1)	-	410	no	T	A	Substitution	0	0	85.7143	0	10.3896	58.4906	0	15.2174		-0.502538	0.204363	-0.814802	0.013756
supercont1.362:641362-641362_A_C_AAEL009018	supercont1.362	641362	641362	AAEL009018	AAEL009018 (99% id CYP6CB1)	-	155	no	A	C	Substitution	0	0.854701	25	0	22.3404	6.55738	97.7528	81.8966		0.502312	0.2046	0.261658	0.531324
supercont1.362:641223-641223_G_T_AAEL009018	supercont1.362	641223	641223	AAEL009018	AAEL009018 (99% id CYP6CB1)	-	16	near	G	T	Substitution	0	0	0	0	10.8911	0	0	0		-0.252393	0.546476	-0.0785707	0.853285
supercont1.362:641366-641366_A_G_AAEL009018	supercont1.362	641366	641366	AAEL009018	AAEL009018 (99% id CYP6CB1)	-	159	no	A	G	Substitution	0	0	0	0	8.51064	0	0	0		-0.252393	0.546476	-0.0785707	0.853285
supercont1.362:641383-641383_C_T_AAEL009018	supercont1.362	641383	641383	AAEL009018	AAEL009018 (99% id CYP6CB1)	-	176	no	C	T	Substitution	0	0	0	0	21.9048	0	0	0		-0.252393	0.546476	-0.0785707	0.853285
supercont1.362:641229-641231_GTT_GGT_AAEL009018	supercont1.362	641229	641231	AAEL009018	AAEL009018 (99% id CYP6CB1)	-	22	near	GTT	GGT	Substitution	0	38	0	0	17.9775	7.01754	0	0		-0.233676	0.577546	0.0361298	0.932316
supercont1.362:641620-641620_T_C_AAEL009018	supercont1.362	641620	641620	AAEL009018	AAEL009018 (99% id CYP6CB1)	-	413	no	T	C	Substitution	16.8317	0	0	43.75	0	0	0	0		0.206126	0.624321	0.285628	0.492863
supercont1.362:641274-641274_G_A_AAEL009018	supercont1.362	641274	641274	AAEL009018	AAEL009018 (99% id CYP6CB1)	-	67	no	G	A	Substitution	22.1053	0	0	28.2051	0	0	0	0		0.152001	0.719357	0.27536	0.509204
supercont1.362:641437-641437_G_A_AAEL009018	supercont1.362	641437	641437	AAEL009018	AAEL009018 (99% id CYP6CB1)	-	230	no	G	A	Substitution	13.3333	42.7536	100	34.3137	62.3762	71.7391	99.0991	100		0.121496	0.774427	-0.26135	0.531826
supercont1.362:641331-641331_T_C_AAEL009018	supercont1.362	641331	641331	AAEL009018	AAEL009018 (99% id CYP6CB1)	-	124	no	T	C	Substitution	0	0	100	0	32.5843	69.3548	98.7952	100		0.116554	0.783432	-0.268853	0.519665
supercont1.362:641435-641437_AAG_AGA_AAEL009018	supercont1.362	641435	641437	AAEL009018	AAEL009018 (99% id CYP6CB1)	-	228	no	AAG	AGA	Substitution	12.931	43.2836	100	33.6634	62.3762	73.3333	99.0385	100		0.115087	0.78611	-0.262878	0.529341
supercont1.362:641375-641375_A_T_AAEL009018	supercont1.362	641375	641375	AAEL009018	AAEL009018 (99% id CYP6CB1)	-	168	no	A	T	Substitution	0	25.6198	0	0	1.94175	0	0	0		-0.0952091	0.822559	0.0804001	0.849898
supercont1.362:641293-641293_G_A_AAEL009018	supercont1.362	641293	641293	AAEL009018	AAEL009018 (99% id CYP6CB1)	-	86	no	G	A	Substitution	0	19.4175	0	0	0	0	0	0		-0.0753196	0.859309	0.0857128	0.840074
supercont1.362:641353-641354_T_TCAG_AAEL009018	supercont1.362	641353	641354	AAEL009018	AAEL009018 (99% id CYP6CB1)	-	146	no	T	TCAG	Insertion	0	12.6214	0	0	0	0	0	0		-0.0753196	0.859309	0.0857128	0.840074
supercont1.362:641396-641396_T_A_AAEL009018	supercont1.362	641396	641396	AAEL009018	AAEL009018 (99% id CYP6CB1)	-	189	no	T	A	Substitution	0	13.9344	0	0	0	0	0	0		-0.0753196	0.859309	0.0857128	0.840074
supercont1.362:641413-641413_C_T_AAEL009018	supercont1.362	641413	641413	AAEL009018	AAEL009018 (99% id CYP6CB1)	-	206	no	C	T	Substitution	30.6306	0	0	2.17391	0	0	0	0		-0.0606149	0.886625	0.103513	0.807296
supercont1.1188:107692-107692_T_G_AAEL014612	supercont1.1188	107692	107692	AAEL014612	AAEL014612 (99% id CYP9J21)	-	573	no	T	G	Substitution	100	98.4375	100	100	80	55.2632	100	100		-0.926998	0.000920143	-0.818938	0.0128975
supercont1.1188:107602-107602_T_A_AAEL014612	supercont1.1188	107602	107602	AAEL014612	AAEL014612 (99% id CYP9J21)	-	483	no	T	A	Substitution	100	86.8421	46.5116	100	26.4957	15.5556	100	100		-0.645282	0.0840023	-0.540023	0.167089
supercont1.1188:107594-107594_G_A_AAEL014612	supercont1.1188	107594	107594	AAEL014612	AAEL014612 (99% id CYP9J21)	-	475	no	G	A	Substitution	20	88.2353	37.8378	18.9189	26.8518	13.5714	42.0455	51.7007		-0.550158	0.157702	-0.642621	0.0857115
supercont1.1188:107567-107569_GGA_GAT_AAEL014612	supercont1.1188	107567	107569	AAEL014612	AAEL014612 (99% id CYP9J21)	-	448	no	GGA	GAT	Substitution	23.2143	86.3636	17.7419	30.4348	21.7822	13.8889	45.1923	50.3311		-0.493137	0.214336	-0.557308	0.151256
supercont1.1188:107689-107689_T_C_AAEL014612	supercont1.1188	107689	107689	AAEL014612	AAEL014612 (99% id CYP9J21)	-	570	no	T	C	Substitution	25	88.0597	64.7059	40.8163	47.9592	26.2712	100	99.0741		-0.403747	0.321221	-0.361921	0.378328
supercont1.1188:107559-107559_A_T_AAEL014612	supercont1.1188	107559	107559	AAEL014612	AAEL014612 (99% id CYP9J21)	-	440	no	A	T	Substitution	56.7164	0	0	56.25	0	0	41.2698	42.9412		-0.269858	0.518045	-0.0953082	0.822376
supercont1.1188:107532-107532_A_T_AAEL014612	supercont1.1188	107532	107532	AAEL014612	AAEL014612 (99% id CYP9J21)	-	413	no	A	T	Substitution	36.0656	0	0	35.2941	0	0	0	0		-0.264804	0.526214	-0.191841	0.649027
supercont1.1188:107537-107537_T_G_AAEL014612	supercont1.1188	107537	107537	AAEL014612	AAEL014612 (99% id CYP9J21)	-	418	no	T	G	Substitution	42.5926	0	0	42.8571	0	0.60241	0	0		-0.255545	0.541305	-0.183862	0.662949
supercont1.1188:107678-107678_A_C_AAEL014612	supercont1.1188	107678	107678	AAEL014612	AAEL014612 (99% id CYP9J21)	-	559	no	A	C	Substitution	72.7273	8	7.14286	55.1724	20.354	31.4516	0	0		0.049853	0.90668	0.069355	0.870376
supercont1.1188:102018-102018_C_T_AAEL014619	supercont1.1188	102018	102018	AAEL014619	AAEL014619 (98% id CYP9J22)	-	129	no	C	T	Substitution	0	0	0	0	5.7971	23.7805	0	0		0.861088	0.00602252	0.696914	0.0547413
supercont1.1188:102112-102112_A_G_AAEL014619	supercont1.1188	102112	102112	AAEL014619	AAEL014619 (98% id CYP9J22)	-	223	no	A	G	Substitution	100	89.1304	73.6842	97.1429	47.2222	48.2456	76.2963	89.5425		-0.682166	0.0623501	-0.711602	0.0477447
supercont1.1188:102017-102017_G_A_AAEL014619	supercont1.1188	102017	102017	AAEL014619	AAEL014619 (98% id CYP9J22)	-	128	no	G	A	Substitution	2.43902	1.28205	0	7.69231	0	0	0	0		-0.539438	0.167641	-0.747004	0.0331908
supercont1.1188:102015-102015_T_A_AAEL014619	supercont1.1188	102015	102015	AAEL014619	AAEL014619 (98% id CYP9J22)	-	126	no	T	A	Substitution	2.38095	1.19048	0	7.84314	0	0	0	0		-0.531763	0.174959	-0.738777	0.0362884
supercont1.1188:101975-101975_C_T_AAEL014619	supercont1.1188	101975	101975	AAEL014619	AAEL014619 (98% id CYP9J22)	-	86	no	C	T	Substitution	6.06061	0	0	23.5294	0	0	0	0		-0.467842	0.242391	-0.667189	0.0706856
supercont1.1188:101971-101971_C_T_AAEL014619	supercont1.1188	101971	101971	AAEL014619	AAEL014619 (98% id CYP9J22)	-	82	no	C	T	Substitution	49.2308	100	16.6667	25.4902	40.1961	30.2521	33.3333	59.2593		-0.269581	0.518491	-0.244518	0.559476
supercont1.1188:102099-102099_G_A_AAEL014619	supercont1.1188	102099	102099	AAEL014619	AAEL014619 (98% id CYP9J22)	-	210	no	G	A	Substitution	20.9677	26.2295	0	0	0.746269	2.05479	22.6415	11.1675		-0.23073	0.58249	-0.166192	0.694081
supercont1.1188:101990-101990_G_A_AAEL014619	supercont1.1188	101990	101990	AAEL014619	AAEL014619 (98% id CYP9J22)	-	101	no	G	A	Substitution	0	0	0	0	0	0	22.7545	29.2553		0.200147	0.634625	0.372192	0.36391
supercont1.1188:102045-102045_T_A_AAEL014619	supercont1.1188	102045	102045	AAEL014619	AAEL014619 (98% id CYP9J22)	-	156	no	T	A	Substitution	67.3913	45.3488	26.7717	88.8889	54.386	55.7895	62.1005	68.8461		-0.157335	0.70983	-0.30097	0.468833
supercont1.1188:101942-101942_A_T_AAEL014619	supercont1.1188	101942	101942	AAEL014619	AAEL014619 (98% id CYP9J22)	-	53	no	A	T	Substitution	0	0	0	0	0	0	4.7619	28.2051		0.139526	0.741765	0.276182	0.507889
supercont1.1188:102069-102069_G_C_AAEL014619	supercont1.1188	102069	102069	AAEL014619	AAEL014619 (98% id CYP9J22)	-	180	no	G	C	Substitution	6.89655	0	0	0	0	0	22.3256	18.9655		0.135522	0.74899	0.302005	0.46723
supercont1.1188:102010-102010_A_G_AAEL014619	supercont1.1188	102010	102010	AAEL014619	AAEL014619 (98% id CYP9J22)	-	121	no	A	G	Substitution	25.9259	49.3976	22.9508	33.8983	43.7956	33.1288	45.0777	61.8026		0.0647641	0.878906	0.186956	0.65754
supercont1.1188:102002-102002_A_G_AAEL014619	supercont1.1188	102002	102002	AAEL014619	AAEL014619 (98% id CYP9J22)	-	113	no	A	G	Substitution	6.75676	0	62.5	0	0	0	38.5417	30.6977		0.0273473	0.948749	0.236737	0.572424
supercont1.1188:102110-102110_G_T_AAEL014619	supercont1.1188	102110	102110	AAEL014619	AAEL014619 (98% id CYP9J22)	-	221	no	G	T	Substitution	34.5455	68.75	45	41.6667	46.0177	39.8305	57.554	83.3333		-0.0171022	0.96794	0.139674	0.741497
supercont1.1188:101948-101948_G_A_AAEL014619	supercont1.1188	101948	101948	AAEL014619	AAEL014619 (98% id CYP9J22)	-	59	no	G	A	Substitution	0	0	43.4783	0	0	0	23.7288	4.54545		0.00740863	0.986109	0.175735	0.677218
supercont1.1327:124319-124319_T_A_AAEL014891	supercont1.1327	124319	124319	AAEL014891	AAEL014891 (97% id CYP6P12)	-	609	no	T	A	Substitution	55.1724	100	29.1667	68.5714	54.1667	76.6667	14.1176	18.232		-0.740903	0.0354718	-0.702431	0.0520461
supercont1.1327:124308-124308_A_T_AAEL014891	supercont1.1327	124308	124308	AAEL014891	AAEL014891 (97% id CYP6P12)	-	598	no	A	T	Substitution	60	97.1429	30.2083	70.1493	50	66.6667	14.5161	17.4699		-0.734721	0.0378783	-0.672661	0.0675686
supercont1.1327:124352-124352_T_A_AAEL014891	supercont1.1327	124352	124352	AAEL014891	AAEL014891 (97% id CYP6P12)	-	642	no	T	A	Substitution	10.0917	50.8772	9.2437	8.33333	38.2979	40	3.61991	7.7381		-0.605294	0.111814	-0.706626	0.050051
supercont1.1327:124448-124448_G_T_AAEL014891	supercont1.1327	124448	124448	AAEL014891	AAEL014891 (97% id CYP6P12)	-	738	no	G	T	Substitution	10.5263	50	7	4.28571	24.1379	27.907	1.6129	5.80645		-0.545071	0.162377	-0.591198	0.122712
supercont1.1327:124335-124335_T_A_AAEL014891	supercont1.1327	124335	124335	AAEL014891	AAEL014891 (97% id CYP6P12)	-	625	no	T	A	Substitution	0	0	0	0	15.0943	7.31707	2.30415	1.71429		-0.291922	0.482947	-0.555886	0.152526
supercont1.1327:124388-124388_C_T_AAEL014891	supercont1.1327	124388	124388	AAEL014891	AAEL014891 (97% id CYP6P12)	-	678	no	C	T	Substitution	11.8812	0	0	25.3731	0	3.22581	0	0		-0.249476	0.55128	-0.115519	0.78532
supercont1.1327:124485-124485_C_T_AAEL014891	supercont1.1327	124485	124485	AAEL014891	AAEL014891 (97% id CYP6P12)	-	775	no	C	T	Substitution	0	24.4444	10.1124	0	0	0	0	0.552486		-0.243381	0.561361	-0.152907	0.717738
supercont1.1327:124333-124333_T_C_AAEL014891	supercont1.1327	124333	124333	AAEL014891	AAEL014891 (97% id CYP6P12)	-	623	no	T	C	Substitution	23.6559	0	0	18.2927	0	0	0	0		-0.237319	0.571452	-0.0985448	0.816421
supercont1.1327:124390-124390_T_C_AAEL014891	supercont1.1327	124390	124390	AAEL014891	AAEL014891 (97% id CYP6P12)	-	680	no	T	C	Substitution	12.0879	0	0	25	0	0	0	0		-0.214693	0.609649	-0.0787345	0.852982
supercont1.1327:124352-124352_T_C_AAEL014891	supercont1.1327	124352	124352	AAEL014891	AAEL014891 (97% id CYP6P12)	-	642	no	T	C	Substitution	14.6789	0	0	27.381	0	0	0	0.595238		-0.21179	0.614609	-0.0720076	0.865452
supercont1.142:549658-549658_A_G_AAEL005101	supercont1.142	549658	549658	AAEL005101	CCEAE4A	-	506	no	A	G	Substitution	55.6522	57.1429	45.614	87.9699	83.2433	98.5048	3.42466	0		0.480669	0.227943	0.456625	0.255396
supercont1.142:549582-549582_C_T_AAEL005101	supercont1.142	549582	549582	AAEL005101	CCEAE4A	-	430	no	C	T	Substitution	62.3377	66.2857	45.9893	88	79.9283	97.2158	4.81928	0		0.452926	0.259758	0.423315	0.296007
supercont1.142:549564-549564_G_A_AAEL005101	supercont1.142	549564	549564	AAEL005101	CCEAE4A	-	412	no	G	A	Substitution	3.10559	1.7341	0	18.5393	1.39373	0	0	0		-0.198317	0.637791	-0.194447	0.644498
supercont1.142:568163-568163_T_G_AAEL005122	supercont1.142	568163	568163	AAEL005122	CCEAE6A	-	906	no	T	G	Substitution	28.5714	50.6173	42.1053	46.3158	11.5702	0.342466	4.81928	0		-0.526691	0.179887	-0.649419	0.0813839
supercont1.142:568189-568189_G_C_AAEL005122	supercont1.142	568189	568189	AAEL005122	CCEAE6A	-	932	no	G	C	Substitution	27.1186	58.6957	46.8085	55.9322	13.1737	0.350877	6.38298	0		-0.513371	0.193181	-0.627726	0.0956507
supercont1.142:568137-568137_C_T_AAEL005122	supercont1.142	568137	568137	AAEL005122	CCEAE6A	-	880	no	C	T	Substitution	3	30.6818	0	27.1028	5.30973	0.078064	1.55039	0		-0.314978	0.447315	-0.368128	0.369585
supercont1.142:567748-567748_G_A_AAEL005122	supercont1.142	567748	567748	AAEL005122	CCEAE6A	-	491	no	G	A	Substitution	17.5758	0	50	14.433	0	0	0	0		-0.30831	0.457508	-0.414568	0.307156
supercont1.142:567962-567962_T_A_AAEL005122	supercont1.142	567962	567962	AAEL005122	CCEAE6A	-	705	no	T	A	Substitution	26.1111	0	0.490196	13.4454	0	0	0	0		-0.295565	0.477246	-0.446858	0.266996
supercont1.142:567729-567729_A_T_AAEL005122	supercont1.142	567729	567729	AAEL005122	CCEAE6A	-	472	no	A	T	Substitution	1.0582	37.5661	0	42.9224	9.5952	0.723712	0.543478	0.344828		-0.292956	0.481326	-0.348087	0.398141
supercont1.142:567768-567770_TCC_TTC_AAEL005122	supercont1.142	567768	567770	AAEL005122	CCEAE6A	-	511	no	TCC	TTC	Substitution	0	39.7059	0	24.2038	9.98043	0.618325	0.75188	0		-0.273259	0.512573	-0.298062	0.473352
supercont1.142:567769-567769_C_T_AAEL005122	supercont1.142	567769	567769	AAEL005122	CCEAE6A	-	512	no	C	T	Substitution	0	40	0	24.375	9.78887	0.610772	0.694445	0		-0.272462	0.513853	-0.297652	0.473991
supercont1.142:567710-567710_A_G_AAEL005122	supercont1.142	567710	567710	AAEL005122	CCEAE6A	-	453	no	A	G	Substitution	6.36943	16.6667	0	0	0.170358	0	0	0.390625		-0.228906	0.585559	-0.254187	0.543531
supercont1.142:567956-567956_C_T_AAEL005122	supercont1.142	567956	567956	AAEL005122	CCEAE6A	-	699	no	C	T	Substitution	0	0	0	17.2414	0.4329	0.0411015	0	0		-0.198623	0.63726	-0.285031	0.493806
supercont1.142:568177-568177_A_G_AAEL005122	supercont1.142	568177	568177	AAEL005122	CCEAE6A	-	920	no	A	G	Substitution	0	0	53.6232	0	0	0	0	0		-0.178023	0.673192	-0.218852	0.602568
supercont1.142:567768-567770_TCC_TCT_AAEL005122	supercont1.142	567768	567770	AAEL005122	CCEAE6A	-	511	no	TCC	TCT	Substitution	0	15.4412	0	0	0	0.0562114	0	0		-0.147638	0.727175	-0.134546	0.750754
supercont1.85:2653118-2653118_T_A_AAEL003380	supercont1.85	2653118	2653118	AAEL003380	CYP4H28	+	244	no	T	A	Substitution	35.7143	47.3684	1.23457	18.75	0	0	26.3889	3.7037		-0.584142	0.128381	-0.610192	0.108162
supercont1.85:2653204-2653204_T_A_AAEL003380	supercont1.85	2653204	2653204	AAEL003380	CYP4H28	+	158	no	T	A	Substitution	30	38.2979	0	16.3934	0	0	16.8831	3.92157		-0.576243	0.134899	-0.607336	0.110284
supercont1.85:2653160-2653160_C_A_AAEL003380	supercont1.85	2653160	2653160	AAEL003380	CYP4H28	+	202	no	C	A	Substitution	38.3333	0	1.20482	21.4286	0	0	0	0		-0.406245	0.317947	-0.51088	0.195723
supercont1.85:2653236-2653236_G_A_AAEL003380	supercont1.85	2653236	2653236	AAEL003380	CYP4H28	+	126	no	G	A	Substitution	29.0909	0	0	18.8679	0	0	0	0		-0.404132	0.320715	-0.507418	0.199285
supercont1.85:2653158-2653158_A_G_AAEL003380	supercont1.85	2653158	2653158	AAEL003380	CYP4H28	+	204	no	A	G	Substitution	41.6667	0	1.13636	21.7391	0	0	0	0		-0.401589	0.324061	-0.506434	0.200303
supercont1.85:2653314-2653314_T_C_AAEL003380	supercont1.85	2653314	2653314	AAEL003380	CYP4H28	+	48	no	T	C	Substitution	7.95455	0	0	12.0482	0	0	0	0		-0.39339	0.334959	-0.477461	0.231513
supercont1.85:2653252-2653253_G_GAA_AAEL003380	supercont1.85	2653252	2653253	AAEL003380	CYP4H28	+	110	no	G	GAA	Insertion	0	7.5	28.8462	0	11.4286	21.1538	1.66667	1.28205		0.39335	0.335014	0.412574	0.309725
supercont1.85:2653154-2653154_A_G_AAEL003380	supercont1.85	2653154	2653154	AAEL003380	CYP4H28	+	208	no	A	G	Substitution	0	38.806	0	0	0	0	30	3.125		-0.313897	0.448961	-0.26094	0.532494
supercont1.85:2653246-2653246_T_A_AAEL003380	supercont1.85	2653246	2653246	AAEL003380	CYP4H28	+	116	no	T	A	Substitution	100	86.6667	98.3051	100	97.3333	100	66.129	65		0.297979	0.473482	0.202983	0.629732
supercont1.85:2653252-2653253_GA_G_AAEL003380	supercont1.85	2653252	2653253	AAEL003380	CYP4H28	+	110	no	GA	G	Deletion	1.78571	0	0	12.2807	0	0	0	0		-0.294496	0.478915	-0.340325	0.409449
supercont1.85:2653252-2653253_G_GA_AAEL003380	supercont1.85	2653252	2653253	AAEL003380	CYP4H28	+	110	no	G	GA	Insertion	48.1481	50	46.1538	44.2623	64.2857	63.4615	81.6667	84.6154		0.212449	0.613482	0.29333	0.480741
supercont1.85:2653295-2653295_A_G_AAEL003380	supercont1.85	2653295	2653295	AAEL003380	CYP4H28	+	67	no	A	G	Substitution	0	0	0	0	0	0	4.87805	21.7391		-0.188302	0.655191	-0.101843	0.810361
supercont1.85:2653252-2653253_GA_GAA_AAEL003380	supercont1.85	2653252	2653253	AAEL003380	CYP4H28	+	110	no	GA	GAA	Complex	47.2727	62.5	43.3962	47.3684	62.5	63.4615	77.4193	84.6154		0.162295	0.700999	0.257587	0.537963
supercont1.231:801768-801768_C_T_AAEL006989	supercont1.231	801768	801768	AAEL006989	CYP6AG7	-	16	yes	C	T	Substitution	29.3103	17.8082	0	8.69565	0	0	25	1.69492		-0.417572	0.303304	-0.520182	0.18632
supercont1.231:801798-801798_C_T_AAEL006989	supercont1.231	801798	801798	AAEL006989	CYP6AG7	-	46	yes	C	T	Substitution	33.3333	15	0	14.2857	0	0	18.6441	1.28205		-0.407611	0.316164	-0.4979	0.209253
supercont1.231:801838-801838_T_C_AAEL006989	supercont1.231	801838	801838	AAEL006989	CYP6AG7	-	86	near	T	C	Substitution	10	1.21951	0	16.4179	1.5625	0	23.0769	20.8955		-0.323563	0.434333	-0.310038	0.454857
supercont1.231:801795-801795_A_G_AAEL006989	supercont1.231	801795	801795	AAEL006989	CYP6AG7	-	43	yes	A	G	Substitution	4.47761	13.253	27.5362	7.29167	5.83942	0	15.625	23.3766		-0.246172	0.556736	-0.208729	0.619853
supercont1.231:801812-801812_T_A_AAEL006989	supercont1.231	801812	801812	AAEL006989	CYP6AG7	-	60	yes	T	A	Substitution	0	0	0	0	17.8082	58	0	0		0.198638	0.637235	0.252898	0.545647
supercont1.1327:48312-48312_G_T_AAEL014893	supercont1.1327	48312	48312	AAEL014893	CYP6BB2	-	299	no	G	T	Substitution	0	0	0	0	0	0	0.46083	6.93642		0.701188	0.0526463	0.635191	0.0905902
supercont1.1327:48236-48236_G_A_AAEL014893	supercont1.1327	48236	48236	AAEL014893	CYP6BB2	-	223	no	G	A	Substitution	0	0	0	0	0	0	0	8.80829		0.653648	0.0787576	0.591619	0.122378
supercont1.1327:48276-48276_A_G_AAEL014893	supercont1.1327	48276	48276	AAEL014893	CYP6BB2	-	263	no	A	G	Substitution	43	0	0	55.2632	0	0	0	0		-0.317582	0.443361	-0.217083	0.605576
supercont1.1327:48252-48252_T_C_AAEL014893	supercont1.1327	48252	48252	AAEL014893	CYP6BB2	-	239	no	T	C	Substitution	36.9565	0	0	55.5556	0	0	0	0		-0.308911	0.456584	-0.203714	0.628473
supercont1.1327:48082-48082_C_A_AAEL014893	supercont1.1327	48082	48082	AAEL014893	CYP6BB2	-	69	no	C	A	Substitution	29.7297	0	0.961538	32.1429	0	0	0.383142	1.43541		-0.306915	0.459652	-0.21813	0.603795
supercont1.1327:48112-48112_T_C_AAEL014893	supercont1.1327	48112	48112	AAEL014893	CYP6BB2	-	99	no	T	C	Substitution	40.2597	0	2	52.5641	0	0	0	2.30415		-0.306175	0.46079	-0.211587	0.614957
supercont1.1327:48151-48151_G_C_AAEL014893	supercont1.1327	48151	48151	AAEL014893	CYP6BB2	-	138	no	G	C	Substitution	18.8235	0	0.980392	21.25	0	0	0	3.18182		-0.262284	0.530307	-0.177845	0.673505
supercont1.1327:48073-48073_A_G_AAEL014893	supercont1.1327	48073	48073	AAEL014893	CYP6BB2	-	60	no	A	G	Substitution	11.7647	0	0.970874	16.9811	0	0	0.75188	2.31481		-0.231304	0.581526	-0.141781	0.737702
supercont1.1188:51553-51555_GGG_GAA_AAEL014609	supercont1.1188	51553	51555	AAEL014609	CYP9J26	-	338	no	GGG	GAA	Substitution	0	1.21951	0	0	57.9515	31.1594	12.9825	33.4764		0.887109	0.00329915	0.869663	0.00500831
supercont1.1188:51618-51618_T_A_AAEL014609	supercont1.1188	51618	51618	AAEL014609	CYP9J26	-	403	no	T	A	Substitution	0	1.62602	0	0	61.0294	38.5475	4.80769	21.2121		0.856828	0.00657169	0.813809	0.0139674
supercont1.1188:51217-51217_C_T_AAEL014609	supercont1.1188	51217	51217	AAEL014609	CYP9J26	-	2	yes	C	T	Substitution	92.9203	69.2913	56.2963	94.0171	5.51471	4.3956	85.7143	63.1016		-0.648881	0.081722	-0.60246	0.11396
supercont1.1188:51297-51297_C_G_AAEL014609	supercont1.1188	51297	51297	AAEL014609	CYP9J26	-	82	no	C	G	Substitution	17.0213	12.9412	0	8.41122	0.340136	0.398406	0	0		-0.582125	0.130028	-0.609405	0.108744
supercont1.1188:51310-51310_T_A_AAEL014609	supercont1.1188	51310	51310	AAEL014609	CYP9J26	-	95	no	T	A	Substitution	18.1818	14.7541	0	7.05882	0.331126	0	0	0		-0.568053	0.141847	-0.599057	0.116565
supercont1.1188:51544-51544_A_T_AAEL014609	supercont1.1188	51544	51544	AAEL014609	CYP9J26	-	329	no	A	T	Substitution	22.3881	6.25	1.26582	15.6627	0.769231	0	0	0		-0.551418	0.156555	-0.586984	0.126081
supercont1.1188:51460-51460_T_G_AAEL014609	supercont1.1188	51460	51460	AAEL014609	CYP9J26	-	245	no	T	G	Substitution	63.0952	78.3626	69.8324	55.2239	17.7156	7.30897	86.2963	62.5498		-0.543716	0.163634	-0.518257	0.188246
supercont1.1188:51328-51328_G_A_AAEL014609	supercont1.1188	51328	51328	AAEL014609	CYP9J26	-	113	no	G	A	Substitution	89.8305	75.6098	1.13636	93.3333	1.92308	2.77778	42.0455	12.069		-0.539893	0.167212	-0.517881	0.188624
supercont1.1188:51326-51328_CAG_CAA_AAEL014609	supercont1.1188	51326	51328	AAEL014609	CYP9J26	-	111	no	CAG	CAA	Substitution	90.9091	75.6098	1.14286	93.3333	1.93548	2.81124	42.6829	12.1739		-0.538872	0.168175	-0.516962	0.189547
supercont1.1188:51384-51387_CTTC_CTTT_AAEL014609	supercont1.1188	51384	51387	AAEL014609	CYP9J26	-	169	no	CTTC	CTTT	Substitution	57.1429	61.25	0.704225	46.6667	1.9943	3.43511	29.2135	10.9524		-0.531462	0.17525	-0.505122	0.201666
supercont1.1188:51387-51387_C_T_AAEL014609	supercont1.1188	51387	51387	AAEL014609	CYP9J26	-	172	no	C	T	Substitution	54.8781	60	0.649351	46.8468	1.91257	4.11985	28.866	11.215		-0.531321	0.175386	-0.501347	0.205613
supercont1.1188:51551-51551_G_A_AAEL014609	supercont1.1188	51551	51551	AAEL014609	CYP9J26	-	336	no	G	A	Substitution	21.7391	4.73373	1.30719	13.924	1.02828	0	0	0		-0.526995	0.179591	-0.567722	0.142132
supercont1.1188:51564-51564_A_G_AAEL014609	supercont1.1188	51564	51564	AAEL014609	CYP9J26	-	349	no	A	G	Substitution	17.6991	3.7037	0.719425	13.3803	0.804289	0.374532	0	0		-0.517978	0.188526	-0.549779	0.158047
supercont1.1188:51600-51600_C_T_AAEL014609	supercont1.1188	51600	51600	AAEL014609	CYP9J26	-	385	no	C	T	Substitution	37.8378	0	0	18.3673	0	0	0	0		-0.446053	0.267964	-0.479453	0.229293
supercont1.1188:51384-51387_CTTC_CCAC_AAEL014609	supercont1.1188	51384	51387	AAEL014609	CYP9J26	-	169	no	CTTC	CCAC	Substitution	18.5714	27.5	3.52113	8.57143	6.83761	0	0.561798	0.952381		-0.445513	0.268614	-0.509863	0.196766
supercont1.1188:51318-51318_G_A_AAEL014609	supercont1.1188	51318	51318	AAEL014609	CYP9J26	-	103	no	G	A	Substitution	28.9474	0	0	10.8108	0	0	0	0		-0.43047	0.287036	-0.468076	0.242123
supercont1.1188:51299-51299_C_T_AAEL014609	supercont1.1188	51299	51299	AAEL014609	CYP9J26	-	84	no	C	T	Substitution	0	0	63.3987	0	0	0	0	0		-0.377064	0.357159	-0.485954	0.222122
supercont1.1188:51635-51635_T_C_AAEL014609	supercont1.1188	51635	51635	AAEL014609	CYP9J26	-	420	no	T	C	Substitution	0	0	55	0	0	0	0	0		-0.377064	0.357159	-0.485954	0.222122
supercont1.1188:51372-51372_T_C_AAEL014609	supercont1.1188	51372	51372	AAEL014609	CYP9J26	-	157	no	T	C	Substitution	13.2075	0	0	50	0	0	0	0		-0.355739	0.387127	-0.339734	0.410317
supercont1.1188:51591-51591_G_A_AAEL014609	supercont1.1188	51591	51591	AAEL014609	CYP9J26	-	376	no	G	A	Substitution	7.14286	0	0	30.2752	0	0	0	0		-0.347221	0.399396	-0.329775	0.425039
supercont1.1188:51439-51439_T_C_AAEL014609	supercont1.1188	51439	51439	AAEL014609	CYP9J26	-	224	no	T	C	Substitution	5.42169	0	0	31.5789	0	0	0	0		-0.326651	0.429703	-0.305955	0.461129
supercont1.1188:51619-51619_T_A_AAEL014609	supercont1.1188	51619	51619	AAEL014609	CYP9J26	-	404	no	T	A	Substitution	2.89855	0	0	21.9512	0	0	0	0		-0.313218	0.449997	-0.290552	0.485099
supercont1.1188:51326-51328_CAG_CTG_AAEL014609	supercont1.1188	51326	51328	AAEL014609	CYP9J26	-	111	no	CAG	CTG	Substitution	0	0	0	0	0	0	29.2683	15.6522		0.292648	0.48181	0.409709	0.313434
supercont1.1188:51616-51616_A_T_AAEL014609	supercont1.1188	51616	51616	AAEL014609	CYP9J26	-	401	no	A	T	Substitution	1.49254	0	0	23.5294	0	0	0	0		-0.288851	0.487776	-0.26287	0.529354
supercont1.1188:51607-51607_G_A_AAEL014609	supercont1.1188	51607	51607	AAEL014609	CYP9J26	-	392	no	G	A	Substitution	0	0	0	0	0	0	41.8502	41.8994		0.237278	0.57152	0.374834	0.360242
supercont1.1188:51653-51653_C_A_AAEL014609	supercont1.1188	51653	51653	AAEL014609	CYP9J26	-	438	no	C	A	Substitution	0	0	0	0	0	0	41.5584	45.0382		0.227545	0.587851	0.366716	0.371566
supercont1.1188:51301-51301_G_C_AAEL014609	supercont1.1188	51301	51301	AAEL014609	CYP9J26	-	86	no	G	C	Substitution	0	3.61446	0.609756	0	0.337838	0.389105	13.7255	11.0236		0.212735	0.612993	0.346474	0.400479
supercont1.1188:51304-51304_A_G_AAEL014609	supercont1.1188	51304	51304	AAEL014609	CYP9J26	-	89	no	A	G	Substitution	0	2.5974	0.617284	0	0.328947	0.389105	9.7561	9.09091		0.202223	0.631043	0.339625	0.410477
supercont1.1188:51649-51649_C_G_AAEL014609	supercont1.1188	51649	51649	AAEL014609	CYP9J26	-	434	no	C	G	Substitution	100	59.4059	53.125	100	65.5172	45.6376	83.75	94.7761		-0.199997	0.634886	-0.146945	0.728418
supercont1.1188:51659-51659_T_C_AAEL014609	supercont1.1188	51659	51659	AAEL014609	CYP9J26	-	444	no	T	C	Substitution	45.4545	2.35294	50	42.8571	53.2609	31.2977	4.02685	19.0083		0.0349199	0.934578	-0.122067	0.773387
supercont1.1188:184948-184948_T_G_AAEL014616	supercont1.1188	184948	184948	AAEL014616	CYP9J27	+	314	no	T	G	Substitution	90	77.1084	100	100	14.1994	24.3902	100	100		-0.780141	0.0223803	-0.916054	0.00138737
supercont1.1188:184996-184996_T_C_AAEL014616	supercont1.1188	184996	184996	AAEL014616	CYP9J27	+	266	no	T	C	Substitution	88.9908	75.8064	100	100	16.2584	24.1206	100	100		-0.767197	0.0262922	-0.909704	0.00171813
supercont1.1188:185119-185119_G_A_AAEL014616	supercont1.1188	185119	185119	AAEL014616	CYP9J27	+	143	no	G	A	Substitution	39.1753	0	68.254	32.4561	1.20773	0	44.0299	77.6		-0.491177	0.216446	-0.705719	0.0504783
supercont1.1188:185165-185165_T_A_AAEL014616	supercont1.1188	185165	185165	AAEL014616	CYP9J27	+	97	no	T	A	Substitution	33.3333	53.1915	1.17647	38.9313	6.50759	22.449	46.7532	23.741		-0.478439	0.230421	-0.254578	0.54289
supercont1.1188:185077-185077_A_G_AAEL014616	supercont1.1188	185077	185077	AAEL014616	CYP9J27	+	185	no	A	G	Substitution	27.8571	45.509	1.0101	31.1111	6.61323	17.7515	47.5309	26.6129		-0.465721	0.244823	-0.259744	0.534442
supercont1.1188:185119-185120_GC_G_AAEL014616	supercont1.1188	185119	185120	AAEL014616	CYP9J27	+	143	no	GC	G	Deletion	18.5841	41.9847	0	36.6071	4.12621	15.4839	40.8451	21.6		-0.464804	0.245879	-0.27047	0.517058
supercont1.1188:185053-185053_C_T_AAEL014616	supercont1.1188	185053	185053	AAEL014616	CYP9J27	+	209	no	C	T	Substitution	25.3521	48.7952	0.900901	30.597	6.85185	20.2073	46.0317	29.0076		-0.460243	0.251164	-0.241358	0.564721
supercont1.1188:185118-185120_CGC_CG_AAEL014616	supercont1.1188	185118	185120	AAEL014616	CYP9J27	+	144	no	CGC	CG	Complex	20	43.3071	0	36.9369	4.1769	15.894	46.6667	21.6		-0.458841	0.252799	-0.263981	0.527549
supercont1.1188:185226-185226_A_T_AAEL014616	supercont1.1188	185226	185226	AAEL014616	CYP9J27	+	36	no	A	T	Substitution	30.3448	53.5484	0	37.5	8.45666	23.1884	47.5676	32.3308		-0.458013	0.253768	-0.23286	0.578913
supercont1.1188:184951-184951_T_G_AAEL014616	supercont1.1188	184951	184951	AAEL014616	CYP9J27	+	311	no	T	G	Substitution	36	12.5	96.9697	20.4545	8.84146	0	23.6842	53.4884		-0.370197	0.366691	-0.681116	0.0629146
supercont1.1188:185205-185205_A_G_AAEL014616	supercont1.1188	185205	185205	AAEL014616	CYP9J27	+	57	no	A	G	Substitution	29.078	0	62.963	36.1702	1.2685	0	0	0		-0.309615	0.455505	-0.569631	0.140494
supercont1.1188:185029-185029_A_G_AAEL014616	supercont1.1188	185029	185029	AAEL014616	CYP9J27	+	233	no	A	G	Substitution	0.826446	0	0	0	0	0	56.3291	67.4242		-0.243592	0.561011	-0.22192	0.597359
supercont1.1188:184941-184941_A_T_AAEL014616	supercont1.1188	184941	184941	AAEL014616	CYP9J27	+	321	no	A	T	Substitution	27.2727	0	0	40.7895	0	0	0	0		-0.242176	0.563363	-0.246109	0.55684
supercont1.1188:185157-185157_A_G_AAEL014616	supercont1.1188	185157	185157	AAEL014616	CYP9J27	+	105	no	A	G	Substitution	0	0	0	0	0	0	54.7059	75.9124		-0.239644	0.567574	-0.225289	0.591658
supercont1.1188:185156-185156_T_C_AAEL014616	supercont1.1188	185156	185156	AAEL014616	CYP9J27	+	106	no	T	C	Substitution	23.8938	10.8696	98.9796	40	8.48214	0	0	0		-0.229833	0.583998	-0.524114	0.18242
supercont1.1188:185109-185109_G_T_AAEL014616	supercont1.1188	185109	185109	AAEL014616	CYP9J27	+	153	no	G	T	Substitution	7.33945	0	0	17.8571	0	0	0	0		-0.224384	0.593188	-0.232067	0.580245
supercont1.1188:185154-185156_CCT_CTC_AAEL014616	supercont1.1188	185154	185156	AAEL014616	CYP9J27	+	108	no	CCT	CTC	Substitution	5.66038	0	0	15.9292	0	0	0	0		-0.218474	0.603209	-0.226997	0.588776
supercont1.1188:185154-185156_CCT_CCC_AAEL014616	supercont1.1188	185154	185156	AAEL014616	CYP9J27	+	108	no	CCT	CCC	Substitution	16.0377	10.2941	98.9362	23.8938	8.40909	0	0	0		-0.192626	0.647661	-0.491828	0.215744
supercont1.1188:185122-185122_C_T_AAEL014616	supercont1.1188	185122	185122	AAEL014616	CYP9J27	+	140	no	C	T	Substitution	0.869565	0.763359	75.2941	0	0	0	0.675676	0		-0.190618	0.651154	-0.46605	0.244445
supercont1.1188:185224-185224_T_C_AAEL014616	supercont1.1188	185224	185224	AAEL014616	CYP9J27	+	38	no	T	C	Substitution	1.3986	22.9299	0	0	0	0	0	0		-0.165033	0.696135	-0.111702	0.792294
supercont1.1188:185162-185162_G_T_AAEL014616	supercont1.1188	185162	185162	AAEL014616	CYP9J27	+	100	no	G	T	Substitution	16.5217	10.9489	23.3333	24.2188	8.35165	0	0	0		-0.151348	0.720527	-0.400207	0.325886
supercont1.1188:185159-185159_A_G_AAEL014616	supercont1.1188	185159	185159	AAEL014616	CYP9J27	+	103	no	A	G	Substitution	16.5217	11.7647	22.1053	22.7642	8.52018	0	0	0		-0.140443	0.740111	-0.388078	0.34211
supercont1.1188:32054-32054_T_C_AAEL014617	supercont1.1188	32054	32054	AAEL014617	CYP9J28	+	94	no	T	C	Substitution	74.1936	55.7895	0	87.0968	15.3846	48.913	85.3801	65.3846		-0.477092	0.231926	-0.360061	0.380966
supercont1.1188:32025-32025_A_T_AAEL014617	supercont1.1188	32025	32025	AAEL014617	CYP9J28	+	123	no	A	T	Substitution	20.3883	25.4902	16.6667	7.07071	2.3622	1.14943	3.97727	17.2185		-0.444852	0.269411	-0.61573	0.104115
supercont1.1188:31929-31929_A_G_AAEL014617	supercont1.1188	31929	31929	AAEL014617	CYP9J28	+	219	no	A	G	Substitution	27.7228	43.5644	27.7108	15.5844	5.40541	3.94737	4.7619	24.8227		-0.428726	0.28921	-0.624153	0.0981285
supercont1.1188:31917-31917_C_T_AAEL014617	supercont1.1188	31917	31917	AAEL014617	CYP9J28	+	231	no	C	T	Substitution	26.506	37.5	27.6316	13.8889	7	4.47761	4.10959	25		-0.399215	0.327199	-0.595599	0.119248
supercont1.1188:31882-31882_A_G_AAEL014617	supercont1.1188	31882	31882	AAEL014617	CYP9J28	+	266	no	A	G	Substitution	30.7692	36.3636	58.6207	6.06061	3.50877	2.43902	4.54545	20.339		-0.365644	0.373073	-0.525744	0.180817
supercont1.1188:32075-32078_GTGC_G_AAEL014617	supercont1.1188	32075	32078	AAEL014617	CYP9J28	+	73	no	GTGC	G	Deletion	31.1475	39.2405	27.7778	14.2857	7.18954	1.31579	3.37838	19.0141		-0.347957	0.398329	-0.532754	0.174004
supercont1.1188:32103-32103_T_G_AAEL014617	supercont1.1188	32103	32103	AAEL014617	CYP9J28	+	45	near	T	G	Substitution	40	44.0678	0.970874	60.7595	13.9535	46.5753	31.0976	11.1111		-0.319128	0.44102	-0.220318	0.600077
supercont1.1188:32109-32109_A_G_AAEL014617	supercont1.1188	32109	32109	AAEL014617	CYP9J28	+	39	near	A	G	Substitution	5.43478	2.47934	54	18.9873	0	0	0	0.606061		-0.237627	0.570937	-0.321572	0.437329
supercont1.1188:32131-32131_G_T_AAEL014617	supercont1.1188	32131	32131	AAEL014617	CYP9J28	+	17	yes	G	T	Substitution	0	0	0	0	0	0	56.25	46.6667		-0.211303	0.615442	-0.155211	0.71362
supercont1.1188:32089-32089_A_T_AAEL014617	supercont1.1188	32089	32089	AAEL014617	CYP9J28	+	59	no	A	T	Substitution	12.5	0	0	19.697	0	0	0	0		-0.207219	0.622443	-0.146355	0.729478
supercont1.1188:32109-32109_A_C_AAEL014617	supercont1.1188	32109	32109	AAEL014617	CYP9J28	+	39	near	A	C	Substitution	21.7391	41.3223	1	41.7722	16.7568	43.0556	29.3333	9.69697		-0.206837	0.623099	-0.12596	0.766311
supercont1.1188:32029-32029_C_T_AAEL014617	supercont1.1188	32029	32029	AAEL014617	CYP9J28	+	119	no	C	T	Substitution	0	0	59.5506	0	0	0	0	0		-0.160518	0.704159	-0.248622	0.552688
supercont1.1188:32095-32095_A_T_AAEL014617	supercont1.1188	32095	32095	AAEL014617	CYP9J28	+	53	no	A	T	Substitution	2.27273	0	0	21.7391	0	0	0	0		-0.160493	0.704204	-0.135394	0.749222
supercont1.1188:32141-32141_G_A_AAEL014617	supercont1.1188	32141	32141	AAEL014617	CYP9J28	+	7	yes	G	A	Substitution	3.84615	0	0	16.4706	0.549451	0	0	0		-0.144345	0.733089	-0.110441	0.794601
supercont1.221:390566-390566_A_G_AAEL006811	supercont1.221	390566	390566	AAEL006811	CYP9J8	+	132	no	A	G	Substitution	76.6667	14.5161	94.7369	50.8772	15.0838	26.5957	55.7047	31.3726		-0.445184	0.26901	-0.400976	0.324869
supercont1.221:389757-389757_G_A_AAEL006811	supercont1.221	389757	389757	AAEL006811	CYP9J8	+	941	no	G	A	Substitution	0	2.77778	58.9744	0	0	0	0	0		-0.374574	0.360602	-0.542135	0.165109
supercont1.221:389912-389912_A_T_AAEL006811	supercont1.221	389912	389912	AAEL006811	CYP9J8	+	786	no	A	T	Substitution	0	0	72.973	0	0	0	0	0		-0.357419	0.384727	-0.520361	0.186142
supercont1.221:389904-389904_C_G_AAEL006811	supercont1.221	389904	389904	AAEL006811	CYP9J8	+	794	no	C	G	Substitution	29.2683	0	0	12.5	0	0	25.4386	11.7371		-0.2362	0.573322	-0.0270843	0.949242
supercont1.221:390526-390526_T_G_AAEL006811	supercont1.221	390526	390526	AAEL006811	CYP9J8	+	172	no	T	G	Substitution	42.4242	39.5604	62.5	2	22.5	30.0971	0	0		-0.192301	0.648225	-0.322405	0.436074
supercont1.221:389976-389976_A_G_AAEL006811	supercont1.221	389976	389976	AAEL006811	CYP9J8	+	722	no	A	G	Substitution	2.0202	49.2754	0	11.25	4.61538	9.78261	0.564972	0.337838		-0.180023	0.669679	-0.221019	0.598888
supercont1.221:389989-389989_A_C_AAEL006811	supercont1.221	389989	389989	AAEL006811	CYP9J8	+	709	no	A	C	Substitution	4.34783	58.5366	0	12.987	8.24742	16.6667	2.48447	2.90323		-0.145761	0.730545	-0.181112	0.667768
supercont1.221:389979-389979_T_C_AAEL006811	supercont1.221	389979	389979	AAEL006811	CYP9J8	+	719	no	T	C	Substitution	1	52.1127	0	13.1579	6.15385	12.9032	0	1.34228		-0.145169	0.731608	-0.185996	0.659218
supercont1.221:390536-390536_C_A_AAEL006811	supercont1.221	390536	390536	AAEL006811	CYP9J8	+	162	no	C	A	Substitution	55.2632	4.34783	35	36.6667	11.7347	22.0183	24.2604	9.15751		-0.0978384	0.81772	0.0603103	0.887192
supercont1.221:390018-390018_G_A_AAEL006811	supercont1.221	390018	390018	AAEL006811	CYP9J8	+	680	no	G	A	Substitution	86.4078	25	96.1539	75	38.4615	64.3564	49.2462	18.6969		-0.0670054	0.87474	0.0112191	0.978966
supercont1.291:927135-927135_G_A_AAEL007964	supercont1.291	927135	927135	AAEL007964	GSTE5	+	101	no	G	A	Substitution	87.5	60.241	100	98.4848	0	0	100	99.0566		-0.945348	0.000391551	-0.966917	8.82917e-05
supercont1.291:927181-927181_T_A_AAEL007964	supercont1.291	927181	927181	AAEL007964	GSTE5	+	55	near	T	A	Substitution	100	59.292	98.1818	100	0	0	100	99.2		-0.94105	0.000489779	-0.954502	0.000227492
supercont1.291:927170-927170_T_C_AAEL007964	supercont1.291	927170	927170	AAEL007964	GSTE5	+	66	no	T	C	Substitution	100	59.4595	98.0392	100	0	0.403226	100	99.1803		-0.940852	0.000494644	-0.954439	0.000228437
supercont1.291:927058-927058_T_A_AAEL007964	supercont1.291	927058	927058	AAEL007964	GSTE5	+	178	no	T	A	Substitution	100	56.25	100	100	0	0	100	100		-0.933491	0.000699286	-0.948927	0.000320429
supercont1.291:926572-926572_T_A_AAEL007964	supercont1.291	926572	926572	AAEL007964	GSTE5	+	664	no	T	A	Substitution	100	69.4915	56.25	100	0	0	100	100		-0.907227	0.00185987	-0.888591	0.00317456
supercont1.291:926622-926622_A_G_AAEL007964	supercont1.291	926622	926622	AAEL007964	GSTE5	+	614	no	A	G	Substitution	65.1163	67.7419	29.2683	67.3469	0	0	100	100		-0.811322	0.0145056	-0.784103	0.0212604
supercont1.291:926653-926653_T_G_AAEL007964	supercont1.291	926653	926653	AAEL007964	GSTE5	+	583	no	T	G	Substitution	10.2564	0	33.3333	22.2222	0	0	0	0		-0.406885	0.317111	-0.484231	0.224011
supercont1.291:927078-927079_AT_A_AAEL007964	supercont1.291	927078	927079	AAEL007964	GSTE5	+	158	no	AT	A	Deletion	19.5122	0	47.0588	1.31579	0.31746	0	0	0		-0.312997	0.450333	-0.367646	0.370261
supercont1.291:926649-926649_T_C_AAEL007964	supercont1.291	926649	926649	AAEL007964	GSTE5	+	587	no	T	C	Substitution	13.1579	0	0	22.6415	0	0	0	0		-0.311219	0.45305	-0.302358	0.466684
supercont1.291:927005-927005_T_C_AAEL007964	supercont1.291	927005	927005	AAEL007964	GSTE5	+	231	no	T	C	Substitution	0	0	78.5714	0	0	0	0	0		-0.236836	0.572259	-0.322254	0.436302
supercont1.291:927173-927173_T_C_AAEL007964	supercont1.291	927173	927173	AAEL007964	GSTE5	+	63	no	T	C	Substitution	0	0	57.4074	0	0	0	0	0		-0.236836	0.572259	-0.322254	0.436302
supercont1.291:928851-928851_T_C_AAEL007948	supercont1.291	928851	928851	AAEL007948	GSTE7	-	47	near	T	C	Substitution	55.5556	41.6667	9.90991	100	0	0	100	100		-0.727436	0.0408383	-0.752524	0.0312066
