# Supplementary material for: In the hunt for genomic markers of metabolic resistance to pyrethroids in the mosquito Aedes aegypti: An integrated next-generation sequencing approach
Source: PLoS Negl Trop Dis. 2017 Apr 5;11(4):e0005526. doi: 10.1371/journal.pntd.0005526 (PMC5393893; doi:10.1371/journal.pntd.0005526)
Supplement: S4 Table — (XLSX) [file pntd.0005526.s004.xlsx]

## Sheet: Supplementary Table 3
genomic variant							consequences on transcription factor binding site											consequences on transcription
supercontig	genomic location	variant (Ref > Var)	position relative to ATG	affected gene	strand		factor name	Transfac id	bibliography reference	start	end	size	Ref allele string (5'-> 3')	Ref allele dissimilarity (%)	Var allele string (5'-> 3')	Var allele dissimilarity (%)		correlation with FPKM	best correlation type	binding probability change (Ref > Var)	expected effect on transcription
supercont1.1327	124352	T>A	-642	AAEL014891 (97% id CYP6P12)	-		HNF-1A	T00368	Johnson 1990, Gonzales and Lee 1996	-648	-642	7	ACAATTA	1.45	ACAATTT	>5		-0.71	linear	decrease (high)	increase
supercont1.1188	107692	T>G	-573	AAEL014612 (99% id CYP9J21)	-		ER-alpha	T00261	Honkakoski et negishi 2000	-573	-567	7	ATGACCG	1.29	CTGACCG	1.45		-0.93	linear	decrease	increase
supercont1.1188	51553	GG>AA	-338	AAEL014609 (CYP9J26)	-		RXR-alpha	T01345	Honkakoski et negishi 2000	-343	-339	6	TTCCCA	>5	TTTTCA	4.64		+0.89	linear	increase	increase
supercont1.1188	51618	T>A	-403	AAEL014609 (CYP9J26)	-		Inr		Juven-Gershon and Kadonaga 2010	-411	-406	6	TCAATT	ND	TCATTT	1		+0.86	linear	increase	increase
supercont1.362	641617	T>A	-410	AAEL009018 (99% id CYP6CB1)	-		HNF-3	T02513	Johnson 1990, Gonzales and Lee 1996	-415	-409	7	TAAAGAT	2.89	TAAAGTT	>5		-0.81	Log	decrease (high)	increase
supercont1.362	641617	T>A	-410	AAEL009018 (99% id CYP6CB1)	-		RXR-alpha	T01345	Honkakoski et negishi 2000	-411	-406	6	GATTCA	3.08	GTTTCA	3.39		-0.81	Log	decrease	increase
supercont1.362	641415	G>A	-208	AAEL009018 (99% id CYP6CB1)	-		HNF-3	T00371	Johnson 1990, Gonzales and Lee 1996	-215	-208	8	CGAAACAC	4.62	CGAAACAT	>5		-0.86	Log	decrease	increase
supercont1.291	926572	T>A	-664	AAEL007964 (GSTE5)	+		RXR-alpha	T01345	Dai et al 2005	-669	-664	6	TGAATT	3.71	TGAATA	4.34		-0.91	linear	decrease	increase
