# Supplementary material for: In the hunt for genomic markers of metabolic resistance to pyrethroids in the mosquito Aedes aegypti: An integrated next-generation sequencing approach
Source: PLoS Negl Trop Dis. 2017 Apr 5;11(4):e0005526. doi: 10.1371/journal.pntd.0005526 (PMC5393893; doi:10.1371/journal.pntd.0005526)
Supplement: S5 Table — (XLSX) [file pntd.0005526.s005.xlsx]

## Sheet: all diff SNPs
Supercontig	Position	Reference allele	Variant allele	Type		Strand	Affected gene accession	Affected gene Symbol	Affected transcript	Affected gene biological category	Affected gene description	Consequence	Affected exon	Position in cDNA	Position in Protein	Amino Acid Change		Mean freq variation (DeltaR-S)	Mean freq variation (CaynR-S)	Mean freq variation (StGeR-S)	Mean freq variation (NakhR-S)	Mean freq variation (PhetR-S)		Mean Supp Reads % (BoraAdS)	Mean Supp Reads % (LivpS)	Mean Supp Reads % (NwOrS)	Mean Supp Reads % (CaynR)	Mean Supp Reads % (DeltaR)	Mean Supp Reads % (NakhR)	Mean Supp Reads % (PhetR)	Mean Supp Reads % (StGeR)		Supporting Reads % (BoraS_1)	Variant Reads % (BoraS_1)	Total Reads (BoraS_1)	SNP Call (BoraS_1)		Supporting Reads % (BoraS_2)	Variant Reads % (BoraS_2)	Total Reads (BoraS_2)	SNP Call (BoraS_2)		Supporting Reads % (BoraS__3)	Variant Reads % (BoraS__3)	Total Reads (BoraS__3)	SNP Call (BoraS__3)		Supporting Reads % (CaynR_1)	Variant Reads % (CaynR_1)
Mt	1666	G	A	Subst		+	AAEL018662	COX1_AEDAE	AAEL018662-RA	Other enzymes	cytochrome c oxidase subunit I	EXONIC	1					0.0331358	76.6965	0.00924988	0.146578	-0.000282657		0.0641733	0.0663861	0.0151515	76.7451	0.0817061	0.195149	0.0482876	0.0578202		0.0601513	0.11080508	31587	ref		0.093985	0.14907959	30856	ref		0.0383837	0.0907251	28658	ref		66.4494	66.69663
Mt	1687	C	T	Subst		+	AAEL018662	COX1_AEDAE	AAEL018662-RA	Other enzymes	cytochrome c oxidase subunit I	EXONIC	1					-0.0138649	80.2644	0.0613113	0.049679	-0.0104749		0.0226759	0.0293232	0.0807733	80.3087	0.0303926	0.0939365	0.0337826	0.105569		0.0249615	0.049923033	24037	ref		0.0255015	0.03400204	23528	ref		0.0175647	0.02634699	22773	ref		70.6988	70.804306
Mt	2185	C	T	Subst		+	AAEL018662	COX1_AEDAE	AAEL018662-RA	Other enzymes	cytochrome c oxidase subunit I	EXONIC	1					-0.00255747	51.4623	0.00855009	0.0103771	-0.0070284		0.0401215	0.0308377	0.0329632	51.4969	0.0320833	0.0450179	0.0276124	0.0431909		0.0124262	0.037278656	16095	ref		0.0381708	0.0763417	13099	ref		0.0697674	0.093023255	12900	ref		39.0145	39.06207
Mt	2602	T	C	Subst		+	AAEL018662	COX1_AEDAE	AAEL018662-RA	Other enzymes	cytochrome c oxidase subunit I	EXONIC	1					0.057413	1.04978	-0.17382	93.0353	0.179741		0.193036	0.301885	0.0265393	1.2236	0.231233	93.2091	0.353561	0		0.140285	0.19484062	25662	ref		0.23844	0.30230775	23486	ref		0.200382	0.24232256	21459	ref		1.14429	1.3622494
Mt	2611	C	T	Subst		+	AAEL018662	COX1_AEDAE	AAEL018662-RA	Other enzymes	cytochrome c oxidase subunit I	EXONIC	1					74.013	-0.138326	-0.137196	-0.157938	-0.157938		0.444348	0.00758746	0.0218794	0.0196125	74.171	0	0	0.0207426		0.0635786	0.07266121	11010	ref		0.469827	0.48026726	9578	ref		0.79964	0.79963964	8879	ref		0.0220665	0.07171623
Mt	4435	C	T	Subst		+	AAEL018668	ATP6_AEDAE	AAEL018668-RA	Other enzymes	ATP synthase F subunit 6	SYNONYMOUS_CODING	1	537-537	179-179	T->T		-0.0652195	-0.129608	-0.121259	89.4814	1.52708		0.131228	0.093525	0.519155	0.118361	0.18275	89.7294	1.77505	0.126711		0.11236	0.29213482	4450	ref		0.0990099	0.37128714	4040	ref		0.182315	0.2430872	3291	ref		0.0730193	0.2920774
Mt	11748	T	C	Subst		-	AAEL018687	NU1M_AEDAE	AAEL018687-RA	Other enzymes	NADH dehydrogenase subunit 1	SYNONYMOUS_CODING	1	741-741	247-247	L->L		-0.523756	-0.523756	-0.523756	96.6802	4.41452		0	0.3367	1.23457	0	0	97.204	4.93827	0		0	0.21141648	473	ref		0	0.0	449	ref		0	0.7614213	394	ref		0	0.0
Mt	12084	T	C	Subst		-	AAEL018687	NU1M_AEDAE	AAEL018687-RA	Other enzymes	NADH dehydrogenase subunit 1	SYNONYMOUS_CODING	1	405-405	135-135	G->G		0.0159564	63.2408	0.131861	0.0439335	0.123256		0	0.0631313	0	63.2618	0.0370002	0.0649773	0.1443	0.152905		0	0.11305823	1769	ref		0	0.0	1665	ref		0	0.0	1452	ref		49.7183	49.859154
supercont1.1	53722	G	C	Subst								INTERGENIC						14.4696	-29.5367	-60.774	12.7455	12.803		96.2022	79.8333	80.5556	55.9937	100	98.2759	98.3333	24.7563		95.082	95.08197	61	C		97.8723	97.87234	47	C		95.6522	95.652176	23	C		47.6191	47.61905
supercont1.1	53770	G	A	Subst								INTERGENIC						-13.1732	33.6795	62.2653	-11.9828	-11.2685		5.13228	17.4359	16.9516	46.8527	0	1.19048	1.90476	75.4386		4.28571	4.2857146	70	ref		3.7037	3.7037036	54	ref		7.40741	7.4074073	27	ref		60	60.000004
supercont1.1	53785	A	G	Subst								INTERGENIC						-13.8895	20.9362	60.1633	-16.4316	-16.5326		12.5527	18.9499	21.4286	38.5799	3.75418	1.21212	1.11111	77.807		13.5593	13.559322	59	A/G		17.6471	17.647058	51	A/G		6.45161	6.4516125	31	ref		52.1739	52.173912
supercont1.1	1278840	T	C	Subst								INTERGENIC						-11.5331	41.0855	58.194	9.35126	23.7624		3.0057	39.7296	35.0108	67.0009	14.3823	35.2666	49.6777	84.1093		5	5.0	140	ref		2.24719	2.247191	89	ref		1.76991	1.7699115	113	ref		72	72.0
supercont1.1	2031556	T	C	Subst		-	AAEL000099	CLIPB33	AAEL000099-RA	Immunity	Clip-domain serine protease, family B.	SYNONYMOUS_CODING	4	738-738	246-246	V->V		15.5655	46.036	34.5557	1.89768	-1.24123		17.7658	23.9678	29.0942	69.6452	39.1748	25.5069	22.368	58.165		13.3929	13.392857	112	C/T		27.6596	27.659575	94	C/T		12.2449	12.244898	49	ref		56.4356	56.435646
supercont1.1	2031619	T	C	Subst		-	AAEL000099	CLIPB33	AAEL000099-RA	Immunity	Clip-domain serine protease, family B.	NON_SYNONYMOUS_CODING	4	675-675	225-225	I->M		10.2339	50.4331	27.3396	11.2904	4.60791		22.3712	17.7345	32.8247	74.7432	34.544	35.6005	28.9181	51.6498		23.301	23.300972	103	C/T		30.7692	30.769232	78	C/T		13.0435	13.043478	46	C/T		59.5238	59.523808
supercont1.1	2095300	A	G	Subst		-	AAEL000028	CLIPB34	AAEL000028-RA	Immunity	Clip-domain serine protease, family B	SYNONYMOUS_CODING	4	801-801	267-267	N->N		-3.36518	24.3918	25.4949	-68.5832	-28.4789		72.5621	55.4091	79.3046	93.4837	65.7268	0.508713	40.613	94.5869		67.0285	67.028496	737	A/G		77.5061	77.50611	818	A/G		73.1518	73.15175	514	A/G		94.902	94.90196
supercont1.1	2095468	C	G	Subst		-	AAEL000028	CLIPB34	AAEL000028-RA	Immunity	Clip-domain serine protease, family B	SYNONYMOUS_CODING	4	633-633	211-211	A->A		-14.5822	37.2701	45.0544	-33.8704	-15.9805		50.3857	40.1701	50.6609	84.3423	32.4901	13.2018	31.0918	92.1267		42.0635	42.38095	630	C/G		53.4375	53.4375	640	C/G		55.6561	55.88235	442	C/G		92.2973	92.297295
supercont1.1	2192424	G	A	Subst		-	AAEL000037	CLIPB35	AAEL000037-RA	Immunity	Clip-domain serine protease, family B	SYNONYMOUS_CODING	3	393-393	131-131	S->S		29.2348	51.2327	19.4618	29.9699	3.42473		23.753	5.97138	8.55683	63.9931	41.9952	42.7303	16.1851	32.2222		27.0588	27.058825	85	A/G		29.9145	30.769232	117	A/G		14.2857	14.285715	63	A/G		60	60.000004
supercont1.1	2241116	G	T	Subst		+	AAEL000074	CLIPB1	AAEL000074-RA	Immunity	Clip-domain serine protease, family B.	NON_SYNONYMOUS_CODING	4	582-582	194-194	E->D		-2.3654	32.4574	35.4823	-47.8814	-37.3456		49.6995	53.4995	40.6957	80.4223	45.5995	0.0835422	10.6193	83.4472		47.6489	47.962383	319	G/T		45.6973	45.697327	337	G/T		55.7522	55.752213	226	G/T		81.4516	81.451614
supercont1.1	2241264	T	A	Subst		+	AAEL000074	CLIPB1	AAEL000074-RA	Immunity	Clip-domain serine protease, family B.	NON_SYNONYMOUS_CODING	4	730-730	244-244	S->T		-20.6914	33.3579	34.5364	-48.9437	-33.1329		46.2029	57.7676	43.1884	82.4108	28.3615	0.10929	15.92	83.5894		49.4286	49.42857	350	A/T		45.4301	46.23656	372	A/T		43.75	44.166668	240	A/T		84.0304	84.410645
supercont1.1	2241317	G	A	Subst		+	AAEL000074	CLIPB1	AAEL000074-RA	Immunity	Clip-domain serine protease, family B.	SYNONYMOUS_CODING	4	783-783	261-261	G->G		7.17543	25.2098	24.0667	-61.8631	-43.9474		74.4884	64.5646	46.5364	87.0729	69.0385	0	17.9158	85.9298		67.313	67.31302	361	A/G		80.9384	80.938416	341	A/G		75.2137	75.21368	234	A/G		88.0478	88.44622
supercont1.1	2242473	G	T	Subst		-	AAEL000038	CLIPB6	AAEL000038-RA	Immunity	Clip-domain serine protease, family B	NON_SYNONYMOUS_CODING	5	907-907	303-303	L->I		2.53486	26.7454	25.3573	-49.7139	-39.6433		62.3655	46.6753	40.101	76.4593	52.2488	0	10.0707	75.0712		62.3288	62.328766	146	G/T		62.9032	62.903225	124	G/T		61.8644	61.864407	118	G/T		81.0811	81.08108
supercont1.1	2253167	G	A	Subst		-	AAEL000038	CLIPB6	AAEL000038-RA	Immunity	Clip-domain serine protease, family B	SYNONYMOUS_CODING	3	552-552	184-184	I->I		-4.58228	25.8368	28.137	-55.7604	-37.7939		70.7205	47.296	49.2647	81.5972	51.1781	0	17.9666	83.8974		69.7369	69.73685	76	A/G		73.75	73.75	80	A/G		68.6747	69.87952	83	A/G		71.875	71.875
supercont1.1	2284963	A	G	Subst		-	AAEL017325	CLIPB36	AAEL017325-RA	Immunity	Clip-domain serine protease, family B. (Truncated Protease).	SYNONYMOUS_CODING	1	45-45	15-15	V->V		-9.76797	13.0098	7.38986	-66.7711	-13.7848		78.2266	54.0004	83.2846	84.847	62.0692	5.06614	58.0524	79.2271		82.9787	82.97873	94	A/G		79.5699	79.56989	93	A/G		72.1311	72.13114	61	A/G		82.3529	82.35294
supercont1.1	2285040	C	T	Subst								INTERGENIC						-18.7969	16.8121	10.033	-59.8878	-24.6739		65.5597	50.8677	75.2591	80.7076	45.0987	4.00772	39.2216	73.9286		69.7369	69.73685	76	C/T		69.0476	69.047615	84	C/T		57.8947	57.894737	38	C/T		79.3103	80.45977
supercont1.1	2285056	G	A	Subst								INTERGENIC						-23.2626	17.0959	8.20868	-60.7417	-25.4711		65.1678	51.3413	77.298	81.6983	41.3398	3.86072	39.1313	72.8111		67.7419	67.741936	62	A/G		69.697	69.69697	66	A/G		58.0645	58.064514	31	A/G		81.9444	81.94444
supercont1.1	2285093	G	A	Subst								INTERGENIC						-21.7156	15.0619	9.07881	-61.2265	-27.8236		75.3331	47.5013	70.0441	79.3547	42.5773	3.06638	36.4692	73.3716		77.3585	79.245285	53	A/G		68.0851	68.085106	47	A/G		80.5556	80.55556	36	A/G		79.4872	79.48718
supercont1.1	2285105	A	G	Subst								INTERGENIC						-25.3478	15.701	14.9669	-62.5347	-30.3183		76.1931	50.9938	70.671	81.6536	40.6049	3.41798	35.6343	80.9195		79.3103	81.034485	58	A/G		63.1579	63.15789	38	A/G		86.1111	86.11111	36	A/G		84.127	84.12698
supercont1.1	2285348	G	C	Subst								INTERGENIC						15.039	-12.1282	1.16054	58.886	22.6081		29.8942	41.4151	22.2222	19.0489	46.2162	90.0631	53.7853	32.3377		11.1111	11.111112	36	ref		50	50.0	32	C/G		28.5714	28.57143	28	C/G		9.375	9.375
supercont1.1	2285370	A	C	Subst								INTERGENIC						18.6134	-10.9706	1.06646	61.1026	24.241		27.2703	38.4291	23.9583	18.9153	48.4993	90.9885	54.1269	30.9524		9.375	9.375	32	ref		41.6667	41.666664	24	A/C		30.7692	30.769232	26	A/C		9.52381	9.523809
supercont1.1	2704374	C	T	Subst		-	AAEL000033	AAEL000033	AAEL000033-RA	Unknown	conserved hypothetical protein	SYNONYMOUS_CODING	3	1811-1811	564-564	S->S		-7.77788	0.251217	13.5271	57.7476	40.4673		0	9.13612	14.1975	8.0291	0	65.5255	48.2452	21.305		0	0.0	59	ref		0	0.0	53	ref		0	0.0	71	ref		4.44444	4.4444447
supercont1.1	2714392	A	T	Subst		-	AAEL000004	AAEL000004	AAEL000004-RA	UGT	glycosyltransferase	3PRIME_UTR	3	2212-2212				24.1382	-2.73171	8.80073	56.3669	6.50911		7.88115	3.47222	3.84615	2.3348	29.2047	61.4334	11.5756	13.8672		11.2903	11.290322	62	A/T		5.97015	5.970149	67	ref		6.38298	6.382979	47	ref		1.75439	1.754386
supercont1.1	2714401	A	G	Subst		-	AAEL000004	AAEL000004	AAEL000004-RA	UGT	glycosyltransferase	3PRIME_UTR	3	2203-2203				24.2153	8.39919	27.1711	45.0005	35.8096		20.304	13.0505	18.1159	25.556	41.3722	62.1574	52.9664	44.3279		17.6471	17.647058	51	A/G		16.9492	16.949154	59	A/G		26.3158	26.31579	38	A/G		30.9091	30.909092
supercont1.1	2714519	C	T	Subst		-	AAEL000004	AAEL000004	AAEL000004-RA	UGT	glycosyltransferase	SYNONYMOUS_CODING	3	2085-2085	516-516	E->E		-9.9286	8.40362	13.4685	50.0892	45.8235		0	10.3414	19.4444	18.3322	0	60.0178	55.7521	23.3971		0	0.0	87	ref		0	0.0	140	ref		0	0.0	86	ref		22.549	22.549019
supercont1.1	2743730	C	A	Subst		-	AAEL000077	AAEL000077	AAEL000077-RA	Intra and extracellular trafficking/Chaperonin	cation efflux protein/ zinc transporter	3PRIME_UTR	3	1563-1563				-2.81052	-2.81052	-1.28611	69.8627	21.4081		0.204499	0.534759	7.69231	0	0	72.6733	24.2186	1.52441		0	0.0	165	ref		0.613497	0.6134969	163	ref		0	0.0	123	ref		0	0.0
supercont1.1	2744091	T	C	Subst		-	AAEL000077	AAEL000077	AAEL000077-RA	Intra and extracellular trafficking/Chaperonin	cation efflux protein/ zinc transporter	SYNONYMOUS_CODING	3	1202-1202	309-309	G->G		-1.9993	-2.42124	1.47146	63.7579	24.2036		0.401606	1.0929	5.76923	0	0.421941	66.1791	26.6248	3.89271		1.20482	1.2048192	83	ref		0	0.0	97	ref		0	0.0	84	ref		0	0.0
supercont1.1	2744637	A	T	Subst		-	AAEL000077	AAEL000077	AAEL000077-RA	Intra and extracellular trafficking/Chaperonin	cation efflux protein/ zinc transporter	SYNONYMOUS_CODING	3	656-656	127-127	R->R		18.7339	-1.15226	11.1288	68.3537	39.5695		11.3804	42.3593	19.8198	23.3676	43.2538	92.8735	64.0893	35.6486		9.7561	9.756097	82	ref		9.09091	10.909091	110	ref		15.2941	15.294118	85	A/T		29.1262	31.06796
supercont1.1	2750802	T	C	Subst		-	AAEL000077	AAEL000077	AAEL000077-RA	Intra and extracellular trafficking/Chaperonin	cation efflux protein/ zinc transporter	5PRIME_UTR	1	148-148				15.9327	-22.2329	14.874	64.8709	30.5173		11.9243	38.7407	16.0338	0	38.1656	87.1038	52.7502	37.1069		12.9032	12.903225	31	ref		10.8696	10.869565	46	ref		12	12.0	50	ref		0	0.0
supercont1.1	2779836	G	T	Subst		+	AAEL000068	AAEL000068	AAEL000068-RB	Structure	ribosomal protein S25, putative	3PRIME_UTR	4	447-447				-4.1071	-14.9092	19.3532	50.8258	21.4731		19.3662	13.7892	11.6604	0.0293974	10.8315	65.7644	36.4117	34.2918		9.40231	9.428521	11444	G/T		23.6824	23.682379	8614	G/T		25.0139	25.013891	8999	G/T		0.0191314	0.07652573
supercont1.1	2779836	G	T	Subst		+	AAEL000068	AAEL000068	AAEL000068-RA	Structure	ribosomal protein S25, putative	3PRIME_UTR	3	533-533				-4.1071	-14.9092	19.3532	50.8258	21.4731		19.3662	13.7892	11.6604	0.0293974	10.8315	65.7644	36.4117	34.2918		9.40231	9.428521	11444	G/T		23.6824	23.682379	8614	G/T		25.0139	25.013891	8999	G/T		0.0191314	0.07652573
supercont1.1	2782755	C	T	Subst		-	AAEL000046	AAEL000046	AAEL000046-RA	Unknown	conserved hypothetical protein	NON_SYNONYMOUS_CODING	2	564-564	143-143	D->N		-5.33695	-5.33695	18.5947	64.3168	26.9863		0	9.95025	6.06061	0	0	69.6538	32.3232	23.9316		0	0.0	38	ref		0	0.0	39	ref		0	0.0	37	ref		0	0.0
supercont1.1	2782762	G	T	Subst		-	AAEL000046	AAEL000046	AAEL000046-RA	Unknown	conserved hypothetical protein	NON_SYNONYMOUS_CODING	2	557-557	140-140	D->E		-6.98198	-6.98198	25.6594	61.677	31.5419		0	12.6126	8.33333	0	0	68.659	38.5238	32.6414		0	0.0	51	ref		0	0.0	45	ref		0	0.0	44	ref		0	0.0
supercont1.1	2797310	G	A	Subst		+	AAEL000020	AAEL000020	AAEL000020-RA	Unknown	conserved hypothetical protein	NON_SYNONYMOUS_CODING	1	408-408	97-97	A->T		-8.78307	-8.78307	26.4021	58.9908	16.5764		0	17.4603	8.88889	0	0	67.7739	25.3595	35.1852		0	0	21	ref		0	0.0	15	ref		0	0.0	24	ref		0	0.0
supercont1.1	2797465	G	T	Subst		+	AAEL000020	AAEL000020	AAEL000020-RA	Unknown	conserved hypothetical protein	SYNONYMOUS_CODING	1	563-563	148-148	A->A		-6.20223	-6.20223	27.4235	49.9112	23.1257		0	9.87654	8.73016	0	0	56.1134	29.3279	33.6257		0	0.0	38	ref		0	0.0	28	ref		0	0.0	25	ref		0	0.0
supercont1.1	2988949	C	A	Subst		+	AAEL000050	AAEL000050	AAEL000050-RA	Unknown	conserved hypothetical protein	SYNONYMOUS_CODING	2	568-568	121-121	R->R		57.9699	-29.1665	-32.516	31.2019	-8.80348		49.6528	38.0592	9.83607	3.3495	90.4859	63.7179	23.7125	0		49.3507	75.32467	77	A/C		52.9412	71.56863	102	A/C		46.6667	81.333336	75	A/G		7.24638	13.043478
supercont1.1	2989031	G	A	Subst		+	AAEL000050	AAEL000050	AAEL000050-RA	Unknown	conserved hypothetical protein	NON_SYNONYMOUS_CODING	2	650-650	149-149	E->K		-14.704	3.01928	51.0287	-15.4792	-15.4792		23.9068	22.5309	0	18.4985	0.775194	0	0	66.5079		34.4444	34.444447	90	A/G		22.2222	22.222223	81	A/G		15.0538	15.053764	93	A/G		29.1139	29.113924
supercont1.1	3656263	G	A	Subst		+	AAEL000003	AAEL000003	AAEL000003-RA	Unknown	conserved hypothetical protein	NON_SYNONYMOUS_CODING	2	910-910	304-304	E->K		4.33554	4.94245	5.92284	-61.6476	-30.8203		100	97.9167	84.3148	99.0196	98.4127	32.4296	63.2568	100		100	100.0	41	A		100	100.0	25	A		100	100.0	39	A		100	100.0
supercont1.1	4262741	G	A	Subst		+	AAEL000090	AAEL000090	AAEL000090-RA	Intra and extracellular trafficking/Chaperonin	secretory carrier-associated membrane protein (scamp)	5PRIME_UTR	1	243-243				20.3347	-3.45875	-7.99587	70.4217	36.7161		32.254	31.9759	21.9409	25.2649	49.0583	99.1453	65.4397	20.7277		16.2162	16.216215	37	A/G		49.2958	49.295773	71	A/G		31.25	31.25	64	A/G		27.9412	27.941175
supercont1.1	4281706	C	T	Subst		+	AAEL000090	AAEL000090	AAEL000090-RA	Intra and extracellular trafficking/Chaperonin	secretory carrier-associated membrane protein (scamp)	SYNONYMOUS_CODING	3	941-941	181-181	I->I		7.67292	4.27852	0.259504	76.1308	23.5732		9.24635	36.3183	12.1693	23.5232	26.9176	95.3754	42.8179	19.5041		14.4928	14.492753	69	C/T		9.00901	9.009008	111	ref		4.23729	4.2372885	118	ref		25.8929	25.892857
supercont1.1	4281716	T	C	Subst		+	AAEL000090	AAEL000090	AAEL000090-RA	Intra and extracellular trafficking/Chaperonin	secretory carrier-associated membrane protein (scamp)	SYNONYMOUS_CODING	3	951-951	185-185	L->L		4.75081	1.98179	-1.79342	76.1878	17.7048		7.95076	34.5175	11.1111	19.8416	22.6106	94.0476	35.5646	16.0664		12.7273	14.545454	55	C/T		8	10.0	100	ref		3.125	3.125	96	ref		25.2874	27.586206
supercont1.1	4281725	T	C	Subst		+	AAEL000090	AAEL000090	AAEL000090-RA	Intra and extracellular trafficking/Chaperonin	secretory carrier-associated membrane protein (scamp)	SYNONYMOUS_CODING	3	960-960	188-188	L->L		-3.19519	-1.559	-6.05186	75.8884	8.71563		6.56619	29.4666	9.37589	13.5772	11.941	91.0246	23.8519	9.08436		9.83606	9.836065	61	ref		8.10811	9.90991	111	ref		1.75439	1.754386	114	ref		18.6046	19.767443
supercont1.1	4281739	G	T	Subst		+	AAEL000090	AAEL000090	AAEL000090-RA	Intra and extracellular trafficking/Chaperonin	secretory carrier-associated membrane protein (scamp)	SYNONYMOUS_CODING	3	974-974	192-192	G->G		-2.5948	-1.58581	-2.2222	75.2591	12.6114		5.61068	25.4671	8.86076	11.727	10.718	88.5719	25.9243	11.0906		5.76923	5.769231	52	ref		8.88889	8.888889	90	ref		2.17391	2.173913	92	ref		13.6364	13.636364
supercont1.1	4281981	T	C	Subst		+	AAEL000090	AAEL000090	AAEL000090-RA	Intra and extracellular trafficking/Chaperonin	secretory carrier-associated membrane protein (scamp)	SYNONYMOUS_CODING	4	1154-1154	252-252	F->F		13.0653	10.5898	11.6568	69.532	30.911		11.1155	46.8601	19.1176	36.2876	38.7631	95.2297	56.6087	37.3546		13.3333	13.333334	105	C/T		9.375	9.375	128	ref		10.6383	10.638298	94	C/T		42.5	42.5
supercont1.1	4284184	T	A	Subst		+	AAEL000090	AAEL000090	AAEL000090-RA	Intra and extracellular trafficking/Chaperonin	secretory carrier-associated membrane protein (scamp)	3PRIME_UTR	5	2646-2646				37.1997	27.1742	25.1114	64.6019	38.0068		21.8127	57.1228	23.2456	61.2346	71.2601	98.6622	72.0672	59.1717		20	20.0	200	A/T		25	25.757576	132	A/T		20.438	20.437956	137	A/T		61.1111	61.11111
supercont1.1	4284285	T	G	Subst		+	AAEL000090	AAEL000090	AAEL000090-RA	Intra and extracellular trafficking/Chaperonin	secretory carrier-associated membrane protein (scamp)	3PRIME_UTR	5	2747-2747				46.5522	3.74154	40.9856	67.7313	29.5109		18.9399	54.3239	19.4471	34.6452	77.4558	98.6349	60.4145	71.8892		21.3415	21.341463	164	G/T		11.3402	11.340206	97	G/T		24.1379	24.13793	87	G/T		32.7869	32.786884
supercont1.1	4284287	G	T	Subst		+	AAEL000090	AAEL000090	AAEL000090-RA	Intra and extracellular trafficking/Chaperonin	secretory carrier-associated membrane protein (scamp)	3PRIME_UTR	5	2749-2749				46.382	3.42274	40.4464	69.0792	29.6113		17.6622	53.7633	18.6702	33.4546	76.4139	99.1111	59.6432	70.4783		19.6532	19.65318	173	G/T		11.1111	11.111112	99	G/T		22.2222	22.222223	90	G/T		31.746	31.746033
supercont1.10	108138	T	C	Subst		+	AAEL000550	AAEL000550	AAEL000550-RA	Other enzymes	werner helicase interacting protein	SYNONYMOUS_CODING	1	585-585	195-195	H->H		-20.7861	21.5691	61.8412	16.6987	45.123		6.92982	32.7012	22.7273	42.3552	0	37.4849	65.9091	82.6273		15.7895	15.789473	19	ref		5	5.0	40	ref		0	0.0	42	ref		30	30.000002
supercont1.10	108154	A	G	Subst		+	AAEL000550	AAEL000550	AAEL000550-RA	Other enzymes	werner helicase interacting protein	NON_SYNONYMOUS_CODING	1	601-601	201-201	S->G		-21.1503	30.5163	64.3399	12.2539	46.1364		10.9225	27.692	24.8366	51.6667	0	33.4042	67.2867	85.4902		26.3158	26.31579	19	A/G		6.45161	6.4516125	31	ref		0	0.0	36	ref		46.4286	46.42857
supercont1.10	108531	T	C	Subst		+	AAEL000550	AAEL000550	AAEL000550-RA	Other enzymes	werner helicase interacting protein	SYNONYMOUS_CODING	1	978-978	326-326	F->F		-54.9262	-8.29136	15.0583	31.8421	6.17544		67.3704	61.4077	63.5005	55.8015	9.16667	95.935	70.2683	79.1511		61.1111	61.11111	18	C/T		85	85.0	20	C/T		56	56.0	25	C/T		52.7778	52.77778
supercont1.10	116824	G	A	Subst		+	AAEL000550	AAEL000550	AAEL000550-RA	Other enzymes	werner helicase interacting protein	SYNONYMOUS_CODING	3	1653-1653	551-551	G->G		-57.6101	11.4964	19.7416	-14.1334	-3.41045		52.3748	86.6165	63.0018	78.8274	9.72095	53.1977	63.9206	87.0726		68	68.0	25	A/G		54.8387	54.83871	31	A/G		34.2857	34.285717	35	A/G		90.4762	90.47619
supercont1.10	117778	T	C	Subst								INTERGENIC						-27.4034	-19.527	-8.16964	69.2106	12.6202		15.9057	45.2652	31.1974	11.2624	3.38599	100	43.4096	22.6198		21.6667	21.666666	60	C/T		14.2857	14.285715	56	C/T		11.7647	11.764706	68	C/T		7.01754	7.017544
supercont1.10	187779	T	C	Subst		+	AAEL018330	AAEL018330	AAEL018330-RA	Unknown		SYNONYMOUS_CODING	11	3331-3331	852-852	L->L		66.2323	22.3402	-6.65172	28.8762	-15.0761		46.0274	21.654	3.11111	45.9378	89.8298	52.4737	8.52138	16.9458		43.299	44.329895	97	C/T		42.0561	42.056076	107	C/T		52.7273	52.727272	110	C/T		52.6786	52.678574
supercont1.10	187811	C	T	Subst		+	AAEL018330	AAEL018330	AAEL018330-RA	Unknown		SYNONYMOUS_CODING	11	3363-3363	862-862	S->S		65.7985	24.9365	-15.2414	24.2208	-16.3464		49.6063	26.1453	4.0404	51.5338	92.3958	50.8181	10.2509	11.3559		42.3529	42.352943	85	C/T		47.8723	47.87234	94	C/T		58.5938	58.59375	128	C/T		61.165	62.13592
supercont1.10	238161	A	T	Subst		+	AAEL000543	CTLMA11	AAEL000543-RA	Immunity	C-Type lectin (CTL) - mannose binding.	SYNONYMOUS_CODING	2	513-513	171-171	T->T		75.0863	-2.49767	-0.347128	-2.49767	-2.49767		7.493	0	0	0	77.584	0	0	2.15054		0	0.0	26	ref		10.7143	10.714286	28	ref		11.7647	11.764706	17	ref		0	25.714287
supercont1.10	355111	G	A	Subst		-	AAEL000560	AAEL000560	AAEL000560-RA	Unknown		NON_SYNONYMOUS_CODING	2	465-465	108-108	T->M		44.1248	-1.99221	-1.99221	-1.99221	-1.99221		5.97662	0	0	0	46.117	0	0	0		0	0.0	70	ref		7.35294	7.3529415	68	ref		10.5769	10.576923	104	A/G		0	0.0
supercont1.10	355111	G	A	Subst		+	AAEL000558	AAEL000558	AAEL000558-RA	Structure	neural stem cell-derived dendrite regulator	INTRONIC						44.1248	-1.99221	-1.99221	-1.99221	-1.99221		5.97662	0	0	0	46.117	0	0	0		0	0.0	70	ref		7.35294	7.3529415	68	ref		10.5769	10.576923	104	A/G		0	0.0
supercont1.10	364733	G	C	Subst		+	AAEL000558	AAEL000558	AAEL000558-RA	Structure	neural stem cell-derived dendrite regulator	3PRIME_UTR	9	2260-2260				-13.9003	-15.4109	-12.5431	57.2632	8.95689		32.7064	5.46123	14.9618	2.29885	3.80952	74.9729	26.6667	5.16667		47.6191	47.61905	21	C/G		22.5	22.5	40	C/G		28	28.0	25	C/G		0	0.0
supercont1.10	412477	G	A	Subst		+	AAEL000551	AAEL000551	AAEL000551-RA	Unknown	hypothetical protein	5PRIME_UTR	1	168-168				-18.4481	39.069	67.0227	-9.14419	27.6087		9.1904	29.6569	17.5495	57.8679	0.350877	9.65475	46.4076	85.8216		17.4419	17.44186	86	A/G		2.66667	2.6666667	75	ref		7.46269	7.4626865	67	ref		54.6154	55.384617
supercont1.10	412586	C	A	Subst		+	AAEL000551	AAEL000551	AAEL000551-RA	Unknown	hypothetical protein	5PRIME_UTR	1	277-277				-15.8052	35.1383	66.6205	-8.11957	13.5142		5.73796	29.4152	12.2625	50.9435	0	7.68565	29.3194	82.4257		9.90991	9.90991	111	A/C		5.26316	5.263158	133	ref		2.04082	2.0408163	147	ref		58.9595	58.959538
supercont1.10	412634	G	T	Subst		+	AAEL000551	AAEL000551	AAEL000551-RA	Unknown	hypothetical protein	5PRIME_UTR	1	325-325				-16.1715	33.247	63.3093	-8.68087	13.2451		7.91566	28.1446	12.4542	49.4184	0	7.49061	29.4166	79.4808		12.8713	12.871287	101	G/T		8.33333	8.333334	108	ref		2.54237	2.5423727	118	ref		56.6502	56.650246
supercont1.10	777020	A	C	Subst		-	AAEL000549	AAEL000549	AAEL000549-RA	Structure	fibulin 1 and	SYNONYMOUS_CODING	11	1203-1203	401-401	L->L		83.863	-5.89575	6.08527	-16.137	-7.13752		40.9048	6.14556	1.36054	10.2412	100	0	8.99943	22.2222		12	12.0	25	ref		50	50.0	10	A/C		60.7143	60.714287	28	A/C		18.1818	18.181818
supercont1.10	913974	T	C	Subst		+	AAEL000561	AAEL000561	AAEL000561-RA	Unknown	hypothetical protein	SYNONYMOUS_CODING	1	103-103	42319	V->V		51.3435	41.735	2.39752	1.94677	27.4302		22.483	13.6578	11.6667	57.6709	67.2793	17.8826	43.366	18.3333		16.6667	16.666668	48	C/T		29.7297	29.72973	37	C/T		21.0526	21.052631	38	C/T		42.3077	42.307693
supercont1.10	914199	G	A	Subst		+	AAEL000561	AAEL000561	AAEL000561-RA	Unknown	hypothetical protein	SYNONYMOUS_CODING	2	265-265	65-65	K->K		67.1904	48.671	19.088	-5.79265	2.50518		30.0128	18.9868	9.09091	68.0345	86.5539	13.5709	21.8687	38.4515		16.2791	16.27907	43	A/G		34.2857	34.285717	35	A/G		39.4737	39.473686	38	A/G		57.5758	57.575756
supercont1.10	914265	A	G	Subst		+	AAEL000561	AAEL000561	AAEL000561-RA	Unknown	hypothetical protein	SYNONYMOUS_CODING	2	331-331	87-87	T->T		64.4558	41.7539	4.57233	-2.84752	24.5659		37.5692	19.8441	11.1111	64.5954	87.2973	19.9939	47.4074	27.4138		25.7143	25.714287	35	A/G		43.75	43.75	48	A/G		43.2432	43.243244	37	A/G		60.8696	60.869564
supercont1.10	923369	T	G	Subst		-	AAEL000562	AAEL000562	AAEL000562-RA	Unknown	conserved hypothetical protein	3PRIME_UTR	5	1461-1461				63.7568	39.8568	-0.900805	19.2272	25.6479		1.3567	0.943396	9.70464	43.8584	67.7583	23.2288	29.6495	3.10078		0	0.0	91	ref		2.53165	2.5316455	79	ref		1.53846	1.5384616	65	ref		42.8571	42.857143
supercont1.10	923390	G	T	Subst		-	AAEL000562	AAEL000562	AAEL000562-RA	Unknown	conserved hypothetical protein	3PRIME_UTR	5	1440-1440				66.7204	38.5947	-1.07088	18.1956	24.0518		1.89637	0.826446	8.91089	42.4726	70.5983	22.0735	27.9297	2.80702		0	0.0	120	ref		3.125	4.166667	96	ref		2.5641	2.5641026	78	ref		37.5	37.5
supercont1.10	923458	A	C	Subst		-	AAEL000562	AAEL000562	AAEL000562-RA	Unknown	conserved hypothetical protein	3PRIME_UTR	5	1372-1372				65.11	21.9783	-8.62684	12.2826	42.0483		14.3401	0.865801	15.847	32.3293	75.461	22.6335	52.3993	1.72414		7.14286	7.1428576	140	ref		20.8333	20.833332	120	A/C		15.0442	15.044249	113	A/C		30.1075	30.107529
supercont1.10	923619	A	C	Subst		-	AAEL000562	AAEL000562	AAEL000562-RA	Unknown	conserved hypothetical protein	3PRIME_UTR	5	1211-1211				49.5315	44.8442	-2.79909	-1.23163	18.6081		24.4627	15.4822	12.5	62.3259	67.0131	16.25	36.0897	14.6825		25.6757	25.675674	74	A/C		25.4902	25.490198	51	A/C		22.2222	22.222223	63	A/C		51.7241	51.724136
supercont1.10	923645	G	A	Subst		-	AAEL000562	AAEL000562	AAEL000562-RA	Unknown	conserved hypothetical protein	3PRIME_UTR	5	1185-1185				39.3057	46.985	4.81894	-2.31694	9.65187		4.81929	15.0842	8.33333	56.3973	48.7179	7.09534	19.0642	14.2312		3.22581	3.2258062	62	ref		4.25532	4.255319	47	ref		6.97674	6.9767447	43	ref		50	50.0
supercont1.10	938387	G	A	Subst		-	AAEL000562	AAEL000562	AAEL000562-RA	Unknown	conserved hypothetical protein	SYNONYMOUS_CODING	1	588-588	23-23	S->S		45.4843	-1.25217	-0.860011	-1.25217	7.29834		0.843882	0	2.91262	0	46.7365	0	8.5505	0.392157		0	1.5625	64	ref		0	0.0	63	ref		2.53165	2.5316455	79	ref		0	0.0
supercont1.10	938444	A	G	Subst		-	AAEL000562	AAEL000562	AAEL000562-RA	Unknown	conserved hypothetical protein	SYNONYMOUS_CODING	1	531-531	42098	C->C		42.6657	-0.890528	-0.890528	-0.890528	6.73869		0.793651	0	1.87793	0	43.5563	0	7.62921	0		0	0.0	51	ref		2.38095	2.3809524	42	ref		0	0.0	49	ref		0	0.0
supercont1.10	938517	G	A	Subst		-	AAEL000562	AAEL000562	AAEL000562-RA	Unknown	conserved hypothetical protein	5PRIME_UTR	1	458-458				-10.4548	67.2526	36.4609	13.629	22.6586		0	16.3644	15	77.7074	0	24.0838	33.1134	46.9157		0	0.0	52	ref		0	0.0	34	ref		0	0.0	41	ref		67.2131	67.21311
supercont1.10	944650	T	G	Subst		+	AAEL000559	AAEL000559	AAEL000559-RA	UGT	glycosyl transferase	SYNONYMOUS_CODING	1	245-245	80-80	V->V		57.2688	54.1334	22.8065	1.61152	17.5956		37.0687	10.1149	16.1616	75.2484	78.3838	22.7266	38.7106	43.9216		26.087	26.086956	23	G/T		39.2857	39.285713	28	G/T		45.8333	45.833336	24	G/T		63.1579	63.15789
supercont1.10	944994	C	A	Subst		+	AAEL000559	AAEL000559	AAEL000559-RA	UGT	glycosyl transferase	SYNONYMOUS_CODING	2	521-521	172-172	G->G		-14.3142	56.0685	16.2913	11.2036	12.9642		9.7439	20.5551	12.6437	70.3827	0	25.5178	27.2784	30.6056		8.82353	8.823529	34	ref		20.4082	20.408163	49	A/C		0	0.0	31	ref		56.0976	56.09756
supercont1.10	944997	C	A	Subst		+	AAEL000559	AAEL000559	AAEL000559-RA	UGT	glycosyl transferase	SYNONYMOUS_CODING	2	524-524	173-173	I->I		-10.8088	60.3024	19.7968	14.5464	14.3822		0	20.1456	12.2807	71.1111	0	25.3551	25.1909	30.6056		0	0.0	35	ref		0	0.0	52	ref		0	0.0	33	ref		57.7778	57.77778
supercont1.10	945018	T	A	Subst		+	AAEL000559	AAEL000559	AAEL000559-RA	UGT	glycosyl transferase	SYNONYMOUS_CODING	2	545-545	180-180	G->G		69.3441	46.2279	5.73382	-4.51241	7.81229		50.4487	19.4128	12.1795	73.5749	96.691	22.8346	35.1593	33.0808		43.2432	43.243244	37	A/T		71.7391	71.73913	46	A/T		36.3636	36.363636	33	A/T		58.4906	58.49057
supercont1.10	945027	G	A	Subst		+	AAEL000559	AAEL000559	AAEL000559-RA	UGT	glycosyl transferase	SYNONYMOUS_CODING	2	554-554	183-183	E->E		79.4607	-17.091	-17.091	-17.091	-12.9244		51.2731	0	0	0	96.5517	0	4.16667	0		44.4444	44.444447	36	A/G		75	75.0	40	A/G		34.375	34.375	32	A/G		0	0.0
supercont1.10	945207	A	G	Subst		+	AAEL000559	AAEL000559	AAEL000559-RA	UGT	glycosyl transferase	SYNONYMOUS_CODING	2	734-734	243-243	L->L		69.1262	-11.3663	-11.3663	-11.3663	-9.94782		34.0988	0	0	0	80.4924	0	1.41844	0		31.8182	31.818182	22	A/G		46.1538	46.153847	26	A/G		24.3243	24.324326	37	A/G		0	0.0
supercont1.10	945216	G	A	Subst		+	AAEL000559	AAEL000559	AAEL000559-RA	UGT	glycosyl transferase	SYNONYMOUS_CODING	2	743-743	246-246	Q->Q		64.3056	-9.02778	-9.02778	-9.02778	-5.62447		26.3426	0	0.740741	0	73.3333	0	3.40331	0		31.25	31.25	16	A/G		27.7778	27.777779	18	A/G		20	20.0	35	A/G		0	0.0
supercont1.10	945303	T	G	Subst		+	AAEL000559	AAEL000559	AAEL000559-RA	UGT	glycosyl transferase	SYNONYMOUS_CODING	2	830-830	275-275	T->T		61.765	41.264	4.02057	-2.63896	20.7541		36.7204	16.6877	18.4397	65.2133	85.7143	21.3103	44.7034	27.9699		45.1613	45.16129	31	G/T		40	40.0	30	G/T		25	25.0	48	G/T		64.1026	64.10257
supercont1.10	945504	C	T	Subst		+	AAEL000559	AAEL000559	AAEL000559-RA	UGT	glycosyl transferase	SYNONYMOUS_CODING	2	1031-1031	342-342	H->H		68.5458	30.9979	0.604882	-9.25133	14.4058		25.4145	11.2278	10.3448	46.6602	84.2082	6.41104	30.0681	16.2672		14.8148	14.814815	27	ref		40	40.0	20	C/T		21.4286	21.428572	14	ref		41.3793	41.37931
supercont1.10	945513	T	G	Subst		+	AAEL000559	AAEL000559	AAEL000559-RA	UGT	glycosyl transferase	SYNONYMOUS_CODING	2	1040-1040	345-345	S->S		53.153	-1.02881	-1.02881	-1.02881	3.85335		1.23457	0	1.85185	0	54.1818	0	4.88216	0		0	0.0	31	ref		3.7037	3.7037036	27	ref		0	0.0	15	ref		0	0.0
supercont1.10	945552	C	G	Subst		+	AAEL000559	AAEL000559	AAEL000559-RA	UGT	glycosyl transferase	SYNONYMOUS_CODING	2	1079-1079	358-358	P->P		-8.17597	57.5462	16.4853	13.1882	11.5068		0	15.8323	8.69565	65.7221	0	21.3642	19.6828	24.6612		0	42.857143	49	diff		0	45.945946	37	diff		0	19.512194	41	diff		62.8571	62.857143
supercont1.10	945552	C	T	Subst		+	AAEL000559	AAEL000559	AAEL000559-RA	UGT	glycosyl transferase	SYNONYMOUS_CODING	2	1079-1079	358-358	P->P		73.8834	-13.4843	-13.4843	-13.4843	-1.52999		36.1051	0	4.34783	0	87.3677	0	11.9543	0		42.8571	42.857143	49	C/T		45.9459	45.945946	37	C/T		19.5122	19.512194	41	C/T		0	62.857143
supercont1.10	945564	A	G	Subst		+	AAEL000559	AAEL000559	AAEL000559-RA	UGT	glycosyl transferase	SYNONYMOUS_CODING	2	1091-1091	362-362	V->V		63.3633	46.0399	4.6385	-0.65022	5.88345		38.2424	14.5719	11.1111	67.3483	84.6717	20.6582	27.1919	25.947		42	42.0	50	A/G		50	50.0	32	A/G		22.7273	22.727274	44	A/G		58.6207	58.62069
supercont1.10	945591	G	A	Subst		+	AAEL000559	AAEL000559	AAEL000559-RA	UGT	glycosyl transferase	SYNONYMOUS_CODING	2	1118-1118	371-371	L->L		50.9416	-0.797448	-0.797448	-0.797448	9.26989		0.877193	0	1.51515	0	51.7391	0	10.0673	0		0	0.0	49	ref		2.63158	2.631579	38	ref		0	0.0	49	ref		0	0.0
supercont1.10	945615	A	T	Subst		+	AAEL000559	AAEL000559	AAEL000559-RA	UGT	glycosyl transferase	SYNONYMOUS_CODING	2	1142-1142	379-379	V->V		-9.33983	58.4289	10.8356	11.2345	10.0788		0	20.4926	7.52688	67.7687	0	20.5743	19.4186	20.1754		0	0.0	51	ref		0	0.0	58	ref		0	0.0	49	ref		61.5385	61.538464
supercont1.10	945696	G	A	Subst		+	AAEL000559	AAEL000559	AAEL000559-RA	UGT	glycosyl transferase	SYNONYMOUS_CODING	2	1223-1223	406-406	L->L		-5.43262	54.0352	6.98568	4.81388	7.46593		0	11.8534	4.44444	59.4678	0	10.2465	12.8986	12.4183		0	0.0	62	ref		0	0.0	49	ref		0	0.0	62	ref		52.9412	52.941177
supercont1.10	963672	G	A	Subst		+	AAEL000559	AAEL000559	AAEL000559-RA	UGT	glycosyl transferase	SYNONYMOUS_CODING	3	1673-1673	556-556	K->K		-5.5186	47.6788	7.74722	4.87194	12.1617		0	9.41295	7.14286	53.1974	0	10.3905	17.6803	13.2658		0	0.0	77	ref		0	0.0	54	ref		0	0.0	53	ref		26.4706	26.470589
supercont1.10	963700	A	G	Subst		+	AAEL000559	AAEL000559	AAEL000559-RA	UGT	glycosyl transferase	NON_SYNONYMOUS_CODING	3	1701-1701	566-566	I->V		67.3489	-10.0652	-10.0652	-10.0652	-10.0652		30.1957	0	0	0	77.4141	0	0	0		17.8082	17.80822	73	A/G		41.0714	41.07143	56	A/G		31.7073	31.707317	41	A/G		0	0.0
supercont1.10	963710	T	C	Subst		+	AAEL000559	AAEL000559	AAEL000559-RA	UGT	glycosyl transferase	NON_SYNONYMOUS_CODING	3	1711-1711	569-569	I->T		-4.79531	49.3317	7.04948	6.54475	9.25507		0	7.86418	6.52174	54.127	0	11.3401	14.0504	11.8448		0	0.0	65	ref		0	0.0	52	ref		0	0.0	41	ref		33.3333	33.333336
supercont1.10	3852332	A	C	Subst		+	AAEL000540	AAEL000540	AAEL000540-RA	Structure	fasciclin, putative	SYNONYMOUS_CODING	7	954-954	318-318	S->S		-8.94554	27.433	61.0716	-8.94554	-6.67032		0	26.3158	0.520833	36.3786	0	0	2.27522	70.0171		0	0.0	29	ref		0	0.0	35	ref		0	0.0	45	ref		34.9206	36.50794
supercont1.10	3870443	G	T	Subst		+	AAEL000540	AAEL000540	AAEL000540-RA	Structure	fasciclin, putative	3PRIME_UTR	8	2031-2031				8.84358	-21.354	6.77401	-66.7525	-28.8456		100	68.2976	84.9915	63.0757	93.2733	17.6772	55.584	91.2037		100	100.0	38	T		100	100.0	45	T		100	100.0	29	T		59.6154	59.615387
supercont1.10	3870997	T	C	Subst		+	AAEL000540	AAEL000540	AAEL000540-RA	Structure	fasciclin, putative	3PRIME_UTR	8	2585-2585				20.8955	-15.9183	7.65813	-58.9703	-44.9502		99.4152	61.8585	74.0399	62.5196	99.3333	19.4676	33.4877	86.096		100	100.0	64	C		98.2456	100.0	57	C		100	100.0	42	C		63.3333	63.333332
supercont1.10	3871087	C	T	Subst		+	AAEL000540	AAEL000540	AAEL000540-RA	Structure	fasciclin, putative	3PRIME_UTR	8	2675-2675				20.6397	-17.959	-1.6983	-59.9104	-61.4438		100	51.3968	61.7109	53.0769	91.6756	11.1255	9.59207	69.3376		100	100.0	47	overlap		100	100.0	35	overlap		100	100.0	25	overlap		35.8974	35.897438
supercont1.1000	123314	C	A	Subst								INTERGENIC						9.1307	4.57289	1.83719	54.5173	17.611		0.613214	1.37536	9.375	8.36074	12.9186	58.3051	21.3988	5.62505		0.740741	0.7407407	135	ref		0	0.0	83	ref		1.0989	1.0989012	91	ref		12.1951	12.195122
supercont1.1000	123319	G	T	Subst								INTERGENIC						9.2441	4.59642	1.72992	54.4765	18.463		0.585619	1.0101	9.52381	8.30293	12.9506	58.1831	22.1695	5.43643		0.704225	0.70422536	142	ref		0	0.0	87	ref		1.05263	1.0526316	95	ref		11.236	11.235955
supercont1.1000	132348	G	C	Subst		+	AAEL014078	AAEL014078	AAEL014078-RA	Other enzymes	serine protease inhibitor, serpin	SYNONYMOUS_CODING	2	1879-1879	18-18	T->T		6.68221	66.8031	76.498	-10.5887	-0.297228		0.697423	27.6119	3.45679	77.3918	17.2709	0	10.2915	87.0867		1.26582	1.2658228	158	ref		0	0.0	114	ref		0.826446	0.82644624	121	ref		70.4082	70.408165
supercont1.1000	132551	T	C	Subst		+	AAEL014078	AAEL014078	AAEL014078-RA	Other enzymes	serine protease inhibitor, serpin	SYNONYMOUS_CODING	3	2018-2018	65-65	L->L		30.0637	45.2338	32.0226	-1.84721	3.05678		11.5886	8.32903	1.4881	52.369	37.1989	5.28805	10.192	39.1579		6.29371	6.2937064	143	ref		18.75	18.75	80	C/T		9.72222	9.722222	144	C/T		68	68.0
supercont1.1000	133707	A	G	Subst		+	AAEL014078	AAEL014078	AAEL014078-RA	Other enzymes	serine protease inhibitor, serpin	SYNONYMOUS_CODING	7	2929-2929	368-368	L->L		17.9004	-55.0951	-29.9678	-68.919	-62.7155		100	74.4179	71.8808	27.0044	100	13.1806	19.3841	52.1318		100	100.0	113	G		100	100.0	103	G		100	100.0	71	G		27.7778	27.777779
supercont1.1003	13933	C	T	Subst								INTERGENIC						44.8756	-0.252525	-0.252525	-0.252525	-0.252525		0.757576	0	0	0	45.1281	0	0	0		0	0.0	72	ref		0	0.0	80	ref		2.27273	2.2727273	44	ref		0	0.0
supercont1.1003	14132	A	C	Subst								INTERGENIC						22.4234	30.4043	50.2321	-13.8231	8.41832		0.163399	22.9187	25.7184	46.6711	38.6903	2.44374	24.6852	66.4989		0	0.0	298	ref		0	0.0	228	ref		0.490196	0.4901961	204	ref		57.8571	57.857143
supercont1.1003	14265	T	G	Subst								INTERGENIC						19.9926	-55.5089	-51.866	-66.4758	-68.7924		99.5833	56.6782	69.0691	19.6013	95.1028	8.63445	6.31786	23.2442		100	100.0	271	G		100	100.0	173	G		98.75	99.375	160	G		23.0769	23.076923
supercont1.1004	165932	G	A	Subst		+	AAEL018270	AAEL018270	AAEL018270-RA	Unknown		3PRIME_UTR	13	4119-4119				-11.4064	21.1534	27.84	69.1348	43.7859		5.70512	37.6802	42.0923	49.6459	17.0861	97.6273	72.2784	56.3326		9.41177	9.411765	85	ref		4.25532	4.255319	94	ref		3.44828	3.4482758	87	ref		56.4103	92.30769
supercont1.1008	150214	A	G	Subst		-	AAEL014106	AAEL014106	AAEL014106-RA	Other enzymes	ATP-dependent RNA helicase	SYNONYMOUS_CODING	1	1653-1653	551-551	H->H		-5.68987	56.3199	28.8266	-2.60215	11.1605		0	8.09524	8.97436	62.0098	0	3.08772	16.8503	34.5165		0	0.0	60	ref		0	0.0	58	ref		0	0.0	61	ref		64.7059	64.70589
supercont1.1008	271453	T	C	Subst								INTERGENIC						9.04715	-21.7121	9.04715	-53.8422	-57.816		100	95.8471	77.0115	69.2408	100	37.1107	33.1369	100		100	100.0	20	C		100	100.0	22	C		100	100.0	20	C		77.4193	77.41935
supercont1.101	174654	T	A	Subst								INTERGENIC						9.901	-21.9946	-3.25312	-67.4204	-15.33		100	82.282	78.015	64.771	96.6667	19.3452	71.4357	83.5125		100	100.0	25	A		100	100.0	46	A		100	100.0	27	A		54.7619	54.761906
supercont1.101	295920	G	T	Subst		+	AAEL003941	AAEL003941	AAEL003941-RA	Unknown	conserved hypothetical protein	NON_SYNONYMOUS_CODING	4	2502-2502	834-834	M->I		-2.46526	11.6867	10.6155	41.1605	12.0264		12.1274	11.1111	13.1707	23.8231	9.67116	53.2969	24.1628	22.7519		3.92157	3.9215689	102	ref		11.8421	11.842106	76	G/T		20.6186	20.618557	97	G/T		35.9375	35.9375
supercont1.101	295923	C	T	Subst		+	AAEL003941	AAEL003941	AAEL003941-RA	Unknown	conserved hypothetical protein	SYNONYMOUS_CODING	4	2505-2505	835-835	T->T		-7.00776	15.2086	15.0975	46.7778	15.7044		0.330033	10.5263	13.0241	23.1687	0.952381	54.738	23.6646	23.0576		0.990099	0.990099	101	ref		0	0.0	78	ref		0	0.0	96	ref		34.3284	34.328358
supercont1.101	295980	T	C	Subst		+	AAEL003941	AAEL003941	AAEL003941-RA	Unknown	conserved hypothetical protein	SYNONYMOUS_CODING	4	2562-2562	854-854	Y->Y		0.823094	16.3397	25.1242	45.2893	18.1565		17.2695	17.3913	12.624	32.1013	16.5847	61.0509	33.9181	40.8858		11.1111	11.111112	90	C/T		19.1919	19.19192	99	C/T		21.5054	21.505377	93	C/T		38.4615	38.46154
supercont1.101	301084	T	C	Subst		+	AAEL003941	AAEL003941	AAEL003941-RA	Unknown	conserved hypothetical protein	NON_SYNONYMOUS_CODING	7	3080-3080	1027-1027	M->T		-16.592	33.6725	47.6645	54.9374	15.0696		6.82632	17.1137	25.836	50.2646	0	71.5294	31.6616	64.2565		6.4	6.4	125	ref		6.57895	6.5789475	76	ref		7.5	7.5000005	120	ref		57.1429	57.14286
supercont1.101	301112	T	G	Subst		+	AAEL003941	AAEL003941	AAEL003941-RA	Unknown	conserved hypothetical protein	SYNONYMOUS_CODING	7	3108-3108	1036-1036	V->V		-7.74035	3.24516	1.38139	60.5491	20.4963		0	0.757576	22.4635	10.9855	0	68.2895	28.2367	9.12175		0	0.0	149	ref		0	0.0	114	ref		0	0.0	120	ref		9.90099	9.9009905
supercont1.101	301175	G	T	Subst		+	AAEL003941	AAEL003941	AAEL003941-RA	Unknown	conserved hypothetical protein	SYNONYMOUS_CODING	7	3171-3171	1057-1057	V->V		-6.5235	3.16578	3.41138	57.9666	14.8104		0	1.0989	18.4716	9.68928	0	64.4901	21.3339	9.93488		0	0.0	149	ref		0	0.0	147	ref		0	0.0	141	ref		3.84615	3.846154
supercont1.101	301184	G	A	Subst		+	AAEL003941	AAEL003941	AAEL003941-RA	Unknown	conserved hypothetical protein	SYNONYMOUS_CODING	7	3180-3180	1060-1060	E->E		-6.59228	1.16308	3.14915	55.4373	15.1459		0	1.21951	18.5573	7.75536	0	62.0296	21.7382	9.74142		0	0.0	144	ref		0	0.0	133	ref		0	0.0	137	ref		4.25532	4.255319
supercont1.101	301193	C	A	Subst		+	AAEL003941	AAEL003941	AAEL003941-RA	Unknown	conserved hypothetical protein	SYNONYMOUS_CODING	7	3189-3189	1063-1063	V->V		-6.17003	0.631628	3.82997	52.5601	14.0911		0	1.13636	17.3737	6.80166	0	58.7302	20.2611	10		0	0.0	159	ref		0	0.0	154	ref		0	0.0	153	ref		3.73832	3.7383177
supercont1.101	616622	C	T	Subst		+	AAEL003935	AAEL003935	AAEL003935-RA	Unknown	conserved hypothetical protein	SYNONYMOUS_CODING	3	1281-1281	383-383	N->N		-8.18488	2.51812	-3.66738	58.0932	2.18473		0	6.44312	18.1115	10.703	0	66.2781	10.3696	4.5175		0	0.0	57	ref		0	0.0	50	ref		0	0.0	54	ref		13.3333	13.333334
supercont1.101	651037	A	G	Subst								INTERGENIC						-4.58268	-3.97662	-4.58268	49.7315	5.11231		0	4.25731	9.49074	0.606061	0	54.3142	9.69499	0		0	0.0	45	ref		0	0.0	41	ref		0	0.0	22	ref		0	0.0
supercont1.101	965037	G	C	Subst		+	AAEL003929	AAEL003929	AAEL003929-RA	Unknown	conserved hypothetical protein	SYNONYMOUS_CODING	3	639-639	213-213	G->G		63.9193	-9.30957	-14.8111	-13.075	-15.8528		39.4277	8.13063	0	6.54321	79.7721	2.77778	0	1.04167		19.5652	19.565218	46	C/G		65.3846	65.38461	26	C/G		33.3333	33.333336	48	C/G		6.66667	6.666667
supercont1.101	1637155	A	G	Subst		-	AAEL003945	AAEL003945	AAEL003945-RA	Transcription factor	transcription initiation factor IIF alpha subunit	SYNONYMOUS_CODING	2	1236-1236	355-355	G->G		-2.99135	48.147	20.1081	9.6331	9.16142		0	4.8074	4.16667	51.1384	0	12.6245	12.1528	23.0994		0	0.0	43	ref		0	0.0	52	ref		0	0.0	53	ref		30.1587	30.158731
supercont1.101	1644745	G	A	Subst		+	AAEL003946	AAEL003946	AAEL003946-RA	Structure	mitochondrial ribosomal protein S33, putative	SYNONYMOUS_CODING	1	285-285	95-95	L->L		-2.24917	45.933	11.1202	11.4525	4.62727		0.152207	6.41911	1.5748	48.6484	0.4662	14.1679	7.34264	13.8356		0	0.0	188	ref		0.456621	0.456621	219	ref		0	0.0	190	ref		39.1892	39.18919
supercont1.101	1644745	G	A	Subst		-	AAEL003939	AAEL003939	AAEL003939-RA	Kinases/Phosphatases	eukaryotic translation initiation factor 2-alpha kinase 3 (pancreatic eif2-alpha kinase)	3PRIME_UTR	3	3998-3998				-2.24917	45.933	11.1202	11.4525	4.62727		0.152207	6.41911	1.5748	48.6484	0.4662	14.1679	7.34264	13.8356		0	0.0	188	ref		0.456621	0.456621	219	ref		0	0.0	190	ref		39.1892	39.18919
supercont1.101	1645163	G	A	Subst		-	AAEL003939	AAEL003939	AAEL003939-RA	Kinases/Phosphatases	eukaryotic translation initiation factor 2-alpha kinase 3 (pancreatic eif2-alpha kinase)	SYNONYMOUS_CODING	3	3580-3580	977-977	R->R		-2.87302	49.3536	9.69109	16.3182	2.49635		0	5.95238	2.66667	52.2266	0	19.1912	5.36937	12.5641		0	0.0	38	ref		0	0.0	30	ref		0	0.0	31	ref		53.4884	53.488373
supercont1.101	1645253	T	C	Subst		-	AAEL003939	AAEL003939	AAEL003939-RA	Kinases/Phosphatases	eukaryotic translation initiation factor 2-alpha kinase 3 (pancreatic eif2-alpha kinase)	SYNONYMOUS_CODING	3	3490-3490	947-947	T->T		70.6108	-13.4614	-12.4008	-12.8028	-15.3433		43.222	7.18101	2.79941	4.27273	88.345	4.93133	2.3908	5.33333		38.0952	38.095238	42	C/T		77.7778	77.77778	18	C/T		13.7931	13.793103	29	ref		6.81818	6.818182
supercont1.101	1659907	A	G	Subst		-	AAEL003939	AAEL003939	AAEL003939-RA	Kinases/Phosphatases	eukaryotic translation initiation factor 2-alpha kinase 3 (pancreatic eif2-alpha kinase)	SYNONYMOUS_CODING	2	3328-3328	893-893	F->F		-2.50031	47.6025	8.84787	5.51015	1.92987		0	5.80601	1.69492	50.1029	0	8.01046	4.43018	11.3482		0	0.0	45	ref		0	0.0	48	ref		0	0.0	50	ref		48.4848	48.484848
supercont1.1012	198050	G	A	Subst		+	AAEL014128	AAEL014128	AAEL014128-RA	Unknown		NON_SYNONYMOUS_CODING	3	220-220	74-74	A->T		48.2242	-2.58104	-2.58104	-2.58104	-2.58104		7.74313	0	0	0	50.8052	0	0	0		10.8108	10.810811	37	ref		8.16327	8.163265	49	ref		4.25532	4.255319	47	ref		0	1.1111112
supercont1.1012	198142	T	G	Subst		+	AAEL014128	AAEL014128	AAEL014128-RA	Unknown		SYNONYMOUS_CODING	3	312-312	104-104	V->V		55.6835	-6.36134	-4.84619	-6.36134	-6.36134		12.9595	6.12454	0	0	62.0448	0	0	1.51515		19.4444	19.444445	36	G/T		10	10.0	60	ref		9.43396	9.433963	53	ref		0	0.0
supercont1.1012	198415	C	T	Subst		+	AAEL014128	AAEL014128	AAEL014128-RA	Unknown		SYNONYMOUS_CODING	3	585-585	195-195	G->G		64.6191	-5.75122	-5.12817	-5.75122	-5.75122		13.7886	3.46511	0	0	70.3704	0	0	0.623053		11.7647	11.764706	34	ref		13.2075	13.207547	53	C/T		16.3934	16.393442	61	C/T		0	0.0
supercont1.1012	198421	A	G	Subst		+	AAEL014128	AAEL014128	AAEL014128-RA	Unknown		SYNONYMOUS_CODING	3	591-591	197-197	Q->Q		68.005	-6.30061	-5.60253	-6.30061	-6.30061		15.7867	3.11507	0	0	74.3056	0	0	0.69808		12.5	12.5	32	ref		15.2174	17.391304	46	A/G		19.6429	19.642857	56	A/G		0	0.0
supercont1.1012	198526	G	T	Subst		+	AAEL014128	AAEL014128	AAEL014128-RA	Unknown		NON_SYNONYMOUS_CODING	3	696-696	232-232	E->D		51.4505	4.33116	-0.284939	-3.37405	-1.60428		8.65454	0.984529	0.483092	7.70521	54.8246	0	1.76977	3.08911		9.7561	9.756097	41	ref		9.23077	9.230769	65	ref		6.97674	6.9767447	43	ref		8.57143	8.571429
supercont1.1014	254598	T	A	Subst		+	AAEL014130	AAEL014130	AAEL014130-RA	Unknown	conserved hypothetical protein	SYNONYMOUS_CODING	2	714-714	228-228	V->V		11.0731	-70.3943	-66.5542	-38.4178	-54.9684		85.5074	57.801	67.8746	0	81.4674	31.9765	15.4259	3.84016		87.0968	100.0	31	A/G		86.6667	100.0	30	A/G		82.7586	100.0	29	A/G		0	61.290325
supercont1.1014	254598	T	G	Subst		+	AAEL014130	AAEL014130	AAEL014130-RA	Unknown	conserved hypothetical protein	SYNONYMOUS_CODING	2	714-714	228-228	V->V		-1.49149	52.04	44.9856	15.5835	43.7469		14.4926	24.3386	21.241	72.0641	18.5326	35.6076	63.771	65.0097		12.9032	100.0	31	A/G		13.3333	100.0	30	A/G		17.2414	100.0	29	A/G		61.2903	61.290325
supercont1.1014	254664	T	C	Subst		+	AAEL014130	AAEL014130	AAEL014130-RA	Unknown	conserved hypothetical protein	SYNONYMOUS_CODING	2	780-780	250-250	S->S		-2.36291	43.3361	18.6182	-2.36291	4.31332		0.952381	5.37879	0.757576	45.699	0	0	6.67624	20.9811		0	2.777778	36	ref		0	0.0	32	ref		2.85714	2.857143	35	ref		40	40.0
supercont1.1014	254700	C	T	Subst		+	AAEL014130	AAEL014130	AAEL014130-RA	Unknown	conserved hypothetical protein	SYNONYMOUS_CODING	2	816-816	262-262	G->G		-10.5183	-65.7422	-65.4154	-46.6621	-38.8401		58.6996	64.2731	77.195	0.980392	56.2043	20.0605	27.8825	1.30719		64.2857	64.28571	42	C/T		46.4286	46.42857	28	C/T		65.3846	65.38461	26	C/T		0	0.0
supercont1.1014	255051	A	T	Subst		+	AAEL014130	AAEL014130	AAEL014130-RA	Unknown	conserved hypothetical protein	SYNONYMOUS_CODING	3	969-969	313-313	V->V		-2.03252	53.3166	24.8811	-2.03252	-0.463676		0	6.09756	0	55.3491	0	0	1.56884	26.9136		0	0.0	50	ref		0	0.0	57	ref		0	0.0	65	ref		47.4576	47.457626
supercont1.1014	255051	A	T	Subst		-	AAEL014134	AAEL014134	AAEL014134-RA	Structure	kinesin heavy chain	3PRIME_UTR	7	2451-2451				-2.03252	53.3166	24.8811	-2.03252	-0.463676		0	6.09756	0	55.3491	0	0	1.56884	26.9136		0	0.0	50	ref		0	0.0	57	ref		0	0.0	65	ref		47.4576	47.457626
supercont1.1016	92008	A	G	Subst		-	AAEL014138	SRPN16	AAEL014138-RA	Other enzymes	serine protease inhibitor (serpin), likely cleavage at S/L.	SYNONYMOUS_CODING	1	1578-1578	469-469	D->D		8.88899	-11.2425	-4.62856	61.8015	26.0803		49.6302	14.127	32.0739	20.7012	40.8327	93.7452	58.024	27.3152		30.2632	30.263159	76	A/G		50	50.0	80	A/G		68.6275	68.62746	51	A/G		17.9104	17.910448
supercont1.1016	92026	C	T	Subst		-	AAEL014138	SRPN16	AAEL014138-RA	Other enzymes	serine protease inhibitor (serpin), likely cleavage at S/L.	SYNONYMOUS_CODING	1	1560-1560	463-463	S->S		-1.96201	-5.01127	2.77724	68.079	29.8351		20.2609	16.2864	37.005	19.5062	22.5554	92.5964	54.3525	27.2947		21.978	21.978022	91	C/T		24.0506	24.050634	79	C/T		14.7541	14.754099	61	C/T		16.6667	16.666668
supercont1.1018	218651	A	T	Subst		-	AAEL014142	AAEL014142	AAEL014142-RA	Other enzymes	phosphatidylinositol synthase	3PRIME_UTR	5	898-898				78.4713	-16.5772	-17.159	-16.6214	-17.159		51.0939	0.383142	0	0.581866	95.6303	0.537634	0	0		50	50.0	90	A/T		62.1053	62.105263	95	A/T		41.1765	41.17647	68	A/T		0.925926	0.9259259
supercont1.1019	173617	A	T	Subst		-	AAEL017447	AAEL017447	AAEL017447-RD	Unknown		3PRIME_UTR	6	1853-1853				-14.795	-19.311	-25.0254	-11.622	-48.6323		94.0624	85.1109	79.7764	67.0056	71.5215	74.6945	37.6843	61.2912		88.5918	89.12656	561	A/T		99.3964	99.39638	497	T		94.1989	94.1989	362	T		59.4286	59.714287
supercont1.1019	173617	A	T	Subst		-	AAEL017447	AAEL017447	AAEL017447-RC	Unknown		3PRIME_UTR	6	2063-2063				-14.795	-19.311	-25.0254	-11.622	-48.6323		94.0624	85.1109	79.7764	67.0056	71.5215	74.6945	37.6843	61.2912		88.5918	89.12656	561	A/T		99.3964	99.39638	497	T		94.1989	94.1989	362	T		59.4286	59.714287
supercont1.1019	173617	A	T	Subst		-	AAEL017447	AAEL017447	AAEL017447-RA	Unknown		3PRIME_UTR	6	2068-2068				-14.795	-19.311	-25.0254	-11.622	-48.6323		94.0624	85.1109	79.7764	67.0056	71.5215	74.6945	37.6843	61.2912		88.5918	89.12656	561	A/T		99.3964	99.39638	497	T		94.1989	94.1989	362	T		59.4286	59.714287
supercont1.1019	211029	T	C	Subst		-	AAEL014147	AAEL014147	AAEL014147-RA	Unknown	conserved hypothetical protein	NON_SYNONYMOUS_CODING	3	1147-1147	270-270	I->V		-17.3872	-49.4681	-46.0777	-12.4269	-31.9613		93.5345	81.9048	92	39.6784	71.7593	76.7196	57.1852	43.0688		87.8788	87.878784	33	C/T		96.2963	96.296295	27	C		96.4286	96.42857	28	C		46.6667	46.666668
supercont1.102	990371	G	A	Subst								INTERGENIC						80.5884	-8.62357	-9.88779	-16.0592	-17.5597		45.7843	10.5986	1.85185	10.788	100	3.35237	1.85185	9.52381		52.7778	52.77778	72	A/G		35.5556	35.555557	45	A/G		49.0196	49.019608	51	A/G		22.7273	25.0
supercont1.102	990401	A	C	Subst								INTERGENIC						65.9455	-3.18144	-5.4146	-5.31901	-6.94085		16.9885	3.15448	1.87004	4.15624	73.2832	2.01866	0.396825	1.92308		18.6667	18.666666	75	A/C		18.9655	18.965517	58	A/C		13.3333	15.000001	60	A/C		9.52381	9.523809
supercont1.102	990403	A	G	Subst								INTERGENIC						78.1594	-4.99383	-7.58811	-13.4394	-15.1016		40.8553	6.48066	2.30333	11.5526	94.7059	3.10704	1.44486	8.95833		39.4737	39.473686	76	A/G		45.1613	45.16129	62	A/G		37.931	37.931034	58	A/G		28.2051	28.20513
supercont1.102	1031627	G	T	Subst		-	AAEL003953	AAEL003953	AAEL003953-RA	Kinases/Phosphatases	map/microtubule affinity-regulating kinase 2,4	3PRIME_UTR	13	3545-3545				-29.9901	-14.0157	-19.5383	58.4765	9.4721		6.67854	41.5002	41.7914	15.9744	0	88.4665	39.4622	10.4518		7.5	7.5000005	80	ref		7.40741	7.4074073	54	ref		5.12821	5.1282053	39	ref		6.45161	6.4516125
supercont1.102	1423015	G	A	Subst		-	AAEL003954	AAEL003954	AAEL003954-RA	Hormone and neurotransmitter signalling	juvenile hormone-inducible protein, putative	SYNONYMOUS_CODING	1	692-692	95-95	A->A		46.9609	7.3908	7.46762	-4.44136	-4.44136		7.3138	6.01027	0	11.8322	51.4022	0	0	11.909		3.84615	9.615385	52	ref		11.4286	37.142857	35	diff		6.66667	28.88889	45	diff		15	19.0
supercont1.102	1462632	A	G	Subst		-	AAEL003963	AAEL003963	AAEL003963-RA	Other enzymes	calpain 4, 6, 7, invertebrate	SYNONYMOUS_CODING	3	2152-2152	664-664	H->H		-6.68529	-28.5445	42.2894	-53.6866	-11.8432		61.5497	40.5526	58.9573	25.1421	47.0013	0	41.8433	95.976		63.1579	63.15789	38	A/G		63.1579	63.15789	38	A/G		58.3333	58.333332	24	A/G		33.3333	33.333336
supercont1.102	1462998	C	G	Subst		-	AAEL003963	AAEL003963	AAEL003963-RA	Other enzymes	calpain 4, 6, 7, invertebrate	SYNONYMOUS_CODING	3	1786-1786	542-542	L->L		39.8352	43.385	13.0092	55.0947	6.4237		23.2621	16.8098	21.8078	64.0116	60.4618	75.7213	27.0503	33.6358		19.4444	19.444445	36	C/G		20.9302	20.930233	43	C/G		29.4118	29.411766	17	C/G		72	72.0
supercont1.102	1463286	A	G	Subst		-	AAEL003963	AAEL003963	AAEL003963-RA	Other enzymes	calpain 4, 6, 7, invertebrate	SYNONYMOUS_CODING	3	1498-1498	446-446	V->V		11.6188	23.8193	-7.2378	64.0015	13.8668		36.9464	15.743	16.6667	46.938	34.7375	87.1202	36.9855	15.8809		26.9231	26.923079	26	A/G		45.4545	45.454548	22	A/G		38.4615	38.46154	13	A/G		50	50.0
supercont1.102	1566358	G	A	Subst								INTERGENIC						-0.440044	-0.440044	-0.440044	41.5578	5.30038		0	0	1.32013	0	0	41.9978	5.74042	0		0	0.0	221	ref		0	0.0	187	ref		0	0.0	121	ref		0	0.0
supercont1.102	1611736	A	G	Subst		-	AAEL003952	AAEL003952	AAEL003952-RA	Other enzymes	calpain 4, 6, 7, invertebrate	SYNONYMOUS_CODING	2	781-781	261-261	L->L		-5.26568	-2.7358	-6.59187	44.6519	2.97236		10.5159	9.64377	3.25233	5.0682	2.53831	52.4559	10.7764	1.21212		9.52381	9.523809	63	ref		12.5	12.5	80	overlap		9.52381	9.523809	63	ref		8.49057	8.490566
supercont1.102	1714368	A	G	Subst								INTERGENIC						-1.20517	3.92303	-1.20517	55.5436	4.68455		0	1.23457	2.38095	5.12821	0	56.7487	5.88972	0		0	0.0	60	ref		0	0.0	41	ref		0	0.0	37	ref		0	0.0
supercont1.102	2039773	T	C	Subst								INTERGENIC						12.864	12.864	8.9843	-55.1136	-26.9987		98.3269	74.6659	88.4153	100	100	32.0224	60.1373	96.1203		100	100.0	84	C		94.9807	94.98069	259	C		100	100.0	213	C		100	100.0
supercont1.102	2040246	G	A	Subst								INTERGENIC						-2.20775	-2.20775	-2.20775	55.1024	19.0932		0	0	6.62324	0	0	57.3102	21.301	0		0	0.0	96	ref		0	0.0	266	ref		0	0.0	222	ref		0	0.0
supercont1.102	2072280	C	G	Subst		+	AAEL003970	AAEL003970	AAEL003970-RA	Intra and extracellular trafficking/Chaperonin	amino acid transporter	SYNONYMOUS_CODING	4	1883-1883	139-139	V->V		-10.5599	3.82972	26.6633	58.922	24.1055		0.876766	17.597	13.2058	14.3896	0	69.4819	34.6653	37.2232		0.938967	0.93896717	213	ref		1.69133	1.6913319	473	ref		0	0.0	332	ref		12.9771	12.977099
supercont1.102	2072286	T	A	Subst		+	AAEL003970	AAEL003970	AAEL003970-RA	Intra and extracellular trafficking/Chaperonin	amino acid transporter	SYNONYMOUS_CODING	4	1889-1889	141-141	G->G		-10.5071	3.73185	26.6678	60.2579	24.297		0.942848	17.976	13.8083	14.6409	0.40195	71.1669	35.2061	37.5768		0	0.0	208	ref		2.537	2.9598308	473	ref		0.291545	0.5830904	343	ref		13.9623	13.962264
supercont1.102	2072319	G	A	Subst		+	AAEL003970	AAEL003970	AAEL003970-RA	Intra and extracellular trafficking/Chaperonin	amino acid transporter	SYNONYMOUS_CODING	4	1922-1922	152-152	S->S		-10.0572	3.39516	23.4501	57.4534	24.7319		0.659341	15.9778	13.5344	13.4523	0	67.5106	34.789	33.5073		0	0.952381	210	ref		1.97802	1.9780221	455	ref		0	0.0	345	ref		12.8846	13.076923
supercont1.102	2072858	G	A	Subst		+	AAEL003970	AAEL003970	AAEL003970-RA	Intra and extracellular trafficking/Chaperonin	amino acid transporter	3PRIME_UTR	5	2396-2396				-9.41036	1.84931	29.0624	59.1698	24.4705		1.21737	16.2574	10.7563	11.2597	0	68.5802	33.8809	38.4728		0	0.1923077	520	ref		3.48028	3.4802783	862	ref		0.171821	0.5154639	582	ref		8.91795	8.917954
supercont1.102	2171401	C	T	Subst		+	AAEL003950	AAEL003950	AAEL003950-RA	Other enzymes	helicase	NON_SYNONYMOUS_CODING	3	1124-1124	375-375	T->I		-4.8048	7.99547	0.828997	63.5713	21.7494		0	0	14.4144	12.8003	0	68.3761	26.5542	5.6338		0	0.0	33	ref		0	0.0	45	ref		0	0.0	36	ref		13.7255	13.725491
supercont1.102	2319404	C	T	Subst		-	AAEL003977	AAEL003977	AAEL003977-RA	Other enzymes	elongase, putative	3PRIME_UTR	6	1195-1195				-16.0282	-2.81819	-5.53419	-59.258	-33.3364		67.712	87.9147	85.6526	77.6083	64.3982	21.1684	47.0901	74.8923		60.7843	60.784317	102	C/T		66.1017	66.10169	118	C/T		76.25	76.25	80	C/T		76.7857	77.67857
supercont1.1020	254698	T	A	Subst		-	AAEL014158	AAEL014158	AAEL014158-RA	Unknown	hypothetical protein	SYNONYMOUS_CODING	2	141-141	47-47	R->R		-17.9943	57.9771	67.321	37.7359	26.9873		0	43.5662	10.4167	75.9714	0	55.7302	44.9816	85.3153		0	0.0	60	ref		0	0.0	75	ref		0	0.0	55	ref		86.9048	86.90476
supercont1.1024	261399	G	T	Subst		-	AAEL014166	AAEL014166	AAEL014166-RA	Unknown	hypothetical protein	SYNONYMOUS_CODING,SPLICE_SITE	1	1430-1430	23-23	A->A		4.47739	58.2743	19.5837	27.7888	15.9117		25.7829	47.7792	17.8333	88.7394	34.9425	58.254	46.3768	50.0489		29.7297	29.72973	37	G/T		14.2857	14.285715	35	G/T		33.3333	33.333336	15	G/T		81.4815	81.48148
supercont1.1028	97947	G	A	Subst		+	AAEL017419	AAEL017419	AAEL017419-RA	Unknown	hypothetical protein	INTRONIC						23.1219	4.88689	-24.1581	-45.7966	-13.687		49.6468	51.9745	61.0256	59.1026	77.3376	8.41903	40.5287	30.0576		47.0588	47.058823	34	A/G		43.5484	43.548386	62	A/G		58.3333	58.333332	48	A/G		63.0769	63.076927
supercont1.1028	97984	A	T	Subst		+	AAEL017419	AAEL017419	AAEL017419-RA	Unknown	hypothetical protein	INTRONIC						19.9717	4.58424	-24.487	-48.2063	-14.8633		50.472	47.8132	59.7511	57.263	72.6505	4.47251	37.8155	28.1918		36.3636	36.363636	44	A/T		52.8302	52.83019	53	A/T		62.2222	62.222225	45	A/T		66.6667	66.66667
supercont1.1034	243720	C	G	Subst		-	AAEL014199	AAEL014199	AAEL014199-RA	Other enzymes	dihydropyrimidine dehydrogenase	3PRIME_UTR	5	3127-3127				-7.18271	54.195	27.3903	-7.39235	8.96947		4.17335	14.8185	3.18519	61.5873	0.209644	0	16.3618	34.7826		5.22388	7.4626865	134	ref		0.980392	0.9803922	102	ref		6.31579	6.315789	95	ref		57.1429	57.14286
supercont1.1034	244146	A	G	Subst		-	AAEL014199	AAEL014199	AAEL014199-RA	Other enzymes	dihydropyrimidine dehydrogenase	SYNONYMOUS_CODING	3	2832-2832	944-944	S->S		-12.4657	50.7317	38.7064	-9.48824	7.22735		5.3667	22.5366	10.2632	63.4539	0.25641	3.23391	19.9495	51.4286		9.21053	9.210526	76	ref		2.12766	3.1914895	94	ref		4.7619	6.349207	63	ref		39.3939	39.39394
supercont1.1034	244383	T	C	Subst		-	AAEL014199	AAEL014199	AAEL014199-RA	Other enzymes	dihydropyrimidine dehydrogenase	SYNONYMOUS_CODING	3	2595-2595	865-865	K->K		-14.3209	83.7183	54.568	-11.8408	2.51108		3.80483	27.9889	11.169	98.0392	0	2.48016	16.832	68.8889		4.44444	4.4444447	45	ref		1.6129	1.6129031	62	ref		5.35714	5.357143	56	ref		100	100.0
supercont1.1034	245834	A	G	Subst		-	AAEL014199	AAEL014199	AAEL014199-RA	Other enzymes	dihydropyrimidine dehydrogenase	NON_SYNONYMOUS_CODING	2	1202-1202	401-401	M->T		-11.6819	9.84813	60.1435	-11.6819	1.30025		2.66667	27.8745	4.5045	21.53	0	0	12.9821	71.8254		0	0.0	22	ref		8	8.0	25	ref		0	0.0	21	ref		10.2041	10.204082
supercont1.1037	77727	T	A	Subst								INTERGENIC						-4.70092	10.0497	23.6838	81.6713	4.20333		0	10.6209	3.48186	14.7506	0	86.3722	8.90425	28.3847		0	1.3071896	153	ref		0	0.0	109	ref		0	1.3333334	75	ref		8.19672	8.196721
supercont1.104	137413	A	G	Subst								INTERGENIC						8.14056	-0.980717	0.140559	-67.5971	-39.0441		100	93.5963	81.982	90.8787	100	24.2624	52.8153	92		100	100.0	51	G		100	100.0	42	G		100	100.0	37	G		85.1852	85.18519
supercont1.104	137738	C	T	Subst								INTERGENIC						10.3792	4.16802	5.85539	-57.0986	-49.0582		98.6111	94.0608	76.1905	93.7888	100	32.5222	40.5626	95.4762		100	100.0	42	T		100	100.0	39	T		95.8333	100.0	24	T		91.8367	91.83673
supercont1.104	138733	C	T	Subst								INTERGENIC						8.96355	-4.17355	-3.90194	-63.9774	-47.9923		100	93.1093	80	86.8629	100	27.059	43.0441	87.1345		100	100.0	76	T		100	100.0	77	T		100	100.0	81	T		86.4198	86.419754
supercont1.104	200297	T	A	Subst		-	AAEL003986	AAEL003986	AAEL003986-RB	Unknown	conserved hypothetical protein	3PRIME_UTR	3	1451-1451				-10.1801	3.12704	1.50121	66.1313	54.4836		0.0547345	6.9514	24.0458	13.4777	0.170503	76.482	64.8343	11.8519		0	0.0	507	ref		0.164204	0.16420361	609	ref		0	0.21008405	476	ref		16.6316	16.63158
supercont1.104	200297	T	A	Subst		-	AAEL003986	AAEL003986	AAEL003986-RC	Unknown	conserved hypothetical protein	3PRIME_UTR	4	630-630				-10.1801	3.12704	1.50121	66.1313	54.4836		0.0547345	6.9514	24.0458	13.4777	0.170503	76.482	64.8343	11.8519		0	0.0	507	ref		0.164204	0.16420361	609	ref		0	0.21008405	476	ref		16.6316	16.63158
supercont1.104	200297	T	A	Subst		-	AAEL003986	AAEL003986	AAEL003986-RA	Unknown	conserved hypothetical protein	3PRIME_UTR	2	667-667				-10.1801	3.12704	1.50121	66.1313	54.4836		0.0547345	6.9514	24.0458	13.4777	0.170503	76.482	64.8343	11.8519		0	0.0	507	ref		0.164204	0.16420361	609	ref		0	0.21008405	476	ref		16.6316	16.63158
supercont1.104	200297	T	A	Subst		-	AAEL003986	AAEL003986	AAEL003986-RE	Unknown	conserved hypothetical protein	INTRONIC						-10.1801	3.12704	1.50121	66.1313	54.4836		0.0547345	6.9514	24.0458	13.4777	0.170503	76.482	64.8343	11.8519		0	0.0	507	ref		0.164204	0.16420361	609	ref		0	0.21008405	476	ref		16.6316	16.63158
supercont1.104	212842	T	C	Subst		-	AAEL003986	AAEL003986	AAEL003986-RE	Unknown	conserved hypothetical protein	5PRIME_UTR	1	209-209				11.2533	-0.197992	0.294411	-60.6098	-57.0388		100	92.5576	73.2258	88.3965	99.8478	27.9847	31.5556	88.8889		100	100.0	198	C		100	100.0	263	C		100	100.0	223	C		87.1473	87.14734
supercont1.104	212842	T	C	Subst		-	AAEL003986	AAEL003986	AAEL003986-RB	Unknown	conserved hypothetical protein	5PRIME_UTR	1	963-963				11.2533	-0.197992	0.294411	-60.6098	-57.0388		100	92.5576	73.2258	88.3965	99.8478	27.9847	31.5556	88.8889		100	100.0	198	C		100	100.0	263	C		100	100.0	223	C		87.1473	87.14734
supercont1.104	212842	T	C	Subst		-	AAEL003986	AAEL003986	AAEL003986-RA	Unknown	conserved hypothetical protein	UPSTREAM						11.2533	-0.197992	0.294411	-60.6098	-57.0388		100	92.5576	73.2258	88.3965	99.8478	27.9847	31.5556	88.8889		100	100.0	198	C		100	100.0	263	C		100	100.0	223	C		87.1473	87.14734
supercont1.104	212842	T	C	Subst		-	AAEL003986	AAEL003986	AAEL003986-RC	Unknown	conserved hypothetical protein	SPLICE_SITE						11.2533	-0.197992	0.294411	-60.6098	-57.0388		100	92.5576	73.2258	88.3965	99.8478	27.9847	31.5556	88.8889		100	100.0	198	C		100	100.0	263	C		100	100.0	223	C		87.1473	87.14734
supercont1.104	274609	T	G	Subst		-	AAEL003993	AAEL003993	AAEL003993-RA	Other enzymes	cyclohex-1-ene-1-carboxyl-CoA hydratase, putative	SYNONYMOUS_CODING	1	528-528	19-19	A->A		9.16	-0.193288	2.5118	-66.1274	-44.7919		100	94.2628	78.2572	90.6467	100	24.7126	46.0481	93.3518		100	100.0	241	G		100	100.0	268	G		100	100.0	247	G		89.8072	90.08264
supercont1.104	274645	A	G	Subst		-	AAEL003993	AAEL003993	AAEL003993-RA	Other enzymes	cyclohex-1-ene-1-carboxyl-CoA hydratase, putative	SYNONYMOUS_CODING	1	492-492	42192	I->I		9.77487	-0.789227	1.56591	-65.6768	-50.1788		100	93.5131	77.1623	89.4359	100	24.5483	40.0463	91.791		100	100.0	191	G		100	100.0	208	G		100	100.0	202	G		90.2027	90.2027
supercont1.104	274684	C	A	Subst		-	AAEL003993	AAEL003993	AAEL003993-RA	Other enzymes	cyclohex-1-ene-1-carboxyl-CoA hydratase, putative	5PRIME_UTR	1	453-453				10.2119	-2.64612	1.25667	-63.0795	-46.6332		99.7732	92.0848	77.5063	87.142	100	26.7086	43.1549	91.0448		100	100.0	144	A		100	100.0	156	A		99.3197	100.0	147	A		86.0262	86.02621
supercont1.104	274690	C	G	Subst		-	AAEL003993	AAEL003993	AAEL003993-RA	Other enzymes	cyclohex-1-ene-1-carboxyl-CoA hydratase, putative	5PRIME_UTR	1	447-447				9.66554	-2.64197	1.67943	-63.3158	-45.1438		100	92.3367	78.6667	87.6925	100	27.0186	45.1906	92.0139		100	100.0	137	G		100	100.0	156	G		100	100.0	148	G		85.5856	85.58559
supercont1.104	294588	T	G	Subst		-	AAEL003992	AAEL003992	AAEL003992-RA	Unknown	conserved hypothetical protein	NON_SYNONYMOUS_CODING	4	1732-1732	528-528	D->A		9.29698	-10.07	-1.48733	-55.2991	-43.0861		100	93.9039	78.2051	80.633	100	35.4039	47.6169	89.2157		100	100.0	95	G		100	100.0	91	G		100	100.0	82	G		72.6027	72.60274
supercont1.104	352738	T	C	Subst		+	AAEL003990	AAEL003990	AAEL003990-RA	Immunity	myeloid leukemia factor,	5PRIME_UTR	1	113-113				9.30675	-25.5915	0.439231	-69.1341	-43.7704		100	88.6781	79.235	63.7128	98.6111	20.1703	45.5339	89.7436		100	100.0	29	C		100	100.0	43	C		100	100.0	40	C		68.1818	68.181816
supercont1.104	403670	C	A	Subst		+	AAEL003988	AAEL003988	AAEL003988-RA	Unknown	hypothetical protein	SYNONYMOUS_CODING	6	1358-1358	374-374	V->V		-28.293	-18.9306	-44.3073	-46.1661	-51.408		51.5205	59.2867	43.4169	32.4775	23.1151	5.24194	0	7.10078		50	50.0	30	A/C		46.6667	46.666668	45	A/C		57.8947	57.894737	38	A/C		57.5	57.5
supercont1.1047	8492	G	T	Subst								INTERGENIC						-2.83883	49.2478	6.72639	-2.83883	2.89988		0	5.95238	2.5641	52.0866	0	0	5.73871	9.56522		0	0.0	40	ref		0	0.0	27	ref		0	0.0	28	ref		45.7143	45.714287
supercont1.1047	8528	C	T	Subst								INTERGENIC						-2.57143	52.2538	6.35714	-2.57143	0.958949		0	5.33333	2.38095	54.8252	0	0	3.53038	8.92857		0	0.0	43	ref		0	0.0	26	ref		0	0.0	27	ref		51.3513	51.35135
supercont1.1047	8581	A	T	Subst								INTERGENIC						-3.77633	47.2084	17.2433	-3.01875	0.145243		0	7.40741	3.92157	50.9847	0	0.757576	3.92157	21.0196		0	0.0	49	ref		0	0.0	23	ref		0	0.0	38	ref		57.1429	57.14286
supercont1.1047	8674	T	A	Subst								INTERGENIC						19.0288	16.5575	12.0139	-59.8702	-18.7808		70.6632	47.3191	63.8022	77.1523	79.6237	0.724638	41.814	72.6087		83.3333	83.33333	24	A/T		59.0909	59.090908	22	A/T		69.5652	69.565216	23	A/T		67.4419	67.441864
supercont1.1047	8909	A	G	Subst								INTERGENIC						-1.2012	46.5463	11.1595	-1.2012	-1.2012		0	3.6036	0	47.7475	0	0	0	12.3607		0	0.0	49	ref		0	0.0	45	ref		0	0.0	40	ref		47.7273	47.727272
supercont1.1047	9035	T	C	Subst								INTERGENIC						19.808	3.46421	-3.51719	-72.8496	-36.8294		100	81.7893	58.7867	83.6562	100	7.34247	43.3626	76.6748		100	100.0	36	C		100	100.0	27	C		100	100.0	31	C		88.8889	88.88889
supercont1.1047	9178	A	G	Subst								INTERGENIC						17.4838	-5.85032	-7.64442	-73.7758	-37.5854		100	90.4511	57.0976	76.6659	100	8.74041	44.9308	74.8718		100	100.0	60	G		100	100.0	55	G		100	100.0	62	G		72.9167	72.91667
supercont1.1047	9257	C	T	Subst								INTERGENIC						-2.05661	46.2051	9.76144	-2.05661	-2.05661		2.66106	3.50877	0	48.2617	0	0	0	11.818		3.57143	3.5714288	84	ref		4.41176	4.4117646	68	ref		0	0.0	48	ref		41.8182	41.81818
supercont1.1047	32060	G	A	Subst		+	AAEL014246	AAEL014246	AAEL014246-RA	UGT	glucosyl/glucuronosyl transferases	SYNONYMOUS_CODING	1	1915-1915	77-77	A->A		-8.92998	-12.4912	-12.6982	86.3424	42.9583		0.892857	12.0318	25.1701	0.207039	3.76826	99.0407	55.6566	0		2.67857	2.6785715	112	ref		0	0.0	163	ref		0	0.0	151	ref		0	0.0
supercont1.1047	32069	A	C	Subst		+	AAEL014246	AAEL014246	AAEL014246-RA	UGT	glucosyl/glucuronosyl transferases	SYNONYMOUS_CODING	1	1924-1924	80-80	G->G		-6.89916	-8.6152	-8.06297	89.3012	25.5817		0.3367	6.10918	19.7531	0.117786	1.83383	98.0342	34.3146	0.670017		1.0101	1.010101	99	ref		0	1.388889	144	ref		0	0.0	137	ref		0	0.5154639
supercont1.1047	32072	T	C	Subst		+	AAEL014246	AAEL014246	AAEL014246-RA	UGT	glucosyl/glucuronosyl transferases	SYNONYMOUS_CODING	1	1927-1927	81-81	F->F		-5.99787	-6.97645	-7.22336	91.6272	22.0835		0.347222	3.93156	17.3913	0.246914	1.22549	98.8506	29.3068	0		1.04167	1.0416667	96	ref		0	0.0	146	ref		0	0.0	135	ref		0	0.0
supercont1.1047	32075	T	C	Subst		+	AAEL014246	AAEL014246	AAEL014246-RA	UGT	glucosyl/glucuronosyl transferases	SYNONYMOUS_CODING	1	1930-1930	82-82	T->T		-6.36639	-8.14464	-7.91865	91.7286	19.1905		0.37037	9.44378	15	0.126743	1.905	100	27.4619	0.352734		1.11111	1.1111112	90	ref		0	0.0	138	ref		0	0.0	131	ref		0	0.0
supercont1.1047	32080	A	G	Subst		+	AAEL014246	AAEL014246	AAEL014246-RA	UGT	glucosyl/glucuronosyl transferases	NON_SYNONYMOUS_CODING	1	1935-1935	84-84	E->G		67.7127	-11.9273	-11.9273	-11.9273	-11.9273		35.7819	0	0	0	79.64	0	0	0		47.8873	47.887325	71	A/G		21.7391	21.73913	115	A/G		37.7193	37.7193	114	A/G		0	0.0
supercont1.1047	32087	T	G	Subst		+	AAEL014246	AAEL014246	AAEL014246-RA	UGT	glucosyl/glucuronosyl transferases	SYNONYMOUS_CODING	1	1942-1942	86-86	V->V		-10.573	-13.9558	-13.3384	85.8954	43.2787		0	18.5044	23.8095	0.14881	3.53168	100	57.3834	0.766284		0	0.0	65	ref		0	0.0	109	ref		0	0.0	101	ref		0	0.0
supercont1.1047	32089	G	A	Subst		+	AAEL014246	AAEL014246	AAEL014246-RA	UGT	glucosyl/glucuronosyl transferases	NON_SYNONYMOUS_CODING	1	1944-1944	87-87	R->K		-9.57168	-14.0438	-13.5143	84.842	46.5089		0	18.7963	24.1135	0.259407	4.73158	99.1453	60.8122	0.788955		0	0.0	65	ref		0	0.0	108	ref		0	0.0	93	ref		0.325733	0.3257329
supercont1.1047	32718	A	G	Subst		+	AAEL014246	AAEL014246	AAEL014246-RA	UGT	glucosyl/glucuronosyl transferases	SYNONYMOUS_CODING	2	2506-2506	274-274	P->P		-0.851371	51.3271	5.82973	-1.0101	-0.510101		0	3.0303	0	52.3372	0.15873	0	0.5	6.83983		0	0.4587156	218	ref		0	0.5263158	190	ref		0	0.0	156	ref		47.7459	47.745903
supercont1.1047	33250	G	A	Subst		+	AAEL014246	AAEL014246	AAEL014246-RA	UGT	glucosyl/glucuronosyl transferases	NON_SYNONYMOUS_CODING	2	3038-3038	452-452	A->T		-0.786627	44.3052	8.83708	-0.786627	-0.786627		0	2.35988	0	45.0918	0	0	0	9.62371		0	1.2658228	79	ref		0	0.0	72	ref		0	0.0	49	ref		44.0529	44.052864
supercont1.1049	166373	G	A	Subst		+	AAEL014248	AAEL014248	AAEL014248-RA	Unknown	hypothetical protein	SYNONYMOUS_CODING	3	1192-1192	204-204	V->V		22.4635	-20.8699	-33.0905	-46.6097	-9.85364		49.0205	56.2685	56.5184	33.0659	76.3993	7.32601	44.0821	20.8452		51.5152	51.515152	33	A/G		44.1176	44.11765	34	A/G		51.4286	51.428574	35	A/G		24.3902	26.82927
supercont1.1049	250938	T	G	Subst		+	AAEL014249	AAEL014249	AAEL014249-RA	Other enzymes	WD-repeat protein	NON_SYNONYMOUS_CODING	4	2863-2863	955-955	S->A		-36.7263	4.59853	24.0827	45.3258	4.80571		58.2341	51.8924	50.1923	58.0381	16.7133	98.7654	58.2453	77.5223		39.2857	39.285713	28	G/T		79.1667	79.16667	24	G/T		56.25	56.25	48	G/T		57.5	57.5
supercont1.1049	251840	C	T	Subst								INTERGENIC						-4.16358	26.8135	-3.0296	56.8062	8.69972		23.5004	0.724638	6.14035	36.9353	5.95821	66.928	18.8215	7.0922		17.6471	17.647058	51	C/T		27.2727	27.272728	66	C/T		25.5814	25.581396	43	C/T		42.8571	42.857143
supercont1.1049	252069	T	C	Subst								INTERGENIC						-3.0429	7.50462	2.62543	62.418	1.42485		39.1444	40.9169	10.5263	37.7005	27.153	92.6138	31.6207	32.8213		43.1818	43.18182	44	C/T		39.7059	39.705883	68	C/T		34.5455	34.545456	55	C/T		46.6667	46.666668
supercont1.1049	257934	C	T	Subst		-	AAEL014250	AAEL014250	AAEL014250-RA	Other enzymes	insect replication protein a	SYNONYMOUS_CODING	2	806-806	208-208	L->L		-10.8532	31.5717	4.52099	70.4989	9.53939		32.9742	9.70951	2.05128	46.4834	4.05844	85.4106	24.4511	19.4327		27.2727	27.272728	55	C/T		35.443	36.708862	79	C/T		36.2069	36.206894	58	C/T		56.7901	56.790127
supercont1.1049	257997	C	T	Subst		-	AAEL014250	AAEL014250	AAEL014250-RA	Other enzymes	insect replication protein a	SYNONYMOUS_CODING	2	743-743	187-187	Q->Q		-10.5808	22.8404	29.4728	69.0184	6.03165		34.0181	14.8148	3.22581	40.1933	6.77207	86.3713	23.3845	46.8256		31.746	31.746033	63	C/T		42.8571	42.857143	70	C/T		27.451	27.450981	51	C/T		41.8605	41.860466
supercont1.1049	258095	C	T	Subst		-	AAEL014250	AAEL014250	AAEL014250-RA	Other enzymes	insect replication protein a	NON_SYNONYMOUS_CODING	2	645-645	155-155	G->S		-6.67163	19.9312	7.54849	71.1924	2.79797		43.4572	6.25	1.7094	37.0701	10.4672	88.3313	19.9368	24.6873		31.4286	31.428572	35	C/T		53.4884	53.488373	43	C/T		45.4545	45.454548	33	C/T		34.7222	34.72222
supercont1.1049	258137	A	G	Subst		-	AAEL014250	AAEL014250	AAEL014250-RA	Other enzymes	insect replication protein a	SYNONYMOUS_CODING	2	603-603	141-141	L->L		34.967	-29.545	-43.169	-46.5281	-9.62073		56.3562	56.1412	49.1083	24.3236	88.8356	7.34048	44.2479	10.6996		65.2174	65.21739	46	A/G		51.3513	51.35135	37	A/G		52.5	52.499996	40	A/G		32.3529	33.82353
supercont1.105	1535723	T	A	Subst		+	AAEL004027	AAEL004027	AAEL004027-RA	Other enzymes	glucose dehydrogenase	SYNONYMOUS_CODING	3	1299-1299	433-433	G->G		-17.0162	50.15	50.8551	7.68202	-3.82567		2.28024	24.1982	25.3691	67.4326	0.266383	24.9646	13.4569	68.1377		6.40394	6.8965516	406	ref		0.203666	0.610998	491	ref		0.2331	0.46620047	429	ref		71.8861	72.24199
supercont1.105	2132061	A	G	Subst		+	AAEL004040	AAEL004040	AAEL004040-RA	Kinases/Phosphatases	protein phsophatase-2a	SYNONYMOUS_CODING	3	935-935	182-182	R->R		-7.58998	-50.3269	-33.597	-48.3393	-11.7456		71.8029	69.9667	64.8605	18.5498	61.2867	20.5374	57.1311	35.2797		57.1429	57.14286	105	A/G		77.5641	77.5641	156	A/G		80.7018	80.70176	114	A/G		31.405	33.8843
supercont1.105	2136479	C	A	Subst		+	AAEL004040	AAEL004040	AAEL004040-RA	Kinases/Phosphatases	protein phsophatase-2a	3PRIME_UTR	4	1478-1478				-4.83727	-47.9202	-47.0986	-33.9577	-10.2464		68.4388	65.3295	58.8497	16.2858	59.3687	30.2483	53.9596	17.1074		58.2781	58.278145	151	A/C		75.969	75.968994	129	A/C		71.0692	71.06918	159	A/C		19.5122	19.512194
supercont1.1050	42005	G	A	Subst		-	AAEL014253	AAEL014253	AAEL014253-RA	Unknown	conserved hypothetical protein	SYNONYMOUS_CODING	4	642-642	214-214	C->C		53.3787	-2.57704	26.4422	-4.54848	-4.25135		22.5608	9.88551	3.84615	9.52047	65.4762	7.54902	7.84615	38.5397		28	28.0	25	A/G		11.1111	11.111112	18	ref		28.5714	28.57143	14	A/G		5.88235	5.882353
supercont1.1050	119856	G	A	Subst		-	AAEL014256	AAEL014256	AAEL014256-RA	Other enzymes	ATP-dependent RNA helicase	SYNONYMOUS_CODING	1	1032-1032	344-344	A->A		-2.02094	-2.53413	9.1987	47.5496	8.39821		7.46461	5.66736	1.75439	2.42799	2.94118	52.5117	13.3603	14.1608		14.2857	14.285715	21	ref		8.10811	8.108108	37	ref		0	0.0	16	ref		1.92308	1.923077
supercont1.1050	119874	C	G	Subst		-	AAEL014256	AAEL014256	AAEL014256-RA	Other enzymes	ATP-dependent RNA helicase	SYNONYMOUS_CODING	1	1014-1014	338-338	G->G		-4.01842	-6.24629	5.47084	53.7114	7.40554		12.2735	7.97619	4.86111	2.12397	4.35185	62.0817	15.7758	13.8411		20	20.0	30	C/G		12.8205	12.820514	39	C/G		4	4.0	25	ref		1.75439	1.754386
supercont1.1050	119898	A	G	Subst		-	AAEL014256	AAEL014256	AAEL014256-RA	Other enzymes	ATP-dependent RNA helicase	SYNONYMOUS_CODING	1	990-990	330-330	G->G		-4.85063	-10.1218	-4.68923	52.6477	4.58823		18.9347	5.96537	7.18954	0.574713	5.84592	63.3442	15.2848	6.00733		18.5185	18.518518	27	A/G		14.2857	14.285715	35	A/G		24	24.0	25	A/G		0	0.0
supercont1.1050	119904	T	A	Subst		-	AAEL014256	AAEL014256	AAEL014256-RA	Other enzymes	ATP-dependent RNA helicase	SYNONYMOUS_CODING	1	984-984	328-328	I->I		-4.25871	-10.673	-1.60851	54.2385	4.50647		18.7848	5.77161	9.10203	0.546448	6.96078	65.458	15.726	9.61098		19.2308	19.23077	26	A/T		15.3846	15.384616	39	A/T		21.7391	21.73913	23	A/T		0	0.0
supercont1.1051	141173	A	T	Subst								INTERGENIC						17.78	-67.9368	-63.0357	-11.5347	-1.36715		99.7362	70.0815	75.2537	13.7537	99.4705	70.1558	80.3233	18.6548		99.6454	99.645386	282	T		99.5633	99.56332	229	T		100	100.0	170	T		21.3592	21.359222
supercont1.1051	141318	C	G	Subst								INTERGENIC						-8.33229	76.8546	68.3156	-8.33229	-8.33229		0	24.8366	0.160256	85.1869	0	0	0	76.6479		0	0.0	378	ref		0	0.0	347	ref		0	0.0	272	ref		84.5506	85.11236
supercont1.1051	141595	C	G	Subst								INTERGENIC						-0.634633	60.7739	47.8783	-15.8419	-15.5762		24.1782	23.2267	0.120773	76.6158	15.2073	0	0.2657	63.7203		20.0717	20.071686	279	C/G		31.0345	31.034481	232	C/G		21.4286	21.428572	182	C/G		74.5192	74.519226
supercont1.1051	141599	A	T	Subst								INTERGENIC						-1.2604	59.6929	47.4596	-15.9449	-15.9012		24.9011	23.0746	0.136054	75.7302	14.7769	0.0923361	0.136054	63.4968		21.0909	21.090908	275	A/T		32.618	33.905582	233	A/T		20.9945	21.54696	181	A/T		73.9796	73.97959
supercont1.1053	179618	G	A	Subst								INTERGENIC						25.9345	-60.1219	-13.6202	-58.9466	-67.0877		90.0413	55.3717	61.7324	8.92655	94.9829	10.1019	1.96078	55.4283		91.1765	91.17647	34	A/G		78.9474	78.94737	19	A/G		100	100.0	12	A		6.77966	6.779661
supercont1.1053	179863	A	C	Subst								INTERGENIC						60.7807	-24.3266	-9.24002	-25.3925	-26.2563		25.1176	13.9345	39.7169	1.92974	87.037	0.863813	0	17.0163		56.5217	56.521736	23	A/C		14.2857	14.285715	42	A/C		4.54545	4.5454545	22	ref		2.1978	2.1978023
supercont1.1053	184561	A	G	Subst		+	AAEL014275	AAEL014275	AAEL014275-RA	Other enzymes	molybdopterin cofactor sulfurase (mosc)	SYNONYMOUS_CODING	2	425-425	39-39	K->K		6.43264	-33.6946	-5.27683	-59.6035	-16.2431		100	87.591	93.1111	59.8728	100	33.9639	77.3243	88.2905		100	100.0	113	G		100	100.0	133	G		100	100.0	126	G		66.1972	66.19718
supercont1.1053	184600	C	T	Subst		+	AAEL014275	AAEL014275	AAEL014275-RA	Other enzymes	molybdopterin cofactor sulfurase (mosc)	SYNONYMOUS_CODING	2	464-464	52-52	R->R		56.757	-11.9687	2.95452	3.18659	-4.93468		24.7721	12.8873	2.71605	1.48976	70.2155	16.6451	8.52383	16.413		36.4407	37.288136	118	C/T		18.9781	18.978102	137	C/T		18.8976	18.897638	127	C/T		0	0.0
supercont1.1053	184633	C	G	Subst		+	AAEL014275	AAEL014275	AAEL014275-RA	Other enzymes	molybdopterin cofactor sulfurase (mosc)	SYNONYMOUS_CODING	2	497-497	63-63	P->P		65.2969	-12.6837	11.5944	-4.04161	-5.9229		25.4406	24.685	5.72597	5.93344	83.9141	14.5756	12.6943	30.2116		37.3016	37.30159	126	C/G		16.5563	16.556292	151	C/G		22.4638	22.463768	138	C/G		7.35294	7.3529415
supercont1.1053	184642	A	C	Subst		+	AAEL014275	AAEL014275	AAEL014275-RA	Other enzymes	molybdopterin cofactor sulfurase (mosc)	SYNONYMOUS_CODING	2	506-506	66-66	S->S		66.3644	-10.564	11.0915	-2.83616	-6.74615		21.8684	20.6136	3.98323	4.92435	81.8528	12.6522	8.74224	26.5798		31.7073	32.520325	123	A/C		16.5644	16.564417	163	A/C		17.3333	18.0	150	A/C		6.52174	6.521739
supercont1.1053	184675	C	T	Subst		+	AAEL014275	AAEL014275	AAEL014275-RA	Other enzymes	molybdopterin cofactor sulfurase (mosc)	SYNONYMOUS_CODING	2	539-539	77-77	C->C		68.8327	-10.3593	4.87545	1.13393	-5.35157		19.4416	12.4997	4.02299	1.62876	80.8208	13.122	6.63653	16.8636		24.6575	24.657534	146	C/T		14.0244	14.634146	164	C/T		19.6429	19.642857	168	C/T		0.680272	0.6802721
supercont1.1053	184694	C	A	Subst		+	AAEL014275	AAEL014275	AAEL014275-RA	Other enzymes	molybdopterin cofactor sulfurase (mosc)	SYNONYMOUS_CODING	2	558-558	84-84	R->R		65.6199	-11.6571	3.59812	13.9606	2.31308		19.896	11.7286	5.74713	0.800107	78.0771	26.4179	14.7703	16.0553		24.8366	24.836601	153	A/C		13.587	13.586956	184	A/C		21.2644	21.264368	174	A/C		0.653595	0.6535948
supercont1.1053	184699	T	C	Subst		+	AAEL014275	AAEL014275	AAEL014275-RA	Other enzymes	molybdopterin cofactor sulfurase (mosc)	SYNONYMOUS_CODING	2	563-563	85-85	N->N		21.1911	-71.9498	-55.4902	-51.4979	-46.7233		100	69.0202	67.4065	6.85909	100	27.311	32.0856	23.3187		100	100.0	153	C		100	100.0	173	C		100	100.0	168	C		6.89655	6.8965516
supercont1.1053	185023	A	G	Subst		+	AAEL014275	AAEL014275	AAEL014275-RA	Other enzymes	molybdopterin cofactor sulfurase (mosc)	SYNONYMOUS_CODING	2	887-887	193-193	V->V		7.74639	-28.0136	-11.7394	-63.7448	-40.7722		87.6481	69.5009	81.3397	51.4827	87.2427	15.7515	38.7241	67.7568		93.0876	99.53917	217	G		88.4615	91.75824	182	A/G		81.3953	87.209305	172	A/G		53.11	57.894737
supercont1.1053	185851	A	G	Subst		-	AAEL014272	AAEL014272	AAEL014272-RA	Other enzymes	molybdopterin cofactor sulfurase (mosc)	SYNONYMOUS_CODING	6	1193-1193	307-307	R->R		3.74226	-31.5888	-1.13579	-53.7598	-11.6179		100	92.5367	96.2366	64.6689	100	42.4979	84.6399	95.122		100	100.0	88	G		100	100.0	84	G		100	100.0	77	G		66.6667	66.66667
supercont1.1057	10682	A	T	Subst		+	AAEL014285	AAEL014285	AAEL014285-RA	Unknown	hypothetical protein	3PRIME_UTR	2	649-649				83.7293	-7.46177	-8.33841	-8.33841	-8.33841		14.619	7.07973	3.31653	0.876639	92.0677	0	0	0		11.2994	11.299435	177	A/T		14.1667	14.166667	120	A/T		18.3908	18.390804	87	A/T		1.27796	1.2779553
supercont1.1057	10712	A	T	Subst		+	AAEL014285	AAEL014285	AAEL014285-RA	Unknown	hypothetical protein	3PRIME_UTR	2	679-679				73.1637	-8.54958	-9.57041	-9.48788	-9.65882		15.5575	6.80048	6.61851	1.10924	82.8226	0.17094	0	0.0884173		14.5161	14.516129	186	A/T		12.7119	13.559322	118	A/T		19.4444	19.444445	108	A/T		0.967742	0.96774197
supercont1.1057	10725	A	C	Subst		+	AAEL014285	AAEL014285	AAEL014285-RA	Unknown	hypothetical protein	3PRIME_UTR	2	692-692				68.6984	-12.689	-14.7747	-14.7747	-14.7747		25.3966	9.97909	8.94825	2.08567	83.4731	0	0	0		20.7627	21.186441	236	A/C		28.4768	28.476822	151	A/C		26.9504	26.950354	141	A/C		1.11421	1.1142061
supercont1.1057	10815	C	G	Subst		+	AAEL014285	AAEL014285	AAEL014285-RA	Unknown	hypothetical protein	3PRIME_UTR	2	782-782				59.2836	-20.4886	-26.1538	-26.1538	-26.1538		42.3138	20.3929	15.7548	5.66526	85.4374	0	0	0		41.7112	41.711227	187	C/G		42.3729	42.372883	118	C/G		42.8571	42.857143	147	C/G		5.10204	5.102041
supercont1.1057	12029	A	G	Subst		+	AAEL014280	AAEL014280	AAEL014280-RA	Unknown	conserved hypothetical protein	SYNONYMOUS_CODING	1	289-289	77-77	K->K		-14.6628	7.20082	10.5516	60.5483	32.9734		38.9881	33.696	29.5322	41.2729	19.4092	94.6204	67.0455	44.6237		50	50.0	36	A/G		35.7143	35.714287	28	A/G		31.25	31.25	48	A/G		42.5	42.5
supercont1.1057	90094	T	A	Subst		+	AAEL014282	AAEL014282	AAEL014282-RA	Intra and extracellular trafficking/Chaperonin	signalosome subunit	SYNONYMOUS_CODING	2	700-700	190-190	P->P		-17.6206	33.8959	31.6423	60.0986	5.53507		0.813008	25.2285	28.2093	51.9795	0.462963	78.1822	23.6187	49.7259		2.43902	2.4390242	82	ref		0	0.0	85	ref		0	0.0	84	ref		68	68.0
supercont1.1057	110641	A	G	Subst		-	AAEL014281	AAEL014281	AAEL014281-RA	Unknown	conserved hypothetical protein	SYNONYMOUS_CODING	2	743-743	224-224	L->L		-13.5845	40.1224	35.0399	54.1969	22.5947		8.68667	21.8331	10.2339	53.707	0	67.7814	36.1793	48.6244		6.38298	6.382979	94	ref		12.2302	12.230216	139	A/G		7.44681	7.4468083	94	ref		67.1756	67.175575
supercont1.1057	110726	G	A	Subst		-	AAEL014281	AAEL014281	AAEL014281-RA	Unknown	conserved hypothetical protein	SYNONYMOUS_CODING	2	658-658	195-195	H->H		-8.45237	45.4653	41.6782	54.0287	20.9956		0	17.3759	7.98122	53.9177	0	62.481	29.448	50.1306		0	0.0	79	ref		0	0.9090909	110	ref		0	0.0	66	ref		66.055	66.055046
supercont1.1057	111977	C	T	Subst		-	AAEL014281	AAEL014281	AAEL014281-RA	Unknown	conserved hypothetical protein	SYNONYMOUS_CODING	1	172-172	33-33	P->P		-3.34842	42.6333	20.3118	53.72	7.08481		0	7.69231	2.35294	45.9817	0	57.0684	10.4332	23.6602		0	82.69231	52	diff		0	86.53847	52	diff		0	95.918365	49	diff		47.9452	49.315067
supercont1.1057	112089	A	G	Subst		-	AAEL014281	AAEL014281	AAEL014281-RA	Unknown	conserved hypothetical protein	5PRIME_UTR	1	60-60				-10.2919	57.2476	38.2286	46.0816	1.00064		1.07527	11.5556	18.2448	67.5394	0	56.3735	11.2925	48.5205		3.22581	3.2258062	31	ref		0	0.0	44	ref		0	0.0	24	ref		82.2785	82.27848
supercont1.1059	149481	G	A	Subst		-	AAEL014292	AAEL014292	AAEL014292-RA	Structure	4S ribosomal protein S24	SYNONYMOUS_CODING	2	178-178	34-34	V->V		46.0497	-32.2796	6.62038	-50.8485	-52.5789		42.3029	49.6326	65.8012	20.2993	98.6286	1.7304	0	59.1993		51.6927	51.72211	3397	A/G		52.6344	52.634354	1898	A/G		22.5817	22.646393	3091	A/G		25.3466	25.346645
supercont1.1059	149499	G	A	Subst		-	AAEL014292	AAEL014292	AAEL014292-RA	Structure	4S ribosomal protein S24	SYNONYMOUS_CODING	2	160-160	28-28	H->H		-2.13584	3.7447	-1.12457	80.5742	9.3026		0.51826	0.300656	5.70467	5.91923	0.0386927	82.7487	11.4771	1.04996		0.300075	0.32508126	3999	ref		1.25471	1.2965286	2391	ref		0	0.05787037	3456	ref		11.822	11.961057
supercont1.106	374207	A	T	Subst		-	AAEL004075	AAEL004075	AAEL004075-RA	Structure	RNA binding motif protein	SYNONYMOUS_CODING	3	1540-1540	428-428	V->V		-10.0407	-11.8425	5.70133	66.3297	17.9706		17.3814	7.39348	10.7527	0	1.8018	78.1723	29.8131	17.5439		21.0526	21.052631	38	A/T		7.40741	7.4074073	27	ref		23.6842	23.684212	38	A/T		0	0.0
supercont1.106	393244	C	A	Subst		+	AAEL004071	AAEL004071	AAEL004071-RA	Structure	nitrogen fixation protein nifu	3PRIME_UTR	2	590-590				-21.5066	14.5543	0.802268	-62.3693	-17.1676		74.2281	91.3738	90.2276	99.8308	63.7699	22.9072	68.1089	86.0788		66.1238	66.340935	921	A/C		84.9028	85.50075	669	A/C		71.6577	71.65775	748	A/C		99.6855	99.68553
supercont1.106	393283	T	A	Subst		+	AAEL004071	AAEL004071	AAEL004071-RA	Structure	nitrogen fixation protein nifu	3PRIME_UTR	2	629-629				-17.3445	17.6169	4.52151	-62.8361	-18.7715		67.9799	88.9475	89.2874	99.6885	64.7271	19.2355	63.3001	86.5931		56.7251	57.01754	342	A/T		80.2691	80.26906	223	A/T		66.9456	66.94561	239	A/T		99.0654	99.06542
supercont1.106	563389	G	A	Subst		+	AAEL004064	AAEL004064	AAEL004064-RA	Other enzymes	meiotic checkpoint regulator cut4	NON_SYNONYMOUS_CODING	7	5512-5512	1838-1838	V->I		22.1372	52.2865	22.5577	-18.6788	16.3751		29.8321	18.8406	14.3939	73.3087	43.1594	2.34343	37.3973	43.5799		22.2222	22.222223	27	A/G		43.5897	43.589745	39	A/G		23.6842	23.684212	38	A/G		83.3333	83.33333
supercont1.106	629658	A	C	Subst		+	AAEL004045	AAEL004045	AAEL004045-RA	Unknown	conserved hypothetical protein	SYNONYMOUS_CODING	6	4275-4275	1425-1425	S->S		1.98239	-17.0146	7.19867	51.9952	10.6281		32.3848	53.2908	42.4745	25.7021	44.6991	94.7119	53.3448	49.9154		26.3889	26.38889	72	A/C		30.4878	30.487806	82	A/C		40.2778	40.27778	72	A/C		21.978	21.978022
supercont1.106	630024	A	G	Subst		+	AAEL004045	AAEL004045	AAEL004045-RA	Unknown	conserved hypothetical protein	SYNONYMOUS_CODING	6	4641-4641	1547-1547	L->L		-2.12571	-8.96704	0.418032	57.2088	2.39419		25.3738	37.5243	46.9576	27.6515	34.4928	93.8273	39.0127	37.0366		21.7391	21.73913	92	A/G		18.75	18.75	80	A/G		35.6322	35.632183	87	A/G		16.6667	16.666668
supercont1.106	630051	C	T	Subst		+	AAEL004045	AAEL004045	AAEL004045-RA	Unknown	conserved hypothetical protein	SYNONYMOUS_CODING	6	4668-4668	1556-1556	S->S		-20.963	-20.963	-14.1448	69.8067	8.2779		1.8315	25.0078	36.0496	0	0	90.7696	29.2409	6.81818		5.49451	5.4945054	91	ref		0	0.0	75	ref		0	0.0	85	ref		0	0.0
supercont1.106	630085	C	T	Subst		+	AAEL004045	AAEL004045	AAEL004045-RA	Unknown	conserved hypothetical protein	NON_SYNONYMOUS_CODING	6	4702-4702	1568-1568	L->F		-27.3935	-27.3935	-17.9084	65.392	14.1435		2.9304	33.4984	45.7516	0	0	92.7855	41.5369	9.48509		8.79121	8.791209	91	ref		0	0.0	102	ref		0	0.0	97	ref		0	0.0
supercont1.106	636657	A	G	Subst		-	AAEL004055	AAEL004055	AAEL004055-RA	Unknown	conserved hypothetical protein	SYNONYMOUS_CODING	2	896-896	264-264	S->S		-11.2154	-23.2894	13.4585	70.259	20.0559		38.1573	6.92641	44.1394	6.45161	18.5256	100	49.7969	43.1996		43.4783	43.47826	46	A/G		47.9167	47.916664	48	A/G		23.0769	23.076923	39	A/G		19.3548	19.354837
supercont1.106	685814	G	A	Subst		+	AAEL004053	AAEL004053	AAEL004053-RA	Unknown	conserved hypothetical protein	SYNONYMOUS_CODING	2	187-187	14-14	L->L		18.6826	30.6819	60.4053	-21.0152	8.63111		45.5178	30.5556	12.8788	60.3326	48.3333	8.63553	38.2818	90.056		40.4255	40.425533	47	A/G		59.0909	59.090908	66	A/G		37.037	37.037037	54	A/G		77.1429	77.14286
supercont1.106	699162	A	G	Subst		+	AAEL004053	AAEL004053	AAEL004053-RA	Unknown	conserved hypothetical protein	3PRIME_UTR	3	1244-1244				-9.98209	-9.24135	-7.55785	65.1965	25.2891		1.50745	0.396825	28.042	0.740741	0	75.1786	35.2712	2.42424		2.43902	2.4390242	41	ref		0	0.0	58	ref		2.08333	2.0833335	48	ref		2.22222	2.2222223
supercont1.106	712359	C	G	Subst		-	AAEL004052	AAEL004052	AAEL004052-RA	Unknown	conserved hypothetical protein	3PRIME_UTR	3	1549-1549				10.0424	-14.8863	6.2074	59.7299	6.49762		45.8525	19.6198	34.6234	18.479	43.4077	93.0952	39.8629	39.5726		55.1181	55.118107	127	C/G		37.0787	37.07865	89	C/G		45.3608	45.360825	97	C/G		19.0476	19.047619
supercont1.106	712411	T	A	Subst		-	AAEL004052	AAEL004052	AAEL004052-RA	Unknown	conserved hypothetical protein	3PRIME_UTR	3	1497-1497				-9.72176	-9.19852	7.13407	65.516	20.6841		24.9686	20.0181	37.7778	18.3896	17.8664	93.1042	48.2723	34.7222		39.604	39.603962	101	A/T		12.3288	12.328767	73	A/T		22.973	22.972973	74	A/T		14.6341	14.634146
supercont1.106	712999	C	A	Subst		-	AAEL004052	AAEL004052	AAEL004052-RA	Unknown	conserved hypothetical protein	3PRIME_UTR	3	909-909				-0.376648	-0.376648	-0.376648	46.1783	3.9343		0	0	1.12994	0	0	46.5549	4.31095	0		0	0.0	135	ref		0	0.0	139	ref		0	0.0	148	ref		0	0.0
supercont1.106	750054	A	G	Subst		-	AAEL004042	AAEL004042	AAEL004042-RB	Unknown	conserved hypothetical protein	3PRIME_UTR	4	1098-1098				0.722369	-0.595091	-0.595091	51.134	6.21303		0	0.469484	1.31579	0	1.31746	51.7291	6.80812	0		0	0.0	83	ref		0	0.0	99	ref		0	0.0	89	ref		0	0.0
supercont1.106	750054	A	G	Subst		-	AAEL004042	AAEL004042	AAEL004042-RA	Unknown	conserved hypothetical protein	3PRIME_UTR	5	1158-1158				0.722369	-0.595091	-0.595091	51.134	6.21303		0	0.469484	1.31579	0	1.31746	51.7291	6.80812	0		0	0.0	83	ref		0	0.0	99	ref		0	0.0	89	ref		0	0.0
supercont1.106	750054	A	G	Subst		-	AAEL004042	AAEL004042	AAEL004042-RD	Unknown	conserved hypothetical protein	INTRONIC						0.722369	-0.595091	-0.595091	51.134	6.21303		0	0.469484	1.31579	0	1.31746	51.7291	6.80812	0		0	0.0	83	ref		0	0.0	99	ref		0	0.0	89	ref		0	0.0
supercont1.106	982595	C	T	Subst		-	AAEL004068	AAEL004068	AAEL004068-RA	Unknown	hypothetical protein	3PRIME_UTR	4	2957-2957				-3.98358	26.6526	0.356899	46.2344	12.1255		3.08869	5.46106	7.1047	31.8707	1.23457	51.4525	17.3437	5.57505		4.44444	4.4444447	45	ref		1.92308	1.923077	52	ref		2.89855	2.8985507	69	ref		20	20.0
supercont1.106	982676	G	A	Subst		-	AAEL004068	AAEL004068	AAEL004068-RA	Unknown	hypothetical protein	3PRIME_UTR	4	2876-2876				-4.15778	20.4405	4.36787	49.2429	12.7429		0.42735	4	8.04598	24.5983	0	53.4007	16.9007	8.52564		0	0.0	83	ref		0	0.0	89	ref		1.28205	1.2820513	78	ref		7.8125	7.8125
supercont1.106	983410	G	T	Subst		-	AAEL004068	AAEL004068	AAEL004068-RA	Unknown	hypothetical protein	NON_SYNONYMOUS_CODING	4	2142-2142	607-607	A->E		-0.705467	-0.705467	-0.705467	49.8225	6.93785		0	0	2.1164	0	0	50.528	7.64332	0		0	0.0	61	ref		0	0.0	95	ref		0	0.0	99	ref		0	0.0
supercont1.106	983484	T	A	Subst		-	AAEL004068	AAEL004068	AAEL004068-RA	Unknown	hypothetical protein	SYNONYMOUS_CODING	4	2068-2068	582-582	V->V		-2.04279	24.1568	6.52397	50.8046	13.1352		0.775194	1.44928	3.9039	26.1996	0	52.8474	15.178	8.56676		2.32558	2.3255813	43	ref		0	0.0	66	ref		0	0.0	63	ref		5.71429	5.714286
supercont1.106	1899462	A	G	Subst		-	AAEL004048	AAEL004048	AAEL004048-RA	Structure	UNC93A protein, putative	SYNONYMOUS_CODING	3	293-293	46-46	A->A		-16.6996	0.840713	19.7173	-58.7625	-40.8176		50.0717	85.6092	40.6067	59.6032	42.063	0	17.9449	78.4798		48.2143	48.214287	56	A/G		38.843	38.842976	121	A/G		63.1579	63.15789	76	A/G		40.8	40.8
supercont1.106	2014843	T	C	Subst		+	AAEL004060	AAEL004060	AAEL004060-RA	Unknown	conserved hypothetical protein	SYNONYMOUS_CODING	3	153-153	22-22	V->V		22.3599	26.2733	43.5062	-24.7769	-20.3905		27.9477	19.5764	28.5289	51.6243	47.7109	0.574094	4.96052	68.8572		17.2489	17.373674	3206	C/T		30.8857	31.014494	3105	C/T		35.7086	35.70857	2498	C/T		40.4968	40.49676
supercont1.106	2014938	G	A	Subst		+	AAEL004060	AAEL004060	AAEL004060-RA	Unknown	conserved hypothetical protein	ESSENTIAL_SPLICE_SITE						-56.3737	24.8916	-3.51659	-1.4761	-30.7539		57.3519	54.9728	56.7965	81.2654	0	54.8976	25.6198	52.8571		81.9149	82.2695	282	overlap		0	0.0	38	ref		90.1409	90.14085	213	overlap		81.0345	81.034485
supercont1.106	2097184	C	A	Subst		-	AAEL004070	AAEL004070	AAEL004070-RA	Unknown	hypothetical protein	SYNONYMOUS_CODING	5	1290-1290	430-430	P->P		7.22941	26.5921	66.7833	-17.6864	-17.6864		15.0632	22.9167	15.0794	44.2785	24.9158	0	0	84.4697		20.6897	20.689655	29	A/C		12	12.0	25	ref		12.5	12.5	16	ref		35	35.0
supercont1.106	2097199	T	C	Subst		-	AAEL004070	AAEL004070	AAEL004070-RA	Unknown	hypothetical protein	SYNONYMOUS_CODING	5	1275-1275	425-425	V->V		-4.00829	33.6247	70.7247	-12.3416	-12.3416		12.3872	24.6377	0	45.9663	8.33333	0	0	83.0664		11.1111	11.111112	27	ref		14.2857	14.285715	28	ref		11.7647	11.764706	17	ref		44.4444	44.444447
supercont1.106	2106328	C	T	Subst		-	AAEL004074	AAEL004074	AAEL004074-RA	Unknown	conserved hypothetical protein	NON_SYNONYMOUS_CODING	8	3432-3432	801-801	S->N		18.4854	29.1022	49.9596	-26.6949	-21.304		26.3618	21.6828	36.2068	57.1861	46.5692	1.38889	6.77978	78.0434		24.0506	24.050634	79	C/T		22.2222	22.222223	72	C/T		32.8125	34.375	64	C/T		42.8571	42.857143
supercont1.106	2108368	G	C	Subst		-	AAEL004074	AAEL004074	AAEL004074-RA	Unknown	conserved hypothetical protein	NON_SYNONYMOUS_CODING	7	2858-2858	610-610	P->A		11.1691	30.8462	47.0001	-23.9183	-25.7143		29.8562	22.7848	31.1141	58.7646	39.0875	4	2.20401	74.9184		20.3704	20.37037	54	C/G		28.8136	28.813559	59	C/G		40.3846	40.384613	52	C/G		54.5455	54.545456
supercont1.106	2421656	G	A	Subst		+	AAEL004059	AAEL004059	AAEL004059-RA	Other enzymes	cystathionine beta-lyase	SYNONYMOUS_CODING	2	220-220	19-19	A->A		18.2373	50.4169	56.4697	15.9548	-4.54402		32.2788	21.1865	5.48379	70.0666	37.887	35.6045	15.1057	76.1194		15.4728	15.759312	349	A/G		46.1783	46.178345	314	A/G		35.1852	35.185184	270	A/G		66.2602	66.46342
supercont1.106	2421725	C	A	Subst		+	AAEL004059	AAEL004059	AAEL004059-RA	Other enzymes	cystathionine beta-lyase	SYNONYMOUS_CODING	2	289-289	42-42	A->A		12.3725	40.82	48.831	5.80622	-4.21878		20.5161	14.7456	3.43915	53.7203	25.2728	18.7065	8.68152	61.7313		9.87124	9.871244	233	A/C		35.5932	35.59322	177	A/C		16.0839	16.083916	143	A/C		54.2735	54.273502
supercont1.106	2421740	C	T	Subst		+	AAEL004059	AAEL004059	AAEL004059-RA	Other enzymes	cystathionine beta-lyase	SYNONYMOUS_CODING	2	304-304	47-47	I->I		19.8392	48.8286	53.5754	13.2272	-2.93372		28.5176	18.8363	4.68584	66.1751	37.1857	30.5738	14.4128	70.922		13.4948	13.494809	289	C/T		45.7692	46.153847	260	C/T		26.2887	26.288658	194	C/T		65.7609	66.03261
supercont1.106	2454593	T	A	Subst		-	AAEL004081	AAEL004081	AAEL004081-RA	Other enzymes	dj-1 protein (park7)	NON_SYNONYMOUS_CODING,SPLICE_SITE	3	277-277	62-62	E->D		52.1249	-4.32858	-4.32858	-4.32858	-4.32858		12.5981	0.387597	0	0	56.4534	0	0	0		8.04598	8.045978	87	ref		3.33333	3.3333335	90	ref		26.4151	26.415094	106	A/T		0	0.0
supercont1.1060	158776	A	G	Subst								INTERGENIC						-4.4769	26.8872	24.9264	-73.1128	-70.2783		70.3854	81.4926	67.4603	100	68.6359	0	2.83447	98.0392		82.6923	82.69231	52	A/G		63.1579	63.15789	38	A/G		65.3061	65.30612	49	A/G		100	100.0
supercont1.1064	200171	C	T	Subst		-	AAEL014302	AAEL014302	AAEL014302-RA	Unknown	conserved hypothetical protein	SYNONYMOUS_CODING	8	1329-1329	394-394	L->L		-21.425	41.3607	57.2742	-22.9749	26.0749		32.2354	29.7619	43.5304	76.5366	13.7509	12.201	61.2508	92.4501		24.2424	24.242424	33	C/T		39.1304	39.130436	23	C/T		33.3333	33.333336	24	C/T		75.6098	75.60976
supercont1.1064	200748	C	A	Subst		-	AAEL014302	AAEL014302	AAEL014302-RA	Unknown	conserved hypothetical protein	SYNONYMOUS_CODING	6	873-873	242-242	V->V		50.173	-0.529101	-0.529101	-0.529101	-0.529101		1.5873	0	0	0	50.7021	0	0	0		0	0.0	20	ref		0	0.0	15	ref		4.7619	4.7619047	21	ref		0	0.0
supercont1.1064	283301	G	A	Subst		-	AAEL014301	AAEL014301	AAEL014301-RA	Unknown	hypothetical protein	SYNONYMOUS_CODING	9	2717-2717	675-675	C->C		-10.9272	32.525	50.6127	-6.94716	31.8784		22.3332	23.3333	30.6097	57.9505	14.4982	18.4783	57.3038	76.0382		27.1739	27.173912	92	A/G		25.3521	25.352112	71	A/G		14.4737	14.473684	76	A/G		48.9796	48.97959
supercont1.1064	284293	T	C	Subst		-	AAEL014301	AAEL014301	AAEL014301-RA	Unknown	hypothetical protein	SYNONYMOUS_CODING	8	1970-1970	426-426	L->L		-1.93778	39.9434	46.3509	-8.56488	35.8976		31.2424	28.5714	32.5619	70.7353	28.8541	22.227	66.6895	77.1429		30.3571	30.357143	56	C/T		42.8571	42.857143	56	C/T		20.5128	20.512821	39	C/T		63.8298	63.829784
supercont1.1066	254815	A	G	Subst		-	AAEL014309	AAEL014309	AAEL014309-RB	Unknown	conserved hypothetical protein	SYNONYMOUS_CODING	5	2054-2054	597-597	T->T		26.5214	-8.97074	4.07753	56.5649	18.941		24.7912	15.6691	16.2329	9.927	45.4191	75.4626	37.8387	22.9753		29.646	29.646019	226	A/G		23.176	23.175964	233	A/G		21.5517	21.551723	232	A/G		6.71642	6.7164183
supercont1.1066	254815	A	G	Subst		-	AAEL014309	AAEL014309	AAEL014309-RA	Unknown	conserved hypothetical protein	SYNONYMOUS_CODING	4	1854-1854	618-618	T->T		26.5214	-8.97074	4.07753	56.5649	18.941		24.7912	15.6691	16.2329	9.927	45.4191	75.4626	37.8387	22.9753		29.646	29.646019	226	A/G		23.176	23.175964	233	A/G		21.5517	21.551723	232	A/G		6.71642	6.7164183
supercont1.1066	254821	C	T	Subst		-	AAEL014309	AAEL014309	AAEL014309-RB	Unknown	conserved hypothetical protein	SYNONYMOUS_CODING	5	2048-2048	595-595	A->A		26.7619	-10.0686	4.70365	55.0676	17.6083		24.2519	16.3107	16.0868	8.81453	45.645	73.9507	36.4914	23.5867		30.0429	30.04292	233	C/T		22.541	22.950819	244	C/T		20.1717	20.171673	233	C/T		4.51128	4.511278
supercont1.1066	254821	C	T	Subst		-	AAEL014309	AAEL014309	AAEL014309-RA	Unknown	conserved hypothetical protein	SYNONYMOUS_CODING	4	1848-1848	616-616	A->A		26.7619	-10.0686	4.70365	55.0676	17.6083		24.2519	16.3107	16.0868	8.81453	45.645	73.9507	36.4914	23.5867		30.0429	30.04292	233	C/T		22.541	22.950819	244	C/T		20.1717	20.171673	233	C/T		4.51128	4.511278
supercont1.1066	254833	A	G	Subst		-	AAEL014309	AAEL014309	AAEL014309-RB	Unknown	conserved hypothetical protein	SYNONYMOUS_CODING	5	2036-2036	591-591	G->G		25.6737	-9.94676	3.77334	55.996	14.6611		21.2759	13.6887	13.9706	6.36496	41.9854	72.3077	30.9728	20.0851		24.186	24.186047	215	A/G		22.7468	22.74678	233	A/G		16.895	16.894978	219	A/G		2.69231	2.6923077
supercont1.1066	254833	A	G	Subst		-	AAEL014309	AAEL014309	AAEL014309-RA	Unknown	conserved hypothetical protein	SYNONYMOUS_CODING	4	1836-1836	612-612	G->G		25.6737	-9.94676	3.77334	55.996	14.6611		21.2759	13.6887	13.9706	6.36496	41.9854	72.3077	30.9728	20.0851		24.186	24.186047	215	A/G		22.7468	22.74678	233	A/G		16.895	16.894978	219	A/G		2.69231	2.6923077
supercont1.1066	254839	A	G	Subst		-	AAEL014309	AAEL014309	AAEL014309-RB	Unknown	conserved hypothetical protein	SYNONYMOUS_CODING	5	2030-2030	589-589	D->D		24.9826	-9.89803	-1.80459	46.6193	14.7104		21.5594	13.717	13.5668	6.38304	41.2636	62.9004	30.9915	14.4765		24.3478	24.782608	230	A/G		22.9787	24.25532	235	A/G		17.3516	17.351597	219	A/G		4.08922	4.4609666
supercont1.1066	254839	A	G	Subst		-	AAEL014309	AAEL014309	AAEL014309-RA	Unknown	conserved hypothetical protein	SYNONYMOUS_CODING	4	1830-1830	610-610	D->D		24.9826	-9.89803	-1.80459	46.6193	14.7104		21.5594	13.717	13.5668	6.38304	41.2636	62.9004	30.9915	14.4765		24.3478	24.782608	230	A/G		22.9787	24.25532	235	A/G		17.3516	17.351597	219	A/G		4.08922	4.4609666
supercont1.1068	128463	A	G	Subst								INTERGENIC						40.5944	-11.4435	-11.4435	53.4755	37.7018		24.0741	0	10.2564	0	52.0379	64.919	49.1453	0		25	25.0	36	A/G		13.8889	13.888889	36	A/G		33.3333	33.333336	33	overlap		0	0.0
supercont1.1068	128786	T	C	Subst		-	AAEL014317	AAEL014317	AAEL014317-RA	Unknown	conserved hypothetical protein	INTRONIC						49.4184	-0.43151	9.44107	-5.72967	-5.72967		14.1026	3.08642	0	5.29816	55.1481	0	0	15.1707		19.5122	19.512194	41	C/T		2.04082	2.0408163	49	ref		20.7547	20.754717	53	C/T		0	0.0
supercont1.1068	169129	C	T	Subst		+	AAEL014315	AAEL014315	AAEL014315-RA	Unknown	conserved hypothetical protein	NON_SYNONYMOUS_CODING	7	2137-2137	713-713	R->C		-0.907029	-0.907029	-0.907029	49.4059	12.3925		0	0	2.72109	0	0	50.3129	13.2995	0		0	0.0	66	ref		0	0.0	42	ref		0	0.0	106	ref		0	0.0
supercont1.1068	171448	A	G	Subst								INTERGENIC						57.7877	-10.1116	-17.9731	45.6764	45.403		52.9906	25.3303	29.4444	25.8102	93.7095	81.5982	81.3248	17.9487		52	52.0	25	A/G		48.1481	48.148148	27	A/G		58.8235	58.823532	17	A/G		33.3333	33.333336
supercont1.1069	16063	C	T	Subst		+	AAEL014319	AAEL014319	AAEL014319-RA	Unknown	hypothetical protein	3PRIME_UTR	3	656-656				-0.388964	76.5084	8.52879	-0.995025	-0.995025		0	2.98507	0	77.5034	0.606061	0	0	9.52381		0	0.0	60	ref		0	0.0	40	ref		0	0.0	40	ref		73.0159	73.01588
supercont1.1069	197731	G	T	Subst								INTERGENIC						0.376648	0.376648	-0.813829	-45.0013	-6.45351		100	100	98.8701	100	100	54.622	93.1698	98.8095		100	100.0	76	T		100	100.0	45	T		100	100.0	54	T		100	100.0
supercont1.107	350300	A	G	Subst		+	AAEL004120	AAEL004120	AAEL004120-RA	Structure	Niemann-Pick Type C-2, putative	3PRIME_UTR	3	829-829				-4.37325	46.939	32.2281	-4.37325	3.55548		0	8.77193	4.34783	51.3122	0	0	7.92873	36.6013		0	0.0	22	ref		0	0.0	36	ref		0	0.0	26	ref		20	20.0
supercont1.107	494065	T	C	Subst		+	AAEL004083	AAEL004083	AAEL004083-RA	Other enzymes	WD-repeat protein	SYNONYMOUS_CODING	4	1935-1935	645-645	F->F		-21.2806	44.1763	63.3292	32.5137	11.1078		11.4443	44.5997	11.1111	66.5613	1.10444	54.8987	33.4928	85.7143		5.46875	5.46875	128	ref		5.20833	5.208333	96	ref		23.6559	23.655914	93	C/T		65.5172	65.51724
supercont1.107	554712	G	T	Subst		+	AAEL018310	AAEL018310	AAEL018310-RA	Unknown		SYNONYMOUS_CODING	3	1260-1260	302-302	P->P		-20.6705	68.1203	77.0306	44.2184	18.02		2.85408	42.5521	16.6054	88.7908	0	64.8889	38.6905	97.7011		0	0.0	60	ref		3.38983	3.3898306	59	ref		5.17241	5.172414	58	ref		83.3333	83.33333
supercont1.107	554715	C	A	Subst		+	AAEL018310	AAEL018310	AAEL018310-RA	Unknown		SYNONYMOUS_CODING	3	1263-1263	303-303	T->T		-20.8114	68.2459	75.8553	45.5361	19.7491		2.94486	42.5501	16.9391	89.0572	0	66.3474	40.5604	96.6667		0	0.0	58	ref		3.57143	3.5714288	56	ref		5.26316	5.263158	57	ref		84.9315	84.9315
supercont1.107	554763	G	A	Subst		+	AAEL018310	AAEL018310	AAEL018310-RA	Unknown		SYNONYMOUS_CODING	3	1311-1311	319-319	K->K		-20.078	68.7666	75.922	41.8828	16.0644		2.82738	44.0252	13.3813	88.8445	0	61.9607	36.1424	96		0	0.0	57	ref		5.35714	5.357143	56	ref		3.125	3.125	64	ref		85.3333	85.333336
supercont1.107	554787	G	C	Subst		+	AAEL018310	AAEL018310	AAEL018310-RA	Unknown		SYNONYMOUS_CODING	3	1335-1335	327-327	S->S		-18.1048	69.1781	76.9569	42.7309	17.8948		2.15638	41.0469	11.1111	87.2829	0	60.8357	35.9996	95.0617		0	0.0	64	ref		2.46914	2.4691358	81	ref		4	4.0	75	ref		83.0986	83.09859
supercont1.107	554856	G	A	Subst		+	AAEL018310	AAEL018310	AAEL018310-RA	Unknown		SYNONYMOUS_CODING	3	1404-1404	350-350	K->K		-20.2324	70.1872	75.6524	42.1466	16.8613		3.31877	44.2001	13.1783	90.4196	0	62.379	37.0937	95.8848		1.49254	1.4925373	67	ref		2.66667	2.6666667	75	ref		5.7971	5.7971015	69	ref		87.8505	87.85047
supercont1.107	1350012	T	C	Subst								INTERGENIC						-7.43241	5.32716	27.5667	46.8578	13.2165		39.3827	44.0384	33.8788	44.4271	31.6676	85.9578	52.3164	66.6667		50	50.0	26	C/T		42.2222	42.22222	45	C/T		25.9259	25.925926	27	C/T		42.8571	42.857143
supercont1.107	2032872	C	T	Subst		-	AAEL004107	AAEL004107	AAEL004107-RA	Kinases/Phosphatases	nucleoside diphosphate kinase, putative	SYNONYMOUS_CODING	2	625-625	120-120	R->R		56.1655	-12.0477	2.18022	-33.1996	-27.7697		32.8868	30.7001	36.0119	21.1519	89.3651	0	5.42993	35.3798		32	32.0	50	C/T		32.8767	32.876713	73	C/T		33.7838	33.783783	74	C/T		18.8406	18.84058
supercont1.107	2032896	A	G	Subst		-	AAEL004107	AAEL004107	AAEL004107-RA	Kinases/Phosphatases	nucleoside diphosphate kinase, putative	SYNONYMOUS_CODING	2	601-601	112-112	S->S		59.5243	-8.56994	1.82388	-33.3706	-28.7263		39.2886	29.5412	31.2821	24.8007	92.8949	0	4.64435	35.1945		41.1765	41.17647	51	A/G		37.5	37.5	64	A/G		39.1892	39.18919	74	A/G		20.6349	20.63492
supercont1.107	2032899	T	C	Subst		-	AAEL004107	AAEL004107	AAEL004107-RA	Kinases/Phosphatases	nucleoside diphosphate kinase, putative	SYNONYMOUS_CODING	2	598-598	111-111	R->R		59.0654	-7.8136	-3.00723	-34.0283	-29.5701		41.4415	29.7783	30.8651	26.2147	93.0937	0	4.45824	31.0211		46.2963	46.296295	54	C/T		40	41.666664	60	C/T		38.0282	38.028168	71	C/T		18.6441	18.644068
supercont1.107	2033004	C	G	Subst		-	AAEL004107	AAEL004107	AAEL004107-RA	Kinases/Phosphatases	nucleoside diphosphate kinase, putative	SYNONYMOUS_CODING	2	493-493	76-76	L->L		56.18	-1.8582	6.74251	-38.2196	-34.5918		46.8069	27.5813	40.2706	36.3614	94.3996	0	3.62786	44.9621		56.962	56.962025	79	C/G		46.0674	46.067417	89	C/G		37.3913	37.391304	115	C/G		48.5714	48.57143
supercont1.107	2034082	G	T	Subst		-	AAEL004117	AAEL004117	AAEL004117-RA	Other enzymes	ATP-dependent RNA helicase	3PRIME_UTR	5	3510-3510				-12.2634	24.9593	3.95945	44.8186	17.3366		18.519	19.0254	14.1299	42.1841	4.96138	62.0434	34.5614	21.1842		10.1562	10.15625	128	G/T		25.2252	25.225225	111	G/T		20.1754	20.17544	114	G/T		26.8657	26.865673
supercont1.107	2034463	G	T	Subst		-	AAEL004117	AAEL004117	AAEL004117-RA	Other enzymes	ATP-dependent RNA helicase	3PRIME_UTR	5	3129-3129				79.3066	-15.4251	-15.4251	-15.1377	-15.4251		46.2752	0	0	0	94.7317	0.287356	0	0		46.3768	46.376812	138	G/T		52.1127	52.112675	71	G/T		40.3361	40.336136	119	G/T		0	0.0
supercont1.107	2040259	T	C	Subst		-	AAEL004117	AAEL004117	AAEL004117-RA	Other enzymes	ATP-dependent RNA helicase	SYNONYMOUS_CODING	3	2607-2607	869-869	G->G		78.6173	-13.9308	-13.9308	-10.3076	-13.9308		39.5197	2.27273	0	0	92.5481	3.62319	0	0		37.3134	55.22388	67	C/T		46.5517	60.344826	58	C/T		34.6939	57.14286	98	C/T		0	5.1282053
supercont1.107	2040622	A	G	Subst		-	AAEL004117	AAEL004117	AAEL004117-RA	Other enzymes	ATP-dependent RNA helicase	SYNONYMOUS_CODING	3	2244-2244	748-748	F->F		42.5803	-5.00772	-3.89804	-46.2421	-28.1254		52.341	43.3402	51.9977	44.2186	91.8066	2.98423	21.101	45.3283		47.4576	47.457626	59	A/G		52.7473	52.747257	91	A/G		56.8182	56.81818	88	A/G		44.3038	44.3038
supercont1.107	2040637	G	A	Subst		-	AAEL004117	AAEL004117	AAEL004117-RA	Other enzymes	ATP-dependent RNA helicase	SYNONYMOUS_CODING	3	2229-2229	743-743	A->A		76.7839	-15.8748	-15.8748	-15.8748	-15.8748		47.6243	0	0	0	92.6586	0	0	0		35.5932	35.59322	59	A/G		51.7241	51.724136	87	A/G		55.5556	55.555557	90	A/G		0	0.0
supercont1.107	2040658	A	C	Subst		-	AAEL004117	AAEL004117	AAEL004117-RA	Other enzymes	ATP-dependent RNA helicase	SYNONYMOUS_CODING	3	2208-2208	736-736	V->V		63.2289	3.09298	7.49484	-30.2353	-16.736		50.1624	44.5508	3.55987	35.8507	95.9866	2.52241	16.0217	40.2525		43.2836	43.28358	67	A/C		52.3256	52.325584	86	A/C		54.8781	54.87805	82	A/C		45.2381	46.42857
supercont1.107	2040694	A	G	Subst		-	AAEL004117	AAEL004117	AAEL004117-RA	Other enzymes	ATP-dependent RNA helicase	SYNONYMOUS_CODING	3	2172-2172	724-724	D->D		79.4637	-15.6082	-15.6082	-15.6082	-15.6082		46.8245	0	0	0	95.0718	0	0	0		46.5116	46.51163	86	A/G		43.3735	43.373497	83	A/G		50.5882	50.588238	85	A/G		0	0.0
supercont1.107	2040793	C	T	Subst		-	AAEL004117	AAEL004117	AAEL004117-RA	Other enzymes	ATP-dependent RNA helicase	SYNONYMOUS_CODING	3	2073-2073	691-691	A->A		76.9924	-17.9379	-17.5675	-17.1888	-17.9379		52.9803	0	0.833333	0	94.9303	0.749064	0	0.37037		43.9394	43.939392	66	C/T		57.5758	57.575756	99	C/T		57.4257	57.425743	101	C/T		0	0.0
supercont1.107	2040919	T	G	Subst		-	AAEL004117	AAEL004117	AAEL004117-RA	Other enzymes	ATP-dependent RNA helicase	SYNONYMOUS_CODING	3	1947-1947	649-649	V->V		78.2702	-18.9096	-18.9096	-18.9096	-18.9096		56.7287	0	0	0	97.1798	0	0	0		58	58.0	50	G/T		55.2632	55.263157	76	G/T		56.9231	56.92308	65	G/T		0	0.0
supercont1.107	2040955	G	A	Subst		-	AAEL004117	AAEL004117	AAEL004117-RA	Other enzymes	ATP-dependent RNA helicase	SYNONYMOUS_CODING	3	1911-1911	637-637	R->R		-15.7681	35.0728	50.0226	35.306	19.7161		15.1257	25.5483	10.2029	52.0317	1.19086	52.265	36.6751	66.9816		17.1429	17.142859	35	A/G		17.5676	18.918919	74	A/G		10.6667	10.666667	75	A/G		58	58.0
supercont1.107	2112006	C	T	Subst		+	AAEL004086	AAEL004086	AAEL004086-RA	Other enzymes	aldo-keto reductase	SYNONYMOUS_CODING	3	754-754	214-214	G->G		-7.48085	-0.47098	-1.23085	46.7059	11.2476		8.57257	5.81798	8.05201	7.00987	0	54.1867	18.7284	6.25		11.3636	11.363637	44	ref		9.09091	9.090909	33	ref		5.26316	5.263158	38	ref		6.45161	6.4516125
supercont1.107	2112006	C	T	Subst		+	AAEL004086	AAEL004086	AAEL004086-RB	Other enzymes	aldo-keto reductase	SYNONYMOUS_CODING	3	871-871	253-253	G->G		-7.48085	-0.47098	-1.23085	46.7059	11.2476		8.57257	5.81798	8.05201	7.00987	0	54.1867	18.7284	6.25		11.3636	11.363637	44	ref		9.09091	9.090909	33	ref		5.26316	5.263158	38	ref		6.45161	6.4516125
supercont1.107	2112147	T	C	Subst		+	AAEL004086	AAEL004086	AAEL004086-RA	Other enzymes	aldo-keto reductase	SYNONYMOUS_CODING	3	895-895	261-261	H->H		9.88545	-22.3998	4.98517	-53.6591	-16.9464		91.7726	87.0119	91.5592	67.7147	100	36.4555	73.1682	95.0997		89.8148	89.81481	108	C/T		90.6977	90.69768	43	C/T		94.8052	94.80519	77	C		80.7018	80.70176
supercont1.107	2112147	T	C	Subst		+	AAEL004086	AAEL004086	AAEL004086-RB	Other enzymes	aldo-keto reductase	SYNONYMOUS_CODING	3	1012-1012	300-300	H->H		9.88545	-22.3998	4.98517	-53.6591	-16.9464		91.7726	87.0119	91.5592	67.7147	100	36.4555	73.1682	95.0997		89.8148	89.81481	108	C/T		90.6977	90.69768	43	C/T		94.8052	94.80519	77	C		80.7018	80.70176
supercont1.107	2112177	C	T	Subst		+	AAEL004086	AAEL004086	AAEL004086-RA	Other enzymes	aldo-keto reductase	SYNONYMOUS_CODING	3	925-925	271-271	L->L		8.64187	-26.0827	5.19767	-58.5433	-23.1701		98.0057	83.2116	92.8571	65.2754	100	32.8148	68.188	96.5558		98.4615	98.46154	65	T		100	100.0	22	T		95.5556	95.55556	45	T		74.1936	74.19355
supercont1.107	2112177	C	T	Subst		+	AAEL004086	AAEL004086	AAEL004086-RB	Other enzymes	aldo-keto reductase	SYNONYMOUS_CODING	3	1042-1042	310-310	L->L		8.64187	-26.0827	5.19767	-58.5433	-23.1701		98.0057	83.2116	92.8571	65.2754	100	32.8148	68.188	96.5558		98.4615	98.46154	65	T		100	100.0	22	T		95.5556	95.55556	45	T		74.1936	74.19355
supercont1.107	2129949	T	A	Subst		-	AAEL004102	AAEL004102	AAEL004102-RA	Other enzymes	aldo-keto reductase	NON_SYNONYMOUS_CODING	3	999-999	235-235	K->I		-6.45494	-6.56195	-3.12588	63.4621	21.4776		1.89702	8.20715	10.0671	0.161812	0.268817	70.1858	28.2014	3.59788		5.69106	6.5040646	123	ref		0	0.0	206	ref		0	0.0	188	ref		0.485437	0.4854369
supercont1.107	2167840	A	G	Subst		+	AAEL004088	AAEL004088	AAEL004088-RE	Other enzymes	aldo-keto reductase	NON_SYNONYMOUS_CODING	2	140-140	42256	T->A		-5.42763	2.85616	2.70245	76.7029	24.4232		0.179211	4.154	11.9497	8.2838	0	82.1306	29.8508	8.13008		0.537634	1.0752689	186	ref		0	0.0	184	ref		0	0.0	185	ref		8	8.333334
supercont1.107	2167840	A	G	Subst		+	AAEL004088	AAEL004088	AAEL004088-RB	Other enzymes	aldo-keto reductase	NON_SYNONYMOUS_CODING	2	148-148	42256	T->A		-5.42763	2.85616	2.70245	76.7029	24.4232		0.179211	4.154	11.9497	8.2838	0	82.1306	29.8508	8.13008		0.537634	1.0752689	186	ref		0	0.0	184	ref		0	0.0	185	ref		8	8.333334
supercont1.107	2167840	A	G	Subst		+	AAEL004088	AAEL004088	AAEL004088-RD	Other enzymes	aldo-keto reductase	NON_SYNONYMOUS_CODING	2	229-229	42256	T->A		-5.42763	2.85616	2.70245	76.7029	24.4232		0.179211	4.154	11.9497	8.2838	0	82.1306	29.8508	8.13008		0.537634	1.0752689	186	ref		0	0.0	184	ref		0	0.0	185	ref		8	8.333334
supercont1.107	2179707	C	T	Subst		-	AAEL018706	AAEL018706	AAEL018706-RA	Unknown		NON_SYNONYMOUS_CODING	12	2758-2758	920-920	V->I		22.2877	-7.7212	-3.365	-28.0499	-54.4049		73.0281	65.103	72.7371	62.5682	92.577	42.2395	15.8845	66.9244		74.2991	74.299065	214	C/T		74.2331	74.23312	163	C/T		70.5521	70.55215	163	C/T		65.6109	65.61086
supercont1.107	2206719	C	T	Subst		-	AAEL018706	AAEL018706	AAEL018706-RA	Unknown		SYNONYMOUS_CODING	5	324-324	108-108	K->K		-5.91853	45.7848	50.4275	-5.91853	6.53173		0	13.1579	4.5977	51.7033	0	0	12.4503	56.3461		0	0.0	47	ref		0	0.0	57	ref		0	0.0	49	ref		68	68.0
supercont1.107	2206749	G	A	Subst		-	AAEL018706	AAEL018706	AAEL018706-RA	Unknown		SYNONYMOUS_CODING,SPLICE_SITE	5	294-294	98-98	R->R		-6.7756	48.6555	45.9228	-6.7756	9.58194		0	14.4444	5.88235	55.4311	0	0	16.3575	52.6984		0	0.0	47	ref		0	0.0	54	ref		0	0.0	37	ref		70.6522	70.652176
supercont1.107	2221413	A	C	Subst		-	AAEL018705	AAEL018705	AAEL018705-RA	Unknown		NON_SYNONYMOUS_CODING	2	1162-1162	388-388	S->A		-4.12698	19.5076	53.1429	-4.12698	-4.12698		0	12.381	0	23.6346	0	0	0	57.2698		0	0.0	46	ref		0	0.0	32	ref		0	0.0	20	ref		21.5686	21.568628
supercont1.107	2416197	C	T	Subst		-	AAEL004090	AAEL004090	AAEL004090-RA	Unknown	conserved hypothetical protein	SYNONYMOUS_CODING	6	2348-2348	546-546	G->G		-8.95613	17.7573	-8.95613	49.3075	29.0453		2.83688	8.15851	15.873	26.7135	0	58.2636	38.0014	0		8.51064	8.510638	47	ref		0	0.0	26	ref		0	0.0	36	ref		23.2704	23.27044
supercont1.1070	195243	A	G	Subst		+	AAEL014323	AAEL014323	AAEL014323-RA	Intra and extracellular trafficking/Chaperonin	vacuolar protein sorting 26, vps26	3PRIME_UTR	8	2361-2361				-17.9367	-7.73544	-10.2072	75.8783	46.0085		0	6.12246	47.6876	10.2012	0	93.815	63.9452	7.72947		0	0.0	55	ref		0	0.0	50	ref		0	0.0	66	ref		9.45946	9.459459
supercont1.1070	195837	T	A	Subst		+	AAEL014323	AAEL014323	AAEL014323-RA	Intra and extracellular trafficking/Chaperonin	vacuolar protein sorting 26, vps26	3PRIME_UTR	8	2955-2955				-9.49132	33.1624	3.38042	68.2047	29.0521		22.5397	15.7235	36.428	58.0594	15.4057	93.1017	53.9492	28.2775		17.1429	17.142859	70	A/T		10.4762	10.476191	105	ref		40	40.0	60	A/T		52.5	52.499996
supercont1.1071	199455	C	A	Subst		+	AAEL014325	AAEL014325	AAEL014325-RA	Other enzymes	proteasome regulatory subunits	5PRIME_UTR	1	151-151				-0.91538	-5.3646	-1.73969	66.2316	48.3611		9.40647	6.00357	14.0741	4.46344	8.91266	76.0597	58.1891	8.08834		0	0.0	14	ref		13.5135	16.216215	37	ref		14.7059	14.705883	34	A/C		10	10.0
supercont1.1071	199594	C	T	Subst		+	AAEL014325	AAEL014325	AAEL014325-RA	Other enzymes	proteasome regulatory subunits	SYNONYMOUS_CODING	2	193-193	42287	F->F		12.5944	-6.8092	-4.253	61.0408	52.6981		6.98006	10.1098	18.3908	5.0177	24.4213	72.8676	64.525	7.57389		0	0.0	11	ref		5.55556	5.555556	36	ref		15.3846	15.384616	39	C/T		4.61538	4.6153846
supercont1.1071	200059	A	T	Subst		+	AAEL014325	AAEL014325	AAEL014325-RA	Other enzymes	proteasome regulatory subunits	SYNONYMOUS_CODING	2	658-658	165-165	A->A		19.7137	-5.72687	-7.87518	52.5596	44.254		19.6886	6.74181	18.1435	9.1311	34.5716	67.4176	59.1119	6.98279		14.2857	14.285715	49	A/T		19.7802	19.78022	91	A/T		25	25.0	56	A/T		9.09091	9.090909
supercont1.1071	218257	C	T	Subst		+	AAEL014325	AAEL014325	AAEL014325-RA	Other enzymes	proteasome regulatory subunits	SYNONYMOUS_CODING	4	1093-1093	310-310	F->F		3.22486	-2.98384	-7.83639	69.6684	54.0634		9.78222	9.38102	21.021	10.4109	16.6196	83.0632	67.4582	5.55836		3.22581	3.2258062	93	ref		12.963	12.962963	108	C/T		13.1579	13.157895	76	C/T		7.61905	7.619048
supercont1.1071	218281	C	T	Subst		+	AAEL014325	AAEL014325	AAEL014325-RA	Other enzymes	proteasome regulatory subunits	SYNONYMOUS_CODING	4	1117-1117	318-318	F->F		4.32204	-3.17152	-7.44682	67.0301	55.5705		7.93557	9.11389	22.0126	9.84916	17.3427	80.0508	68.5912	5.57386		3	3.0	100	ref		14.7826	14.782609	115	C/T		6.0241	7.228915	83	ref		6.06061	6.060606
supercont1.1075	28090	A	G	Subst		+	AAEL014329	AAEL014329	AAEL014329-RA	Kinases/Phosphatases	mixed lineage protein kinase	SYNONYMOUS_CODING	5	4681-4681	728-728	K->K		-74.6399	-41.2654	-28.9065	25.3601	3.0712		52.5814	75.4706	95.8678	33.3745	0	100	77.7111	45.7334		50	50.0	38	A/G		59.2593	59.25926	54	A/G		48.4848	48.484848	66	A/G		44.1558	44.155846
supercont1.1075	28655	G	C	Subst		+	AAEL014329	AAEL014329	AAEL014329-RA	Kinases/Phosphatases	mixed lineage protein kinase	SYNONYMOUS_CODING	7	5098-5098	867-867	S->S		-75.2873	-34.778	-17.9852	24.7127	0.844092		52.2444	79.2547	94.3627	40.5093	0	100	76.1313	57.3021		59.4595	59.45946	37	C/G		51.6854	51.685394	89	C/G		45.5882	45.588234	68	C/G		43.75	43.75
supercont1.1076	73679	G	A	Subst		-	AAEL014331	AAEL014331	AAEL014331-RA	Kinases/Phosphatases	protein phosphatase 2c	SYNONYMOUS_CODING	4	1587-1587	299-299	F->F		9.43777	45.4821	49.1736	-11.0328	11.1551		13.925	26.0499	12.5044	62.9751	26.9308	6.4603	28.6482	66.6667		22.7273	22.727274	66	A/G		10.7143	10.714286	56	ref		8.33333	8.333334	48	ref		52.0833	52.083332
supercont1.1076	73679	G	A	Subst		+	AAEL014332	AAEL014332	AAEL014332-RA	Unknown	hypothetical protein	INTRONIC						9.43777	45.4821	49.1736	-11.0328	11.1551		13.925	26.0499	12.5044	62.9751	26.9308	6.4603	28.6482	66.6667		22.7273	22.727274	66	A/G		10.7143	10.714286	56	ref		8.33333	8.333334	48	ref		52.0833	52.083332
supercont1.1076	73805	T	C	Subst		-	AAEL014331	AAEL014331	AAEL014331-RA	Kinases/Phosphatases	protein phosphatase 2c	SYNONYMOUS_CODING	4	1461-1461	257-257	K->K		-0.676389	67.791	70.4529	-9.47443	6.73395		5.52561	28.4047	3.44828	80.2505	11.7831	2.9851	19.1935	82.9125		0	0.0	52	ref		9.43396	9.433963	53	ref		7.14286	7.1428576	42	ref		83.7209	83.72093
supercont1.1076	73805	T	C	Subst		+	AAEL014332	AAEL014332	AAEL014332-RA	Unknown	hypothetical protein	INTRONIC						-0.676389	67.791	70.4529	-9.47443	6.73395		5.52561	28.4047	3.44828	80.2505	11.7831	2.9851	19.1935	82.9125		0	0.0	52	ref		9.43396	9.433963	53	ref		7.14286	7.1428576	42	ref		83.7209	83.72093
supercont1.108	1212527	A	T	Subst		-	AAEL004129	AAEL004129	AAEL004129-RB	Unknown	conserved hypothetical protein	3PRIME_UTR	8	4489-4489				-4.80929	36.6824	53.0695	-4.50064	-4.80929		0	14.4279	0	41.4917	0	0.308642	0	57.8788		0	0.0	102	ref		0	0.0	78	ref		0	0.0	40	ref		17.2043	17.204302
supercont1.108	1212527	A	T	Subst		-	AAEL004129	AAEL004129	AAEL004129-RA	Unknown	conserved hypothetical protein	DOWNSTREAM						-4.80929	36.6824	53.0695	-4.50064	-4.80929		0	14.4279	0	41.4917	0	0.308642	0	57.8788		0	0.0	102	ref		0	0.0	78	ref		0	0.0	40	ref		17.2043	17.204302
supercont1.108	1550410	G	A	Subst		-	AAEL004121	AAEL004121	AAEL004121-RB	Other enzymes	ubiquitin-conjugating enzyme E2 q	3PRIME_UTR	9	2298-2298				41.2689	8.66808	17.4627	-17.2287	-9.82154		16.3109	17.6199	17.7553	25.8968	58.4976	0	7.40716	34.6914		13.0435	13.043478	46	A/G		18.8679	18.867926	53	A/G		17.0213	17.021276	47	A/G		17.6471	17.647058
supercont1.108	1550410	G	A	Subst		-	AAEL004121	AAEL004121	AAEL004121-RA	Other enzymes	ubiquitin-conjugating enzyme E2 q	3PRIME_UTR	8	2609-2609				41.2689	8.66808	17.4627	-17.2287	-9.82154		16.3109	17.6199	17.7553	25.8968	58.4976	0	7.40716	34.6914		13.0435	13.043478	46	A/G		18.8679	18.867926	53	A/G		17.0213	17.021276	47	A/G		17.6471	17.647058
supercont1.108	1869237	A	G	Subst		+	AAEL004143	AAEL004143	AAEL004143-RA	Other enzymes	n-acetylglucosaminyl-phosphatidylinositol de-n-acetylase	3PRIME_UTR	3	1487-1487				58.494	-2.01104	-12.197	-7.43761	-13.0536		55.1218	32.6091	27.6961	36.4646	96.9697	31.0381	25.4221	26.2787		52	52.0	25	A/G		65.2174	65.21739	23	A/G		48.1481	48.148148	27	A/G		30	30.000002
supercont1.108	2532241	A	G	Subst		-	AAEL004132	AAEL004132	AAEL004132-RB	Other enzymes	Mediator of RNA polymerase II transcription subunit 31 (Mediator complex subunit 31)	SYNONYMOUS_CODING	4	697-697	208-208	S->S		-10.5124	-43.3248	-23.348	-69.1813	-59.2098		79.2735	65.45	62.8205	25.8566	58.669	0	9.97151	45.8333		79.4872	79.48718	39	A/G		75	75.0	44	A/G		83.3333	83.33333	42	A/G		27.027	27.027025
supercont1.108	2532241	A	G	Subst		-	AAEL004132	AAEL004132	AAEL004132-RD	Other enzymes	Mediator of RNA polymerase II transcription subunit 31 (Mediator complex subunit 31)	SYNONYMOUS_CODING	3	722-722	208-208	S->S		-10.5124	-43.3248	-23.348	-69.1813	-59.2098		79.2735	65.45	62.8205	25.8566	58.669	0	9.97151	45.8333		79.4872	79.48718	39	A/G		75	75.0	44	A/G		83.3333	83.33333	42	A/G		27.027	27.027025
supercont1.108	2532241	A	G	Subst		-	AAEL004132	AAEL004132	AAEL004132-RA	Other enzymes	Mediator of RNA polymerase II transcription subunit 31 (Mediator complex subunit 31)	SYNONYMOUS_CODING	5	891-891	213-213	S->S		-10.5124	-43.3248	-23.348	-69.1813	-59.2098		79.2735	65.45	62.8205	25.8566	58.669	0	9.97151	45.8333		79.4872	79.48718	39	A/G		75	75.0	44	A/G		83.3333	83.33333	42	A/G		27.027	27.027025
supercont1.108	2532241	A	G	Subst		-	AAEL004132	AAEL004132	AAEL004132-RC	Other enzymes	Mediator of RNA polymerase II transcription subunit 31 (Mediator complex subunit 31)	SYNONYMOUS_CODING	5	971-971	213-213	S->S		-10.5124	-43.3248	-23.348	-69.1813	-59.2098		79.2735	65.45	62.8205	25.8566	58.669	0	9.97151	45.8333		79.4872	79.48718	39	A/G		75	75.0	44	A/G		83.3333	83.33333	42	A/G		27.027	27.027025
supercont1.108	2532406	A	G	Subst		-	AAEL004132	AAEL004132	AAEL004132-RB	Other enzymes	Mediator of RNA polymerase II transcription subunit 31 (Mediator complex subunit 31)	SYNONYMOUS_CODING	4	532-532	153-153	N->N		17.3287	-18.8521	-33.9153	-62.7366	-58.2943		64.0376	55.7278	68.4444	43.8845	80.0654	0	4.44235	28.8214		59.0909	59.090908	66	A/G		60.7143	60.714287	84	A/G		72.3077	72.30769	65	A/G		33.3333	33.333336
supercont1.108	2532406	A	G	Subst		-	AAEL004132	AAEL004132	AAEL004132-RD	Other enzymes	Mediator of RNA polymerase II transcription subunit 31 (Mediator complex subunit 31)	SYNONYMOUS_CODING	3	557-557	153-153	N->N		17.3287	-18.8521	-33.9153	-62.7366	-58.2943		64.0376	55.7278	68.4444	43.8845	80.0654	0	4.44235	28.8214		59.0909	59.090908	66	A/G		60.7143	60.714287	84	A/G		72.3077	72.30769	65	A/G		33.3333	33.333336
supercont1.108	2532406	A	G	Subst		-	AAEL004132	AAEL004132	AAEL004132-RA	Other enzymes	Mediator of RNA polymerase II transcription subunit 31 (Mediator complex subunit 31)	SYNONYMOUS_CODING	5	726-726	158-158	N->N		17.3287	-18.8521	-33.9153	-62.7366	-58.2943		64.0376	55.7278	68.4444	43.8845	80.0654	0	4.44235	28.8214		59.0909	59.090908	66	A/G		60.7143	60.714287	84	A/G		72.3077	72.30769	65	A/G		33.3333	33.333336
supercont1.108	2532406	A	G	Subst		-	AAEL004132	AAEL004132	AAEL004132-RC	Other enzymes	Mediator of RNA polymerase II transcription subunit 31 (Mediator complex subunit 31)	SYNONYMOUS_CODING	5	806-806	158-158	N->N		17.3287	-18.8521	-33.9153	-62.7366	-58.2943		64.0376	55.7278	68.4444	43.8845	80.0654	0	4.44235	28.8214		59.0909	59.090908	66	A/G		60.7143	60.714287	84	A/G		72.3077	72.30769	65	A/G		33.3333	33.333336
supercont1.108	2532496	G	A	Subst		-	AAEL004132	AAEL004132	AAEL004132-RB	Other enzymes	Mediator of RNA polymerase II transcription subunit 31 (Mediator complex subunit 31)	SYNONYMOUS_CODING	4	442-442	123-123	L->L		17.7964	-28.5646	-27.7266	-64.5653	-58.8441		73.7571	52.1853	67.7536	36.0007	82.3618	0	5.72121	36.8387		60	60.000004	60	A/G		76.2712	76.27119	59	A/G		85	85.0	60	A/G		28.7671	28.767124
supercont1.108	2532496	G	A	Subst		-	AAEL004132	AAEL004132	AAEL004132-RD	Other enzymes	Mediator of RNA polymerase II transcription subunit 31 (Mediator complex subunit 31)	SYNONYMOUS_CODING	3	467-467	123-123	L->L		17.7964	-28.5646	-27.7266	-64.5653	-58.8441		73.7571	52.1853	67.7536	36.0007	82.3618	0	5.72121	36.8387		60	60.000004	60	A/G		76.2712	76.27119	59	A/G		85	85.0	60	A/G		28.7671	28.767124
supercont1.108	2532496	G	A	Subst		-	AAEL004132	AAEL004132	AAEL004132-RA	Other enzymes	Mediator of RNA polymerase II transcription subunit 31 (Mediator complex subunit 31)	SYNONYMOUS_CODING	5	636-636	128-128	L->L		17.7964	-28.5646	-27.7266	-64.5653	-58.8441		73.7571	52.1853	67.7536	36.0007	82.3618	0	5.72121	36.8387		60	60.000004	60	A/G		76.2712	76.27119	59	A/G		85	85.0	60	A/G		28.7671	28.767124
supercont1.108	2532496	G	A	Subst		-	AAEL004132	AAEL004132	AAEL004132-RC	Other enzymes	Mediator of RNA polymerase II transcription subunit 31 (Mediator complex subunit 31)	SYNONYMOUS_CODING	5	716-716	128-128	L->L		17.7964	-28.5646	-27.7266	-64.5653	-58.8441		73.7571	52.1853	67.7536	36.0007	82.3618	0	5.72121	36.8387		60	60.000004	60	A/G		76.2712	76.27119	59	A/G		85	85.0	60	A/G		28.7671	28.767124
supercont1.108	2532729	T	C	Subst		-	AAEL004132	AAEL004132	AAEL004132-RB	Other enzymes	Mediator of RNA polymerase II transcription subunit 31 (Mediator complex subunit 31)	NON_SYNONYMOUS_CODING	4	209-209	46-46	S->G		24.0925	-31.6002	-10.4157	-75.9075	-70.6166		100	59.7322	67.9904	44.3074	100	0	5.29094	65.4918		100	100.0	62	C		100	100.0	64	C		100	100.0	52	C		31.6667	31.666666
supercont1.108	2532729	T	C	Subst		-	AAEL004132	AAEL004132	AAEL004132-RD	Other enzymes	Mediator of RNA polymerase II transcription subunit 31 (Mediator complex subunit 31)	NON_SYNONYMOUS_CODING	3	234-234	46-46	S->G		24.0925	-31.6002	-10.4157	-75.9075	-70.6166		100	59.7322	67.9904	44.3074	100	0	5.29094	65.4918		100	100.0	62	C		100	100.0	64	C		100	100.0	52	C		31.6667	31.666666
supercont1.108	2532729	T	C	Subst		-	AAEL004132	AAEL004132	AAEL004132-RA	Other enzymes	Mediator of RNA polymerase II transcription subunit 31 (Mediator complex subunit 31)	NON_SYNONYMOUS_CODING	5	403-403	51-51	S->G		24.0925	-31.6002	-10.4157	-75.9075	-70.6166		100	59.7322	67.9904	44.3074	100	0	5.29094	65.4918		100	100.0	62	C		100	100.0	64	C		100	100.0	52	C		31.6667	31.666666
supercont1.108	2532729	T	C	Subst		-	AAEL004132	AAEL004132	AAEL004132-RC	Other enzymes	Mediator of RNA polymerase II transcription subunit 31 (Mediator complex subunit 31)	NON_SYNONYMOUS_CODING	5	483-483	51-51	S->G		24.0925	-31.6002	-10.4157	-75.9075	-70.6166		100	59.7322	67.9904	44.3074	100	0	5.29094	65.4918		100	100.0	62	C		100	100.0	64	C		100	100.0	52	C		31.6667	31.666666
supercont1.1082	95876	A	G	Subst								INTERGENIC						-4.32274	-6.76194	17.6147	-59.0096	-2.7765		90.1967	65.3846	53.4475	62.9143	65.3535	10.6667	66.8998	87.291		89.2857	89.28571	28	A/G		91.3043	91.30435	23	A/G		90	90.0	30	A/G		56.25	56.25
supercont1.1085	8652	C	T	Subst		-	AAEL014345	AAEL014345	AAEL014345-RA	Unknown	conserved hypothetical protein	SYNONYMOUS_CODING	4	1750-1750	470-470	L->L		53.3796	1.99233	-12.2066	62.4461	24.5315		53.9262	28.5474	21.0923	36.5143	87.9016	96.9681	59.0534	22.3154		58.9744	58.97436	195	C/T		63.7931	63.793106	232	C/T		39.011	39.01099	182	C/T		41.573	41.573032
supercont1.1085	8655	A	G	Subst		-	AAEL014345	AAEL014345	AAEL014345-RA	Unknown	conserved hypothetical protein	SYNONYMOUS_CODING	4	1747-1747	469-469	R->R		53.3214	1.64065	-12.2169	61.6572	23.2285		56.1258	29.3335	21.0993	37.1602	88.8409	97.1767	58.748	23.3027		61.9512	62.439026	205	A/G		65.2174	65.21739	230	A/G		41.2088	41.208794	182	A/G		41.8478	41.847824
supercont1.1085	9000	T	A	Subst		-	AAEL014345	AAEL014345	AAEL014345-RA	Unknown	conserved hypothetical protein	NON_SYNONYMOUS_CODING	3	1466-1466	376-376	M->L		-0.27512	-0.27512	-0.0614444	67.9818	6.13746		0.219298	0	0.606061	0	0	68.2569	6.41258	0.213675		0	0.0	142	ref		0.657895	0.65789473	152	ref		0	0.0	120	ref		0	0.0
supercont1.1085	18250	A	G	Subst		-	AAEL014345	AAEL014345	AAEL014345-RA	Unknown	conserved hypothetical protein	SYNONYMOUS_CODING	2	916-916	192-192	F->F		51.2778	4.6653	-14.9546	62.7678	19.4662		55.2434	28.2714	19.5946	39.0351	85.6476	97.1376	53.836	19.4152		53.8462	53.846157	78	A/G		66.6667	66.66667	111	A/G		45.2174	45.217392	115	A/G		38.2812	38.28125
supercont1.1085	18289	C	G	Subst		-	AAEL014345	AAEL014345	AAEL014345-RA	Unknown	conserved hypothetical protein	SYNONYMOUS_CODING	2	877-877	179-179	L->L		51.371	-0.0530931	-7.8006	67.8863	20.0204		50.0396	23.3955	17.5214	30.2657	81.6898	98.2051	50.3392	22.5182		53.5211	53.521126	71	C/G		57.2816	57.281555	103	C/G		39.3162	39.31624	117	C/G		36.6667	36.666668
supercont1.1085	18343	G	A	Subst		-	AAEL014345	AAEL014345	AAEL014345-RA	Unknown	conserved hypothetical protein	SYNONYMOUS_CODING	2	823-823	161-161	A->A		46.5475	1.56045	-8.02734	71.9064	16.1789		41.4506	18.1623	12.8472	25.7138	70.7009	96.0598	40.3323	16.126		43.1373	43.137257	51	A/G		54.054	54.05405	74	A/G		27.1605	27.160492	81	A/G		35	35.0
supercont1.1085	18348	A	G	Subst		-	AAEL014345	AAEL014345	AAEL014345-RA	Unknown	conserved hypothetical protein	SYNONYMOUS_CODING	2	818-818	160-160	L->L		40.7886	4.60897	-6.73519	74.1244	10.7767		39.2171	13.9104	11.3679	26.1074	62.2871	95.6229	32.2751	14.7633		40.4255	40.425533	47	A/G		53.2258	53.22581	62	A/G		24	24.0	75	A/G		34.8837	34.88372
supercont1.1085	18358	T	G	Subst		-	AAEL014345	AAEL014345	AAEL014345-RA	Unknown	conserved hypothetical protein	SYNONYMOUS_CODING	2	808-808	156-156	L->L		41.9027	6.70782	-6.09691	77.2704	10.7295		29.095	9.66367	9.58333	22.8218	58.0167	93.3844	26.8435	10.0171		24.4898	24.489796	49	G/T		43.0769	44.615383	65	G/T		19.7183	19.71831	71	G/T		33.7662	35.064934
supercont1.1085	18448	T	C	Subst		-	AAEL014345	AAEL014345	AAEL014345-RA	Unknown	conserved hypothetical protein	SYNONYMOUS_CODING	2	718-718	126-126	T->T		49.0412	-1.33492	-8.11787	70.0862	10.0885		32.2833	17.8838	10.6996	18.954	69.3301	90.3751	30.3774	12.171		27.0833	27.083334	48	C/T		46.875	46.875	64	C/T		22.8916	22.891565	83	C/T		14.2857	14.285715
supercont1.1085	18544	G	A	Subst		-	AAEL014345	AAEL014345	AAEL014345-RA	Unknown	conserved hypothetical protein	SYNONYMOUS_CODING	2	622-622	94-94	D->D		49.0063	5.00017	-13.8478	67.2083	21.8604		43.9976	27.7706	18.6567	35.1418	79.1479	97.3499	52.0021	16.2939		37.3333	37.333332	75	A/G		60.2151	60.215057	93	A/G		34.4444	34.444447	90	A/G		37.3984	37.398373
supercont1.1085	18584	G	A	Subst		-	AAEL014345	AAEL014345	AAEL014345-RA	Unknown	conserved hypothetical protein	NON_SYNONYMOUS_CODING	2	582-582	81-81	A->V		49.0743	2.0711	-17.9826	64.6255	20.4549		47.5671	27.4223	19.0476	33.4168	80.4199	95.9711	51.8005	13.3631		45	45.0	80	A/G		64.3678	65.51724	87	A/G		33.3333	33.333336	102	A/G		32.0388	32.038834
supercont1.1085	18628	G	A	Subst		-	AAEL014345	AAEL014345	AAEL014345-RA	Unknown	conserved hypothetical protein	SYNONYMOUS_CODING	2	538-538	66-66	S->S		56.3151	-1.95959	-13.852	67.4234	15.659		44.3961	23.0846	17.193	26.265	84.5397	95.648	43.8836	14.3726		45.283	45.28302	53	A/G		55.4054	55.405407	74	A/G		32.5	32.5	80	A/G		25.4717	25.471699
supercont1.1085	18634	C	T	Subst		-	AAEL014345	AAEL014345	AAEL014345-RA	Unknown	conserved hypothetical protein	SYNONYMOUS_CODING	2	532-532	64-64	G->G		63.0462	2.77644	-9.16608	75.0013	18.7599		36.9988	12.7907	15.7088	24.6092	84.8789	96.8341	40.5927	12.6667		43.75	43.75	48	C/T		40.5797	40.57971	69	C/T		26.6667	26.666668	75	C/T		24.7312	24.731182
supercont1.1085	18649	G	A	Subst		-	AAEL014345	AAEL014345	AAEL014345-RA	Unknown	conserved hypothetical protein	SYNONYMOUS_CODING	2	517-517	59-59	S->S		55.7085	-2.62419	-14.6853	69.5531	18.5913		40.2282	22.7559	15.8076	23.6397	81.9724	95.817	44.8552	11.5786		29.5455	29.545454	44	A/G		60.7595	60.75949	79	A/G		30.3797	30.379745	79	A/G		26	26.0
supercont1.1085	18686	G	A	Subst		-	AAEL014345	AAEL014345	AAEL014345-RA	Unknown	conserved hypothetical protein	NON_SYNONYMOUS_CODING	2	480-480	47-47	A->V		55.1216	0.798339	-13.7559	68.7131	24.9013		40.849	24.0737	18.8889	28.7355	83.0588	96.6503	52.8385	14.1813		42.8571	42.857143	35	A/G		50.7042	50.704224	71	A/G		28.9855	28.985506	69	A/G		30	30.000002
supercont1.1085	18760	T	C	Subst		-	AAEL014345	AAEL014345	AAEL014345-RA	Unknown	conserved hypothetical protein	SYNONYMOUS_CODING	2	406-406	22-22	V->V		56.194	0.649407	-19.6124	64.1268	15.1149		47.46	27.9126	16.4948	31.2719	86.8164	94.7492	45.7373	11.0101		34.2857	34.285717	35	C/T		68.75	68.75	80	C/T		39.3443	39.34426	61	C/T		24.2105	25.263157
supercont1.1085	18762	C	A	Subst		-	AAEL014345	AAEL014345	AAEL014345-RA	Unknown	conserved hypothetical protein	NON_SYNONYMOUS_CODING	2	404-404	22-22	V->L		55.7976	1.07731	-20.2324	64.81	15.0888		46.358	26.809	16.4912	30.9634	85.6836	94.6961	44.9749	9.65368		34.2857	34.285717	35	A/C		67.5	67.5	80	A/C		37.2881	37.288136	59	A/C		24.2105	24.210526
supercont1.1085	18799	T	A	Subst		-	AAEL014345	AAEL014345	AAEL014345-RA	Unknown	conserved hypothetical protein	SYNONYMOUS_CODING	2	367-367	42256	I->I		58.3931	-0.169007	-13.4081	64.9311	13.6504		46.0905	21.5373	16.6667	27.9292	86.4912	93.0293	41.7486	14.6901		46.875	46.875	32	A/T		60.7843	60.784317	51	A/T		30.6122	30.612246	49	A/T		23.8806	23.880596
supercont1.1085	33970	A	G	Subst								INTERGENIC						48.3169	4.55186	-7.28184	60.6926	16.4967		55.0772	31.2151	19.2488	39.7323	83.4973	95.873	51.6771	27.8985		68.4931	68.49315	73	A/G		59.7015	59.701492	67	A/G		37.037	37.037037	54	A/G		36.9565	36.95652
supercont1.1085	34130	G	A	Subst								INTERGENIC						50.3064	-4.02446	-11.4166	68.3558	17.8972		47.3731	21.9048	15.4321	24.2122	78.5431	96.5925	46.1339	16.82		59.375	59.375	64	A/G		54.386	54.385967	57	A/G		28.3582	28.35821	67	A/G		26.25	26.249998
supercont1.1085	34169	C	T	Subst								INTERGENIC						48.6884	-2.91347	-18.6901	65.6568	23.4187		51.5862	20.1668	21.0046	28.0057	79.6075	96.5759	54.3379	12.229		59.0361	59.03614	83	C/T		63.4146	63.414635	82	C/T		32.3077	32.307693	65	C/T		23.0769	23.076923
supercont1.1085	41776	A	G	Subst		-	AAEL014355	AAEL014355	AAEL014355-RA	Structure	symbol, putative	3PRIME_UTR	6	3597-3597				53.7798	5.48399	-16.2731	73.2385	6.33868		51.691	15.6566	9.09091	30.9635	79.2593	98.718	31.8182	9.20635		53.125	53.125	32	A/G		59.0909	59.090908	22	A/G		42.8571	42.857143	14	A/G		30.7692	30.769232
supercont1.1085	156144	T	C	Subst								INTERGENIC						52.589	15.1179	6.46793	53.0366	36.8357		27.2302	13.422	21.6667	35.8909	73.362	73.8095	57.6087	27.2409		36.8421	36.842106	57	C/T		26.6667	26.666668	45	C/T		18.1818	18.181818	33	C/T		34.7826	34.782608
supercont1.1085	172478	C	T	Subst		-	AAEL018273	AAEL018273	AAEL018273-RA	Unknown		SYNONYMOUS_CODING	5	1927-1927	468-468	Q->Q		36.4385	16.2676	1.7177	65.3003	26.9047		23.9807	12.126	13.0081	32.6392	52.8101	81.6719	43.2763	18.0893		26.6667	26.666668	105	C/T		26.3566	26.35659	129	C/T		18.9189	18.918919	111	C/T		33.3333	33.333336
supercont1.1085	192655	G	A	Subst		+	AAEL014349	CLIPB15	AAEL014349-RA	Immunity	Clip-domain serine protease, family B.	NON_SYNONYMOUS_CODING	5	823-823	275-275	D->N		33.0285	13.0724	6.282	57.5891	20.0891		37.1548	9.28768	12.2807	32.6468	52.6028	77.1635	39.6635	25.8564		34.1176	34.11765	85	A/G		41.1765	41.17647	68	A/G		36.1702	36.17021	47	A/G		38.8889	38.88889
supercont1.1085	192655	G	A	Subst		-	AAEL018273	AAEL018273	AAEL018273-RA	Unknown		INTRONIC						33.0285	13.0724	6.282	57.5891	20.0891		37.1548	9.28768	12.2807	32.6468	52.6028	77.1635	39.6635	25.8564		34.1176	34.11765	85	A/G		41.1765	41.17647	68	A/G		36.1702	36.17021	47	A/G		38.8889	38.88889
supercont1.1086	177441	C	T	Subst								INTERGENIC						-8.47474	-1.86098	12.0381	54.0502	27.7375		0	10.4167	15.0075	6.61376	0	62.5249	36.2123	20.5128		0	0.0	10	ref		0	0.0	28	ref		0	0.0	14	ref		0	0.0
supercont1.1086	177639	C	G	Subst								INTERGENIC						-18.1921	59.1156	47.076	43.9772	19.3079		0	35.4097	19.1667	77.3077	0	62.1693	37.5	65.2681		0	0.0	19	ref		0	0.0	24	ref		0	0.0	17	ref		80	80.0
supercont1.1086	177945	T	A	Subst								INTERGENIC						21.9157	-53.4481	-44.751	-62.5288	-24.4293		93.7726	57.9365	82.5439	24.6362	100	15.5556	53.655	33.3333		98.2143	98.21429	56	A		93.1034	93.10345	29	A		90	90.0	30	A/T		16.2162	16.216215
supercont1.1088	60281	C	A	Subst		-	AAEL016968	AAEL016968	AAEL016968-RA	Unknown		3PRIME_UTR	3	2247-2247				50.7889	0.083708	7.50498	66.7723	6.58808		11.5847	33.7626	19.4941	21.6975	72.4027	88.3861	28.2019	29.1188		15.493	15.492958	71	A/C		15.0943	15.094339	53	A/C		4.16667	4.166667	48	ref		22.7848	22.78481
supercont1.1088	172213	G	T	Subst		+	AAEL014361	AAEL014361	AAEL014361-RA	Other enzymes	amidase	NON_SYNONYMOUS_CODING	4	1442-1442	383-383	G->C		-0.2886	45.9709	9.82734	-0.2886	0.16185		0	0.865801	0	46.2595	0	0	0.45045	10.1159		0	0.0	42	ref		0	0.0	25	ref		0	0.0	34	ref		51.1628	51.162792
supercont1.1088	172225	A	G	Subst		+	AAEL014361	AAEL014361	AAEL014361-RA	Other enzymes	amidase	NON_SYNONYMOUS_CODING	4	1454-1454	387-387	I->V		-2.17391	-2.17391	-2.17391	45.6807	12.2563		0	0	6.52174	0	0	47.8546	14.4302	0		0	0.0	51	ref		0	0.0	38	ref		0	0.0	47	ref		0	0.0
supercont1.1088	172768	C	T	Subst		+	AAEL014361	AAEL014361	AAEL014361-RA	Other enzymes	amidase	3PRIME_UTR	5	1931-1931				-0.157604	48.8132	7.33303	-0.157604	-0.157604		0	0.472813	0	48.9708	0	0	0	7.49064		0	1.369863	73	ref		0	1.4285715	70	ref		0	0.0	85	ref		48.9796	48.97959
supercont1.1088	172843	T	C	Subst		+	AAEL014361	AAEL014361	AAEL014361-RA	Other enzymes	amidase	3PRIME_UTR	5	2006-2006				-1.98114	-2.51024	-2.13571	52.5086	14.0507		1.81643	0	5.71429	0	0.529101	55.0189	16.5609	0.374532		0	0.0	65	ref		1.44928	1.4492754	69	ref		4	4.0	75	ref		0	0.0
supercont1.109	205108	T	C	Subst		+	AAEL004154	AAEL004154	AAEL004154-RA	Unknown	conserved hypothetical protein	3PRIME_UTR	2	1574-1574				-0.396825	-0.396825	-0.396825	50.4177	12.4684		0	0	1.19048	0	0	50.8145	12.8652	0		0	0.0	42	ref		0	1.6393442	61	ref		0	0.0	44	ref		0	0.0
supercont1.109	256910	A	T	Subst		-	AAEL004176	AAEL004176	AAEL004176-RB	Structure	microtubule binding protein, putative	3PRIME_UTR	7	2407-2407				10.0671	-22.056	-14.3382	-59.8135	-47.9337		80.3027	62.0651	72.1649	49.455	81.5781	11.6974	23.5772	57.1727		83.5165	83.51649	182	A/T		76.4706	76.47059	187	A/T		80.921	80.92105	152	A/T		57.9832	57.983196
supercont1.109	256910	A	T	Subst		-	AAEL004176	AAEL004176	AAEL004176-RA	Structure	microtubule binding protein, putative	3PRIME_UTR	7	2486-2486				10.0671	-22.056	-14.3382	-59.8135	-47.9337		80.3027	62.0651	72.1649	49.455	81.5781	11.6974	23.5772	57.1727		83.5165	83.51649	182	A/T		76.4706	76.47059	187	A/T		80.921	80.92105	152	A/T		57.9832	57.983196
supercont1.109	256996	A	C	Subst		-	AAEL004176	AAEL004176	AAEL004176-RB	Structure	microtubule binding protein, putative	3PRIME_UTR	7	2321-2321				8.73241	-20.8493	-4.70857	-61.21	-41.1336		82.5897	55.2791	79.6537	51.6582	81.2399	11.2975	31.3739	67.7989		82.9582	82.9582	311	A/C		78.6765	79.04411	272	A/C		86.1345	86.13445	238	A/C		65.3631	65.36313
supercont1.109	256996	A	C	Subst		-	AAEL004176	AAEL004176	AAEL004176-RA	Structure	microtubule binding protein, putative	3PRIME_UTR	7	2400-2400				8.73241	-20.8493	-4.70857	-61.21	-41.1336		82.5897	55.2791	79.6537	51.6582	81.2399	11.2975	31.3739	67.7989		82.9582	82.9582	311	A/C		78.6765	79.04411	272	A/C		86.1345	86.13445	238	A/C		65.3631	65.36313
supercont1.109	257986	A	G	Subst		-	AAEL004176	AAEL004176	AAEL004176-RB	Structure	microtubule binding protein, putative	3PRIME_UTR	7	1331-1331				7.71024	-20.3908	-12.5368	-61.5135	-42.532		81.0765	62.2287	74.3526	52.1618	80.2628	11.0391	30.0206	60.0157		78.5978	78.96679	271	A/G		79.9342	80.26315	304	A/G		84.6975	84.69751	281	A/G		57.377	57.377045
supercont1.109	257986	A	G	Subst		-	AAEL004176	AAEL004176	AAEL004176-RA	Structure	microtubule binding protein, putative	3PRIME_UTR	7	1410-1410				7.71024	-20.3908	-12.5368	-61.5135	-42.532		81.0765	62.2287	74.3526	52.1618	80.2628	11.0391	30.0206	60.0157		78.5978	78.96679	271	A/G		79.9342	80.26315	304	A/G		84.6975	84.69751	281	A/G		57.377	57.377045
supercont1.109	258199	A	G	Subst		-	AAEL004176	AAEL004176	AAEL004176-RA	Structure	microtubule binding protein, putative	SYNONYMOUS_CODING	7	1197-1197	278-278	V->V		9.54925	-17.0516	-11.837	-58.9029	-36.6931		79.7897	61.5112	77.2093	55.7851	82.386	13.9338	36.1436	60.9998		82.7225	82.72251	191	A/G		82.3045	82.30453	243	A/G		74.3421	74.34211	152	A/G		61.236	61.235954
supercont1.109	258199	A	G	Subst		-	AAEL004176	AAEL004176	AAEL004176-RB	Structure	microtubule binding protein, putative	SYNONYMOUS_CODING	7	1118-1118	281-281	V->V		9.54925	-17.0516	-11.837	-58.9029	-36.6931		79.7897	61.5112	77.2093	55.7851	82.386	13.9338	36.1436	60.9998		82.7225	82.72251	191	A/G		82.3045	82.30453	243	A/G		74.3421	74.34211	152	A/G		61.236	61.235954
supercont1.109	369317	T	A	Subst		-	AAEL004152	AAEL004152	AAEL004152-RA	Other enzymes	ubiquitin-conjugating enzyme E2-25kD	SYNONYMOUS_CODING,SPLICE_SITE	3	372-372	109-109	V->V		-16.9285	-47.1665	-33.8314	-46.1623	-35.6606		60.3872	56.9659	74.7967	16.8835	47.1215	17.8877	28.3894	30.2186		64.1711	67.37968	187	A/T		55.2885	62.98077	208	A/T		61.7021	65.42553	188	A/T		6.50888	6.508876
supercont1.109	457629	A	G	Subst		+	AAEL004172	AAEL004172	AAEL004172-RA	Structure	tubulin alpha chain	SYNONYMOUS_CODING	2	825-825	275-275	V->V		5.22463	-26.2424	-15.7787	-27.4372	-63.7796		100	60.3984	69.8176	50.4963	81.9633	49.3014	12.959	60.9599		100	100.0	73	G		100	100.0	136	G		100	100.0	130	G		52	52.0
supercont1.109	457641	A	G	Subst		+	AAEL004172	AAEL004172	AAEL004172-RA	Structure	tubulin alpha chain	SYNONYMOUS_CODING	2	837-837	279-279	P->P		5.14576	-18.474	-11.5924	-27.7448	-63.0522		100	58.5449	69.8718	57.6649	81.2847	48.3941	13.0867	64.5465		100	100.0	72	G		100	100.0	142	G		100	100.0	125	G		58.5987	59.23567
supercont1.109	457776	C	T	Subst		+	AAEL004172	AAEL004172	AAEL004172-RA	Structure	tubulin alpha chain	SYNONYMOUS_CODING	2	972-972	324-324	Y->Y		5.41994	-23.4814	-7.65159	-33.0672	-66.9194		100	53.4459	70.0272	51.0096	79.911	41.4238	7.57166	66.8394		100	100.0	97	T		100	100.0	135	T		100	100.0	171	T		53.2468	53.246754
supercont1.109	458341	A	T	Subst		+	AAEL004172	AAEL004172	AAEL004172-RA	Structure	tubulin alpha chain	3PRIME_UTR	2	1537-1537				4.01483	-31.7248	-25.9852	-31.9736	-68.5205		100	52.4504	69.4444	42.2401	77.9798	41.9913	5.44444	47.9798		100	100.0	40	T		100	100.0	30	T		100	100.0	31	T		33.3333	33.333336
supercont1.109	458368	A	G	Subst		+	AAEL004172	AAEL004172	AAEL004172-RA	Structure	tubulin alpha chain	3PRIME_UTR	2	1564-1564				10.8966	-39.5867	-38.151	-43.528	-59.4136		70.6124	45.5072	66.6667	21.3421	71.8254	17.4008	1.51515	22.7778		72.9167	72.91667	48	A/G		84.375	84.375	32	A/G		54.5455	54.545456	33	A/G		5.88235	5.882353
supercont1.109	881263	A	C	Subst		+	AAEL004186	AAEL004186	AAEL004186-RA	Unknown	conserved hypothetical protein	3PRIME_UTR	3	1938-1938				8.10053	20.0488	59.084	-23.595	-16.1044		33.0772	43.7494	3.33333	46.7688	34.8205	3.125	10.6156	85.804		25	25.0	48	A/C		29.7872	29.787233	47	A/C		44.4444	44.444447	36	A/C		39.0244	43.90244
supercont1.109	1170378	A	T	Subst								INTERGENIC						17.1454	-27.1886	7.96595	-36.5543	-53.9657		100	78.9341	69.6296	55.666	100	46.3003	28.8889	90.8205		100	100.0	22	T		100	100.0	27	T		100	100.0	12	T		69.2308	69.230774
supercont1.109	1170394	T	G	Subst								INTERGENIC						19.911	-44.6037	-7.00705	-53.8069	-62.4165		100	69.0415	68.1004	34.4436	98.9583	25.2404	16.6308	72.0402		100	100.0	22	G		100	100.0	27	G		100	100.0	12	G		45.614	45.614033
supercont1.109	1170440	G	A	Subst		+	AAEL004156	AAEL004156	AAEL004156-RA	Structure	fibrinogen and fibronectin	SYNONYMOUS_CODING	1	34-34	42192	A->A		12.0333	-24.2985	9.57644	-41.8915	-62.8918		94.0227	76.0575	70.2381	55.8076	92.1394	38.2146	17.2143	89.6825		86.2745	86.27451	102	A/G		98.4962	98.49624	133	A		97.2973	97.2973	74	A		61.9718	61.971832
supercont1.109	1181196	T	G	Subst		-	AAEL004188	AAEL004188	AAEL004188-RA	Unknown	conserved hypothetical protein	3PRIME_UTR	2	2307-2307				60.6089	-4.67985	-3.62052	-5.26435	-5.24215		16.267	0	0	0.742473	66.0312	0.157978	0.18018	1.8018		26.2295	29.508198	61	G/T		11.9048	11.904762	42	ref		10.6667	10.666667	75	G/T		1.06383	1.0638298
supercont1.109	1181198	C	T	Subst		-	AAEL004188	AAEL004188	AAEL004188-RA	Unknown	conserved hypothetical protein	3PRIME_UTR	2	2305-2305				64.3738	-5.53752	-5.53752	-5.53752	-5.53752		16.6125	0	0	0	69.9113	0	0	0		25.7576	25.757576	66	C/T		13.9535	13.953489	43	C/T		10.1266	10.126582	79	ref		0	0.0
supercont1.109	1213071	A	G	Subst								INTERGENIC						19.9419	-45.5065	-20.3646	-59.0171	-65.4942		100	65.9809	74.1935	34.5516	100	21.041	14.5639	59.6935		100	100.0	37	G		100	100.0	15	G		100	100.0	22	G		41.5094	41.509434
supercont1.109	1261068	G	A	Subst		+	AAEL004168	AAEL004168	AAEL004168-RA	Intra and extracellular trafficking/Chaperonin	syntaxin	SYNONYMOUS_CODING	3	899-899	240-240	L->L		-5.79344	35.2947	31.7462	49.1849	9.56047		0	12.1951	5.18519	41.0882	0	54.9783	15.3539	37.5397		0	0.0	37	ref		0	0.0	32	ref		0	0.0	39	ref		46.3415	46.341465
supercont1.109	1263598	C	G	Subst								INTERGENIC						-4.94364	41.9852	44.6726	49.8305	6.41301		0	10	4.83092	46.9289	0	54.7741	11.3567	49.6163		0	0.0	28	ref		0	0.0	53	ref		0	0.0	38	ref		70.7317	70.731705
supercont1.109	1264287	C	T	Subst								INTERGENIC						3.20061	19.171	14.5334	52.8924	14.6441		3.14328	3.92157	11.1111	25.2297	9.25926	58.951	20.7028	20.592		5.26316	5.263158	57	ref		4.16667	4.166667	48	ref		0	0.0	29	ref		27.2727	31.818182
supercont1.109	1777971	G	A	Subst		+	AAEL004193	AAEL004193	AAEL004193-RA	Structure	rhophilin	SYNONYMOUS_CODING	11	2579-2579	591-591	T->T		-16.6323	83.3677	83.3677	17.2963	12.7382		0	34.2105	15.6863	100	0	33.9286	29.3705	100		0	0.0	27	ref		0	0.0	34	ref		0	0.0	32	ref		100	100.0
supercont1.109	1778093	A	G	Subst								INTERGENIC						-21.3303	73.7287	71.3222	23.2934	1.4861		0	53.5111	10.4798	95.059	0	44.6237	22.8164	92.6525		0	0.0	28	ref		0	0.0	36	ref		0	0.0	24	ref		94.3396	94.33962
supercont1.109	1778256	G	A	Subst								INTERGENIC						-17.4615	80.2396	80.2396	37.4832	5.57745		14.0551	36.8927	8.33333	100	2.29885	57.2436	25.3378	100		14.8148	14.814815	27	A/G		22.2222	22.222223	63	A/G		5.12821	5.1282053	39	ref		100	100.0
supercont1.109	1778337	A	G	Subst								INTERGENIC						-14.0001	81.0869	82.8413	22.852	-4.68785		8.99168	36.0742	6.41026	98.2456	3.1586	40.0107	12.4709	100		9.61538	9.615385	52	ref		13.5135	13.513513	37	A/G		3.84615	3.846154	26	ref		100	100.0
supercont1.109	1778694	A	G	Subst								INTERGENIC						-11.4335	80.0667	82.7694	18.1462	-2.78612		10.4796	37.8788	3.33333	97.2973	5.7971	35.3768	14.4444	100		22.7273	22.727274	22	A/G		3.44828	3.4482758	29	ref		5.26316	5.263158	19	ref		100	100.0
supercont1.109	1786332	T	C	Subst								INTERGENIC						-12.1568	68.7162	73.2402	36.4753	15.212		0	28.954	7.51634	80.8729	0	48.6321	27.3688	85.397		0	0.0	172	ref		0	0.9615385	104	ref		0	0.0	83	ref		74.1722	74.834435
supercont1.109	1786375	C	T	Subst								INTERGENIC						-10.8664	79.2153	79.5995	27.2581	10.542		11.3772	39.271	9.96169	99.4186	9.33684	47.4614	30.7452	99.8028		12.7907	12.790698	172	C/T		14.4444	14.444445	90	C/T		6.89655	6.8965516	87	ref		100	100.0
supercont1.109	1786417	G	A	Subst								INTERGENIC						-11.0247	65.8669	73.6843	22.1647	5.80939		0	26.4074	6.66667	76.8916	0	33.1894	16.8341	84.709		0	0.0	139	ref		0	0.0	71	ref		0	0.0	97	ref		69.6203	69.620255
supercont1.109	1788426	G	A	Subst								INTERGENIC						-14.9349	84.1261	83.1603	26.7105	7.21814		0	36.6287	8.1761	99.061	0	41.6454	22.1531	98.0952		0	0.0	79	ref		0	0.0	53	ref		0	0.0	30	ref		100	100.0
supercont1.109	1788559	A	G	Subst		-	AAEL004195	AAEL004195	AAEL004195-RA	Hormone and neurotransmitter signalling	membrane associated progesterone receptor	3PRIME_UTR	3	2565-2565				-9.80655	63.1546	85.4315	5.91168	-6.37339		0	28.7907	0.628931	72.9611	0	15.7182	3.43316	95.2381		0	0.0	54	ref		0	0.0	38	ref		0	0.0	35	ref		100	100.0
supercont1.109	1788578	T	G	Subst		-	AAEL004195	AAEL004195	AAEL004195-RA	Hormone and neurotransmitter signalling	membrane associated progesterone receptor	3PRIME_UTR	3	2546-2546				-14.5963	75.7136	83.169	29.8912	3.34173		0.952381	37.5425	8.82353	91.4864	1.17647	45.664	19.1145	98.9418		2.85714	2.857143	70	ref		0	0.0	47	ref		0	0.0	37	ref		100	100.0
supercont1.109	1788746	T	C	Subst		-	AAEL004195	AAEL004195	AAEL004195-RA	Hormone and neurotransmitter signalling	membrane associated progesterone receptor	3PRIME_UTR	3	2378-2378				18.2368	-75.3491	-76.9263	-29.1991	-16.5411		91.4049	52.2395	87.1345	1.57723	95.1631	47.7272	60.3852	0		89.0756	89.07563	119	C/T		87.8788	88.88889	99	C/T		97.2603	97.26027	73	C		0	0.0
supercont1.109	1789206	A	C	Subst		-	AAEL004195	AAEL004195	AAEL004195-RA	Hormone and neurotransmitter signalling	membrane associated progesterone receptor	3PRIME_UTR	3	1918-1918				-9.96677	63.0323	63.1215	19.276	1.59095		0	26.3783	3.52201	72.999	0	29.2428	11.5577	73.0883		0	0.5076142	394	ref		0	0.0	319	ref		0	0.0	255	ref		73.4615	73.46154
supercont1.109	1789238	G	A	Subst		-	AAEL004195	AAEL004195	AAEL004195-RA	Hormone and neurotransmitter signalling	membrane associated progesterone receptor	3PRIME_UTR	3	1886-1886				-10.9551	64.7524	67.8269	21.3551	1.87955		0	28.8519	4.01338	75.7075	0	32.3101	12.8346	78.782		0	0.48076925	416	ref		0	0.8	375	ref		0	0.729927	274	ref		74.359	74.35898
supercont1.109	1789247	T	C	Subst		-	AAEL004195	AAEL004195	AAEL004195-RA	Hormone and neurotransmitter signalling	membrane associated progesterone receptor	3PRIME_UTR	3	1877-1877				-15.944	79.4365	81.4393	27.2529	-0.793496		10.6697	37.6025	5.74324	97.4417	2.06112	45.258	17.2117	99.4444		16.6282	16.628176	433	C/T		10.9137	11.675127	394	C/T		4.46735	4.467354	291	ref		100	100.0
supercont1.109	1789325	A	T	Subst		-	AAEL004195	AAEL004195	AAEL004195-RA	Hormone and neurotransmitter signalling	membrane associated progesterone receptor	3PRIME_UTR	3	1799-1799				-15.052	78.1778	79.8762	30.966	5.65217		12.8601	37.7933	6.92432	97.3704	4.14052	50.1585	24.8447	99.0687		19.4444	19.444445	252	A/T		12.9412	13.725491	255	A/T		6.19469	6.19469	226	ref		100	100.0
supercont1.109	1789351	A	G	Subst		-	AAEL004195	AAEL004195	AAEL004195-RA	Hormone and neurotransmitter signalling	membrane associated progesterone receptor	3PRIME_UTR	3	1773-1773				-10.2398	64.5217	68.1483	24.5264	3.67594		0	27.7108	3.36943	74.8818	0.120337	34.8865	14.036	78.5084		0	0.0	301	ref		0	0.33112583	302	ref		0	0.0	256	ref		74.344	74.344025
supercont1.109	1789382	C	T	Subst		-	AAEL004195	AAEL004195	AAEL004195-RA	Hormone and neurotransmitter signalling	membrane associated progesterone receptor	3PRIME_UTR	3	1742-1742				-11.8092	81.1256	83.3361	19.2138	0.868427		9.90327	32.5781	5.04732	96.9685	4.03372	35.0567	16.7113	99.179		15.2941	15.294118	340	C/T		8.53333	8.8	375	C/T		5.88235	5.882353	289	ref		100	100.0
supercont1.109	1789396	A	G	Subst		-	AAEL004195	AAEL004195	AAEL004195-RA	Hormone and neurotransmitter signalling	membrane associated progesterone receptor	3PRIME_UTR	3	1728-1728				-13.5965	78.8678	80.9923	33.2468	3.76162		9.81438	37.1096	6.60277	96.71	4.24577	51.0891	21.6039	98.8345		14.9425	14.942529	348	A/G		10.137	10.136987	365	A/G		4.36364	4.7272725	275	ref		99.2347	99.4898
supercont1.109	1789678	A	G	Subst		-	AAEL004195	AAEL004195	AAEL004195-RA	Hormone and neurotransmitter signalling	membrane associated progesterone receptor	3PRIME_UTR	3	1446-1446				-4.39688	28.6285	51.1807	3.44236	-3.27781		0.192678	12.6126	0.385356	33.0254	0	7.83924	1.11907	55.5776		0.578035	0.57803464	173	ref		0	0.0	177	ref		0	0.61728394	162	ref		30.6122	30.612246
supercont1.109	1789823	G	T	Subst		-	AAEL004195	AAEL004195	AAEL004195-RA	Hormone and neurotransmitter signalling	membrane associated progesterone receptor	3PRIME_UTR	3	1301-1301				-16.1609	77.5144	79.3634	31.1354	0.871222		16.1538	37.271	6.66667	97.5449	3.86965	51.1659	20.9017	99.3939		24.4275	25.19084	131	G/T		13.2231	13.22314	121	G/T		10.8108	10.810811	111	G/T		99.3377	100.0
supercont1.109	1789996	A	T	Subst		-	AAEL004195	AAEL004195	AAEL004195-RA	Hormone and neurotransmitter signalling	membrane associated progesterone receptor	NON_SYNONYMOUS_CODING	3	1128-1128	244-244	S->T		-16.9013	76.5838	78.769	31.7791	-0.11158		16.4659	37.487	6.57895	96.7611	3.27596	51.9564	20.0657	98.9462		27.3504	27.35043	117	A/T		16.5354	16.535433	127	A/T		5.51181	5.511811	127	ref		99.3548	99.35484
supercont1.109	1790099	A	G	Subst		-	AAEL004195	AAEL004195	AAEL004195-RA	Hormone and neurotransmitter signalling	membrane associated progesterone receptor	SYNONYMOUS_CODING	3	1025-1025	209-209	A->A		-13.4801	76.3503	84.7354	12.7116	-9.17129		7.97276	34.9181	2.90284	91.6149	1.78451	27.9762	6.0933	100		15.3153	15.315315	111	A/G		6.06061	6.060606	132	ref		2.54237	3.3898306	118	ref		100	100.0
supercont1.109	1790102	T	C	Subst		-	AAEL004195	AAEL004195	AAEL004195-RA	Hormone and neurotransmitter signalling	membrane associated progesterone receptor	SYNONYMOUS_CODING	3	1022-1022	208-208	T->T		-13.71	76.2497	85.2958	11.0907	-9.20553		6.46206	34.1536	3.49687	90.9538	0.994152	25.7949	5.49864	100		13.6752	13.675215	117	C/T		4.1958	4.195804	143	ref		1.51515	1.5151515	132	ref		100	100.0
supercont1.109	1790138	G	A	Subst		-	AAEL004195	AAEL004195	AAEL004195-RA	Hormone and neurotransmitter signalling	membrane associated progesterone receptor	SYNONYMOUS_CODING	3	986-986	196-196	D->D		-12.9785	78.7035	86.759	4.60476	-7.98092		4.62898	33.4635	1.63043	91.9445	0.262467	17.8457	5.26006	100		11.9658	11.965812	117	A/G		1.25	1.25	160	ref		0.671141	0.67114097	149	ref		100	100.0
supercont1.109	1790144	A	G	Subst		-	AAEL004195	AAEL004195	AAEL004195-RA	Hormone and neurotransmitter signalling	membrane associated progesterone receptor	SYNONYMOUS_CODING	3	980-980	194-194	T->T		-13.3194	78.4098	86.4139	5.29772	-7.96413		5.20237	33.4656	2.09036	91.9959	0.266667	18.8838	5.62199	100		13.6752	13.675215	117	A/G		1.24224	1.242236	161	ref		0.689655	0.6896552	145	ref		100	100.0
supercont1.109	1790315	C	T	Subst		-	AAEL004195	AAEL004195	AAEL004195-RA	Hormone and neurotransmitter signalling	membrane associated progesterone receptor	SYNONYMOUS_CODING	2	869-869	157-157	E->E		-18.155	70.2302	62.2913	24.4476	12.1798		12.2531	34.2095	11.0476	89.4003	1.01503	43.6176	31.3499	81.4614		24.0741	24.074074	108	C/T		8.47458	8.474577	118	ref		4.21053	4.2105265	95	ref		94.5578	94.55782
supercont1.109	1790405	G	T	Subst		-	AAEL004195	AAEL004195	AAEL004195-RA	Hormone and neurotransmitter signalling	membrane associated progesterone receptor	SYNONYMOUS_CODING	2	779-779	127-127	A->A		-12.924	68.4213	57.7955	8.61364	-4.44816		12.8328	30.4844	4.47427	84.3518	3.00647	24.5441	11.4823	73.726		21.1111	21.11111	90	G/T		10.5691	10.569106	123	G/T		6.81818	6.818182	88	ref		90.678	90.67796
supercont1.109	1790447	A	C	Subst		-	AAEL004195	AAEL004195	AAEL004195-RA	Hormone and neurotransmitter signalling	membrane associated progesterone receptor	SYNONYMOUS_CODING	2	737-737	113-113	P->P		-14.099	66.2184	57.2608	13.8686	-4.23006		10.6362	32.2979	5.07726	82.2223	1.90476	29.8724	11.7737	73.2646		19.5652	19.565218	92	A/C		7.69231	7.692308	117	ref		4.65116	4.6511626	86	ref		89.7959	89.79591
supercont1.109	1790450	G	A	Subst		-	AAEL004195	AAEL004195	AAEL004195-RA	Hormone and neurotransmitter signalling	membrane associated progesterone receptor	SYNONYMOUS_CODING	2	734-734	112-112	G->G		-13.6811	65.5761	56.77	13.8591	-3.33026		10.1221	31.2819	5.03145	81.0546	1.79739	29.3375	12.1482	72.2484		16.8421	16.842106	95	A/G		7.5	7.5000005	120	ref		6.0241	6.0240965	83	ref		84.7826	86.95652
supercont1.109	1865809	A	G	Subst		-	AAEL004163	AAEL004163	AAEL004163-RA	Other enzymes	O-fucosyltransferase, putative	SYNONYMOUS_CODING	2	1899-1899	401-401	I->I		-12.0441	80.1128	67.321	-12.0441	-7.1552		1.19048	32.2751	2.66667	92.1569	0	0	4.88889	79.3651		3.57143	3.5714288	28	ref		0	0.0	14	ref		0	0.0	21	ref		100	100.0
supercont1.109	1915846	T	A	Subst		+	AAEL004149	AAEL004149	AAEL004149-RA	Unknown	hypothetical protein	3PRIME_UTR	2	1435-1435				-21.6717	44.7744	43.2138	49.8984	62.7643		0.0812241	40.1153	24.9839	66.5012	0.0551467	71.6252	84.4911	64.9406		0.0255624	0.07668711	3912	ref		0.187207	0.21840873	3205	ref		0.0309023	0.061804697	3236	ref		62.0233	62.139534
supercont1.109	1915964	G	C	Subst		+	AAEL004149	AAEL004149	AAEL004149-RA	Unknown	hypothetical protein	3PRIME_UTR	2	1553-1553				18.3726	-29.8427	-12.781	-57.9345	-71.6889		99.9234	72.1967	72.6119	51.7346	99.9499	23.6428	9.88841	68.7963		99.9504	100.0	2017	C		99.9426	100.0	1742	C		99.8772	100.0	1628	C		58.2346	58.357174
supercont1.109	1916086	G	C	Subst		+	AAEL004149	AAEL004149	AAEL004149-RA	Unknown	hypothetical protein	3PRIME_UTR	2	1675-1675				21.5068	-35.8433	-14.8331	-56.819	-70.8427		99.9491	63.809	71.4849	42.571	99.9212	21.5954	7.57167	63.5813		99.8474	99.92372	1311	C		100	100.0	1073	C		100	100.0	942	C		51.087	51.086956
supercont1.109	1917096	G	T	Subst		+	AAEL004149	AAEL004149	AAEL004149-RA	Unknown	hypothetical protein	3PRIME_UTR	2	2685-2685				-18.1634	40.8221	13.7409	45.8369	62.3475		17.3346	25.1404	24.4217	63.121	4.13555	68.1359	84.6464	36.0398		30.4593	30.701048	1241	G/T		14.5221	14.797794	1088	G/T		7.02247	7.1161046	1068	ref		59.9188	60.93433
supercont1.109	1917127	A	C	Subst		+	AAEL004149	AAEL004149	AAEL004149-RA	Unknown	hypothetical protein	3PRIME_UTR	2	2716-2716				-15.3726	38.2444	27.5615	25.1553	61.9113		0	25.3619	20.7558	53.6169	0	40.5279	77.2839	42.9341		0	0.0	2232	ref		0	0.045745652	2186	ref		0	0.14713095	2039	ref		51.6155	51.615543
supercont1.109	1917188	C	T	Subst		+	AAEL004149	AAEL004149	AAEL004149-RA	Unknown	hypothetical protein	3PRIME_UTR	2	2777-2777				-19.8109	48.634	46.4597	25.0792	60.7342		0.0687653	37.178	22.5679	68.5722	0.127374	45.0174	80.6724	66.398		0.0637755	0.06377551	1568	ref		0.0684463	0.06844627	1461	ref		0.0740741	0.14814815	1350	ref		66.4701	66.5608
supercont1.109	1917656	C	G	Subst		+	AAEL004149	AAEL004149	AAEL004149-RA	Unknown	hypothetical protein	3PRIME_UTR	2	3245-3245				-17.2105	22.1667	5.5561	20.7423	56.8977		5.30805	29.0852	20.5192	40.4708	1.09368	39.0464	75.2018	23.8602		9.47977	9.479769	865	C/G		4.22993	4.2299347	922	ref		2.21445	2.2144523	858	ref		31.8033	31.857924
supercont1.109	1919171	A	G	Subst		+	AAEL004149	AAEL004149	AAEL004149-RA	Unknown	hypothetical protein	3PRIME_UTR	2	4760-4760				-17.0782	-7.5326	-5.52914	41.8054	57.1113		0.0371195	30.351	20.9348	9.57507	0.0294985	58.913	74.2189	11.5785		0	0.123609394	809	ref		0.111359	0.111358576	898	ref		0	0.0	849	ref		3.73494	3.7349398
supercont1.109	1924093	G	A	Subst								INTERGENIC						17.4127	-0.380542	4.81283	-67.6136	-67.3318		100	73.7719	73.9899	82.2067	100	14.9737	15.2555	87.4001		100	100.0	110	A		100	100.0	90	A		100	100.0	80	A		91.4286	91.42857
supercont1.109	1924220	A	T	Subst								INTERGENIC						-13.0795	-4.55811	-1.15776	70.6179	60.496		0	17.0163	22.2222	8.52138	0	83.6974	73.5755	11.9217		0	0.0	74	ref		0	0.0	78	ref		0	0.0	80	ref		1.92308	1.923077
supercont1.109	1924462	A	G	Subst								INTERGENIC						-13.4089	-2.67262	-3.30785	67.4872	64.6088		0	20.0931	23.1638	11.7463	1.0101	81.9061	79.0278	11.1111		0	0.0	90	ref		0	0.0	74	ref		0	0.0	75	ref		11.1111	14.285715
supercont1.109	1924601	G	A	Subst								INTERGENIC						-16.2061	-5.06787	-0.451046	83.7939	67.8978		0.45045	22.3901	25.7778	11.1382	0	100	84.1039	15.7551		1.35135	1.3513514	74	ref		0	0.0	72	ref		0	0.0	73	ref		3.38983	3.3898306
supercont1.109	1924873	C	T	Subst		-	AAEL004169	AAEL004169	AAEL004169-RA	Unknown	conserved hypothetical protein	3PRIME_UTR	1	873-873				23.6248	-30.1236	-10.7421	-46.5066	-62.5666		97.7283	60.3189	71.0784	46.2516	100	29.8686	13.8086	65.6331		100	100.0	53	T		97.8723	97.87234	47	T		95.3125	95.3125	64	T		57.5343	57.53425
supercont1.109	1924877	T	G	Subst		-	AAEL004169	AAEL004169	AAEL004169-RA	Unknown	conserved hypothetical protein	3PRIME_UTR	1	869-869				21.7269	-22.7904	-1.54743	-51.3186	-58.0006		79.8804	63.8278	71.6667	49.0013	93.5185	20.473	13.791	70.2442		70.3704	70.37037	54	G/T		77.0833	77.08333	48	G/T		92.1875	92.1875	64	G		61.9718	61.971832
supercont1.109	2112711	T	G	Subst		-	AAEL017081	AAEL017081	AAEL017081-RA	Unknown		SYNONYMOUS_CODING	2	205-205	14-14	P->P		-11.5866	29.933	21.6722	49.9056	10.9931		56.171	56.9346	37.1778	80.0275	38.5078	100	61.0875	71.7666		54.3233	54.32331	532	G/T		60.4905	60.490463	367	G/T		53.6993	53.937946	419	G/T		71.0744	71.07438
supercont1.109	2112711	T	G	Subst		-	AAEL017081	AAEL017081	AAEL017081-RB	Unknown		SYNONYMOUS_CODING	2	220-220	14-14	P->P		-11.5866	29.933	21.6722	49.9056	10.9931		56.171	56.9346	37.1778	80.0275	38.5078	100	61.0875	71.7666		54.3233	54.32331	532	G/T		60.4905	60.490463	367	G/T		53.6993	53.937946	419	G/T		71.0744	71.07438
supercont1.109	2319042	G	A	Subst		-	AAEL004167	AAEL004167	AAEL004167-RA	Transcription factor	zinc finger protein	SYNONYMOUS_CODING	6	1473-1473	452-452	C->C		18.0042	0.166005	14.5392	-65.263	-47.2471		89.7932	60.6117	75.7143	75.5391	93.3772	10.11	28.126	89.9123		89.1089	89.10891	101	A/G		92.0354	92.0354	113	A/G		88.2353	88.2353	102	A/G		69.3333	69.333336
supercont1.1090	68094	C	T	Subst		+	AAEL014367	AAEL014367	AAEL014367-RA	Unknown	hypothetical protein	SYNONYMOUS_CODING	6	5367-5367	1789-1789	S->S		-8.57421	40.0303	-4.65264	52.4359	27.5528		0	14.6115	11.1111	48.6045	0	61.0101	36.127	3.92157		0	0.0	35	ref		0	0.0	42	ref		0	0.0	28	ref		41.6667	41.666664
supercont1.1090	68551	T	C	Subst		+	AAEL014367	AAEL014367	AAEL014367-RA	Unknown	hypothetical protein	SYNONYMOUS_CODING	8	5706-5706	1902-1902	A->A		-3.49428	39.2198	-4.12043	55.7234	39.7937		4.80519	12.8086	8.08081	47.7847	5.0706	64.2883	48.3586	4.44444		2.27273	2.2727273	44	ref		5	5.0	40	ref		7.14286	7.1428576	28	ref		46.6667	46.666668
supercont1.1090	69374	T	C	Subst								INTERGENIC						-9.02644	40.0537	-3.62103	57.8112	48.2489		0	11.0793	16	49.0801	0	66.8376	57.2754	5.40541		0	1.8181818	55	ref		0	0.0	22	ref		0	0.0	23	ref		45.4545	45.454548
supercont1.1090	69708	G	T	Subst								INTERGENIC						-2.07479	46.2955	5.29511	54.2208	33.687		12.9907	16.6889	10.3175	59.6279	11.2576	67.5532	47.0194	18.6274		10.8696	10.869565	92	G/T		17.3333	17.333334	75	G/T		10.7692	10.769231	65	ref		54.9451	54.945057
supercont1.1090	69865	A	T	Subst								INTERGENIC						-10.8316	41.8159	-5.70336	53.6561	41.8882		0.311526	14.9418	17.2414	52.6475	0	64.4877	52.7197	5.12821		0.934579	0.93457943	107	ref		0	0.0	76	ref		0	1.5873017	63	ref		50.6849	50.68493
supercont1.1090	69961	A	G	Subst								INTERGENIC						-0.336945	36.6231	11.0936	46.5001	27.5588		8.78091	14.6539	5.55556	46.2865	9.32651	56.1635	37.2222	20.757		7.08661	7.0866146	127	ref		12.3596	12.35955	89	A/G		6.89655	6.8965516	58	ref		46.6667	46.666668
supercont1.1090	70038	T	C	Subst								INTERGENIC						0.828901	38.8512	16.0678	57.452	34.7136		9.28026	16.4626	11.1111	51.1358	13.1136	69.7367	46.9982	28.3525		7.63359	7.633588	131	ref		3.30579	3.305785	121	ref		16.9014	18.309858	71	C/T		48.4211	48.42105
supercont1.1090	70063	C	G	Subst								INTERGENIC						2.34842	39.634	17.902	57.8847	33.503		10.6506	13.267	9.64912	50.8229	13.5373	69.0736	44.6919	29.0909		6.0241	6.0240965	83	ref		4.65116	4.6511626	86	ref		21.2766	21.276596	47	C/G		48.5294	48.52941
supercont1.1090	96368	G	A	Subst		-	AAEL014365	AAEL014365	AAEL014365-RB	Intra and extracellular trafficking/Chaperonin	chromaffin granule amine transporter, putative	3PRIME_UTR	8	2127-2127				-8.20011	11.4798	4.96913	60.9519	34.7671		0	13.2703	11.33	19.6799	0	69.152	42.9672	13.1692		0	0.0	155	ref		0	0.0	192	ref		0	0.0	209	ref		11.8343	11.83432
supercont1.1090	96368	G	A	Subst		-	AAEL014365	AAEL014365	AAEL014365-RA	Intra and extracellular trafficking/Chaperonin	chromaffin granule amine transporter, putative	3PRIME_UTR	8	2139-2139				-8.20011	11.4798	4.96913	60.9519	34.7671		0	13.2703	11.33	19.6799	0	69.152	42.9672	13.1692		0	0.0	155	ref		0	0.0	192	ref		0	0.0	209	ref		11.8343	11.83432
supercont1.1090	96378	T	A	Subst		-	AAEL014365	AAEL014365	AAEL014365-RB	Intra and extracellular trafficking/Chaperonin	chromaffin granule amine transporter, putative	3PRIME_UTR	8	2117-2117				-2.64576	10.3528	3.38355	58.4405	32.7672		5.23117	12.4079	10.2073	19.6349	6.63636	67.7226	42.0493	12.6657		3.01205	3.0120482	166	ref		6.69856	6.6985645	209	ref		5.98291	5.982906	234	ref		11.8343	11.83432
supercont1.1090	96378	T	A	Subst		-	AAEL014365	AAEL014365	AAEL014365-RA	Intra and extracellular trafficking/Chaperonin	chromaffin granule amine transporter, putative	3PRIME_UTR	8	2129-2129				-2.64576	10.3528	3.38355	58.4405	32.7672		5.23117	12.4079	10.2073	19.6349	6.63636	67.7226	42.0493	12.6657		3.01205	3.0120482	166	ref		6.69856	6.6985645	209	ref		5.98291	5.982906	234	ref		11.8343	11.83432
supercont1.1090	96450	G	T	Subst		-	AAEL014365	AAEL014365	AAEL014365-RB	Intra and extracellular trafficking/Chaperonin	chromaffin granule amine transporter, putative	3PRIME_UTR	8	2045-2045				-7.70353	11.9498	7.05862	64.9726	34.363		0	12.7163	10.3943	19.6533	0	72.6761	42.0665	14.7621		0	0.0	117	ref		0	0.0	171	ref		0	0.0	169	ref		14.2857	14.285715
supercont1.1090	96450	G	T	Subst		-	AAEL014365	AAEL014365	AAEL014365-RA	Intra and extracellular trafficking/Chaperonin	chromaffin granule amine transporter, putative	3PRIME_UTR	8	2057-2057				-7.70353	11.9498	7.05862	64.9726	34.363		0	12.7163	10.3943	19.6533	0	72.6761	42.0665	14.7621		0	0.0	117	ref		0	0.0	171	ref		0	0.0	169	ref		14.2857	14.285715
supercont1.1090	96687	C	A	Subst		-	AAEL014365	AAEL014365	AAEL014365-RB	Intra and extracellular trafficking/Chaperonin	chromaffin granule amine transporter, putative	3PRIME_UTR	8	1808-1808				-9.98633	15.2366	10.3655	60.7113	34.7295		0	18.3259	11.6331	25.223	0	70.6977	44.7158	20.3518		0	0.0	32	ref		0	0.0	83	ref		0	0.0	67	ref		12.6437	12.643679
supercont1.1090	96687	C	A	Subst		-	AAEL014365	AAEL014365	AAEL014365-RA	Intra and extracellular trafficking/Chaperonin	chromaffin granule amine transporter, putative	3PRIME_UTR	8	1820-1820				-9.98633	15.2366	10.3655	60.7113	34.7295		0	18.3259	11.6331	25.223	0	70.6977	44.7158	20.3518		0	0.0	32	ref		0	0.0	83	ref		0	0.0	67	ref		12.6437	12.643679
supercont1.1090	96697	A	G	Subst		-	AAEL014365	AAEL014365	AAEL014365-RB	Intra and extracellular trafficking/Chaperonin	chromaffin granule amine transporter, putative	3PRIME_UTR	8	1798-1798				-8.38147	15.5514	7.91596	64.2647	33.9389		0	14.5753	10.5691	23.9329	0	72.6462	42.3203	16.2974		0	0.0	45	ref		0	0.0	94	ref		0	1.2658228	79	ref		10.2041	10.204082
supercont1.1090	96697	A	G	Subst		-	AAEL014365	AAEL014365	AAEL014365-RA	Intra and extracellular trafficking/Chaperonin	chromaffin granule amine transporter, putative	3PRIME_UTR	8	1810-1810				-8.38147	15.5514	7.91596	64.2647	33.9389		0	14.5753	10.5691	23.9329	0	72.6462	42.3203	16.2974		0	0.0	45	ref		0	0.0	94	ref		0	1.2658228	79	ref		10.2041	10.204082
supercont1.1090	97037	G	A	Subst		-	AAEL014365	AAEL014365	AAEL014365-RB	Intra and extracellular trafficking/Chaperonin	chromaffin granule amine transporter, putative	SYNONYMOUS_CODING	7	1529-1529	470-470	S->S		-7.86641	10.3645	6.28268	57.3188	33.2329		0	13.9218	9.67742	18.2309	0	65.1852	41.0993	14.1491		0	0.0	84	ref		0	0.0	133	ref		0	0.0	132	ref		14.9254	14.925373
supercont1.1090	97415	C	T	Subst		-	AAEL014365	AAEL014365	AAEL014365-RB	Intra and extracellular trafficking/Chaperonin	chromaffin granule amine transporter, putative	NON_SYNONYMOUS_CODING	6	1398-1398	427-427	D->N		-8.74674	8.78453	6.35123	56.2681	38.0084		0	14.5031	11.7371	17.5313	0	65.0148	46.7551	15.098		0	0.0	51	ref		0	0.0	104	ref		0	0.0	114	ref		15.0442	16.81416
supercont1.1090	97587	C	G	Subst		-	AAEL014365	AAEL014365	AAEL014365-RB	Intra and extracellular trafficking/Chaperonin	chromaffin granule amine transporter, putative	SYNONYMOUS_CODING	6	1226-1226	369-369	G->G		-1.71372	44.5646	8.31578	-1.71372	-1.12892		0	4.55635	0.584795	46.2783	0	0	0.584795	10.0295		0	0.0	72	ref		0	0.0	91	ref		0	0.0	112	ref		38.8349	38.83495
supercont1.1090	97617	C	G	Subst		-	AAEL014365	AAEL014365	AAEL014365-RB	Intra and extracellular trafficking/Chaperonin	chromaffin granule amine transporter, putative	SYNONYMOUS_CODING	6	1196-1196	359-359	T->T		-8.34447	16.1357	8.5773	56.9694	37.624		0	15.0512	9.98217	24.4802	0	65.3139	45.9685	16.9218		0	0.0	65	ref		0	0.0	86	ref		0	0.0	115	ref		13.2653	13.2653055
supercont1.1093	208425	A	G	Subst		-	AAEL014372	AAEL014372	AAEL014372-RA	Hormone and neurotransmitter signalling	juvenile hormone-inducible protein, putative	SYNONYMOUS_CODING	4	1654-1654	348-348	G->G		-0.714573	-0.714573	-0.201753	56.2423	7.12624		0	0.694445	1.44928	0	0	56.9569	7.84081	0.512821		0	0.0	39	ref		0	0.0	17	ref		0	0.0	19	ref		0	0.0
supercont1.1094	130347	G	A	Subst		+	AAEL014378	AAEL014378	AAEL014378-RA	Unknown	hypothetical protein	SYNONYMOUS_CODING	3	1642-1642	341-341	E->E		-24.9249	-21.5278	-22.8416	68.2793	52.9033		0	46.8836	27.8912	3.39717	0	93.2042	77.8283	2.08333		0	0.0	42	ref		0	0.0	54	ref		0	0.0	61	ref		5.06329	5.063291
supercont1.1094	130364	G	A	Subst		+	AAEL014378	AAEL014378	AAEL014378-RA	Unknown	hypothetical protein	NON_SYNONYMOUS_CODING	3	1659-1659	347-347	R->K		-23.9011	-20.7265	-23.9011	68.9102	53.0459		0	45.2664	26.4368	3.1746	0	92.8112	76.947	0		0	0.0	37	ref		0	0.0	50	ref		0	0.0	58	ref		4.7619	4.7619047
supercont1.1094	130563	G	A	Subst		+	AAEL014378	AAEL014378	AAEL014378-RA	Unknown	hypothetical protein	SYNONYMOUS_CODING	3	1858-1858	413-413	K->K		-24.2643	-23.6232	-24.2643	70.8627	54.0211		0	44.424	28.3688	0.641026	0	95.127	78.2854	0		0	0.0	61	ref		0	0.0	77	ref		0	0.0	84	ref		0	0.0
supercont1.1094	130768	C	G	Subst		+	AAEL014378	AAEL014378	AAEL014378-RA	Unknown	hypothetical protein	NON_SYNONYMOUS_CODING	3	2063-2063	482-482	Q->E		-20.797	-16.7786	-17.6224	73.348	49.3706		0	35.4678	26.9231	4.0184	0	94.145	70.1676	3.1746		0	0.0	69	ref		0	0.0	62	ref		0	0.0	83	ref		6.17284	6.1728396
supercont1.1094	131130	G	A	Subst		+	AAEL014378	AAEL014378	AAEL014378-RA	Unknown	hypothetical protein	SYNONYMOUS_CODING	3	2425-2425	602-602	R->R		-24.2642	-17.1472	-22.8149	71.7927	57.6404		0.757576	44.654	27.381	7.11692	0	96.0568	81.9045	1.44928		0	0.0	39	ref		0	0.0	32	ref		2.27273	2.2727273	44	ref		17.6471	17.647058
supercont1.1094	142671	G	A	Subst		+	AAEL014378	AAEL014378	AAEL014378-RA	Unknown	hypothetical protein	SYNONYMOUS_CODING	4	2602-2602	661-661	K->K		-17.5848	-16.6129	-17.5848	77.4578	35.9156		0	34.4896	18.2648	0.971894	0	95.0426	53.5004	0		0	0.0	101	ref		0	0.0	62	ref		0	0.0	99	ref		1.06383	1.0638298
supercont1.1094	142677	C	T	Subst		+	AAEL014378	AAEL014378	AAEL014378-RA	Unknown	hypothetical protein	SYNONYMOUS_CODING	4	2608-2608	663-663	H->H		-17.9659	-17.3912	-17.9659	77.835	37.0434		0	34.8501	19.0476	0.574713	0	95.8009	55.0093	0		0	0.0	95	ref		0	0.0	70	ref		0	0.0	102	ref		0	0.0
supercont1.1094	142911	A	G	Subst		+	AAEL014378	AAEL014378	AAEL014378-RA	Unknown	hypothetical protein	SYNONYMOUS_CODING	4	2842-2842	741-741	K->K		-20.3081	-19.6481	-20.3081	76.1187	43.1847		0	40.452	20.4724	0.660066	0	96.4269	63.4928	0		0	0.0	82	ref		0	0.0	83	ref		0	1.1235955	89	ref		1.9802	1.980198
supercont1.1094	143073	G	A	Subst		+	AAEL014378	AAEL014378	AAEL014378-RA	Unknown	hypothetical protein	SYNONYMOUS_CODING	4	3004-3004	795-795	E->E		-15.7324	-14.5928	-15.7324	79.1879	38.7016		0	33.3084	13.8889	1.1396	0	94.9203	54.434	0		0	0.0	154	ref		0	0.0	163	ref		0	0.0	146	ref		3.4188	3.4188037
supercont1.1094	143085	A	C	Subst		+	AAEL014378	AAEL014378	AAEL014378-RA	Unknown	hypothetical protein	SYNONYMOUS_CODING	4	3016-3016	799-799	P->P		-15.7424	-15.6272	-16.2576	78.5797	38.8269		0.217865	35.2937	14.8485	1.15942	1.04428	95.3664	55.6136	0.529101		0	0.64935064	154	ref		0	0.0	156	ref		0.653595	1.3071896	153	ref		3.47826	4.347826
supercont1.1094	143233	C	A	Subst		+	AAEL014378	AAEL014378	AAEL014378-RA	Unknown	hypothetical protein	NON_SYNONYMOUS_CODING	4	3164-3164	849-849	H->N		-18.8404	-17.1537	-18.8404	78.8248	47.5458		0	37.2401	19.281	1.68672	0	97.6651	66.3862	0		0	0.0	195	ref		0	0.0	186	ref		0	0.0	180	ref		3.30579	3.305785
supercont1.1094	143233	C	A	Subst		-	AAEL018515	AAEL018515	AAEL018515-RA	Transcription factor	microRNA mir-598	EXONIC	1					-18.8404	-17.1537	-18.8404	78.8248	47.5458		0	37.2401	19.281	1.68672	0	97.6651	66.3862	0		0	0.0	195	ref		0	0.0	186	ref		0	0.0	180	ref		3.30579	3.305785
supercont1.1094	143233	C	A	Subst		+	AAEL018555	AAEL018555	AAEL018555-RA	Transcription factor	microRNA mir-598	EXONIC	1					-18.8404	-17.1537	-18.8404	78.8248	47.5458		0	37.2401	19.281	1.68672	0	97.6651	66.3862	0		0	0.0	195	ref		0	0.0	186	ref		0	0.0	180	ref		3.30579	3.305785
supercont1.1094	143246	G	A	Subst		+	AAEL014378	AAEL014378	AAEL014378-RA	Unknown	hypothetical protein	NON_SYNONYMOUS_CODING	4	3177-3177	853-853	G->E		-19.6819	-17.9853	-19.8876	77.2882	47.8519		0	39.9098	19.7531	1.90231	0.205761	97.1758	67.7395	0		0	0.0	194	ref		0	0.57803464	173	ref		0	0.0	180	ref		3.93701	3.937008
supercont1.1094	143246	G	A	Subst		-	AAEL018515	AAEL018515	AAEL018515-RA	Transcription factor	microRNA mir-598	EXONIC	1					-19.6819	-17.9853	-19.8876	77.2882	47.8519		0	39.9098	19.7531	1.90231	0.205761	97.1758	67.7395	0		0	0.0	194	ref		0	0.57803464	173	ref		0	0.0	180	ref		3.93701	3.937008
supercont1.1094	143340	A	G	Subst		+	AAEL014378	AAEL014378	AAEL014378-RA	Unknown	hypothetical protein	SYNONYMOUS_CODING	4	3271-3271	884-884	K->K		23.8339	-0.430164	12.1824	-70.9153	-52.3388		99.6981	52.3829	75.9563	75.5823	99.8464	5.09717	23.6737	88.1948		99.5918	99.59184	245	G		100	100.0	212	G		99.5025	100.0	201	G		72.0339	72.0339
supercont1.1094	143417	A	C	Subst		+	AAEL014378	AAEL014378	AAEL014378-RA	Unknown	hypothetical protein	3PRIME_UTR	4	3348-3348				-19.5055	-18.211	-19.5055	74.7314	47.3498		0	37.9171	20.5993	1.2945	0	94.2369	66.8553	0		0	0.84745765	236	ref		0	0.0	140	ref		0	0.0	173	ref		3.88349	3.883495
supercont1.1094	143455	G	A	Subst		+	AAEL014378	AAEL014378	AAEL014378-RA	Unknown	hypothetical protein	3PRIME_UTR	4	3386-3386				-19.3586	-17.7146	-19.3586	75.8353	45.5055		0	38.604	19.4719	1.64403	0	95.1939	64.8641	0		0	0.0	281	ref		0	0.0	186	ref		0	0.0	258	ref		3.47222	3.4722223
supercont1.1094	143464	C	T	Subst		+	AAEL014378	AAEL014378	AAEL014378-RA	Unknown	hypothetical protein	3PRIME_UTR	4	3395-3395				-19.1392	-17.7102	-19.3233	76.2362	46.5774		0	38.5561	19.4139	1.61311	0.184162	95.5595	65.9008	0		0	2.9411764	238	ref		0	0.0	165	ref		0	0.0	233	ref		3.25203	35.772358
supercont1.1094	143912	A	T	Subst		-	AAEL014375	AAEL014375	AAEL014375-RB	Intra and extracellular trafficking/Chaperonin	clathrin coat assembly protein ap17	3PRIME_UTR	3	1538-1538				-17.6407	-17.1116	-17.6407	79.8354	43.152		0	36.5077	16.4144	0.529101	0	97.4761	60.7928	0		0	0.0	128	ref		0	0.0	93	ref		0	0.0	90	ref		1.5873	1.5873017
supercont1.1094	143912	A	T	Subst		-	AAEL014375	AAEL014375	AAEL014375-RA	Intra and extracellular trafficking/Chaperonin	clathrin coat assembly protein ap17	3PRIME_UTR	3	1799-1799				-17.6407	-17.1116	-17.6407	79.8354	43.152		0	36.5077	16.4144	0.529101	0	97.4761	60.7928	0		0	0.0	128	ref		0	0.0	93	ref		0	0.0	90	ref		1.5873	1.5873017
supercont1.1094	144014	A	G	Subst		-	AAEL014375	AAEL014375	AAEL014375-RB	Intra and extracellular trafficking/Chaperonin	clathrin coat assembly protein ap17	3PRIME_UTR	3	1436-1436				20.1792	-33.004	-25.6871	49.5993	27.5338		44.1626	49.4193	38.4853	11.0184	64.2016	93.6217	71.5561	18.3353		48.7603	48.76033	121	A/G		38.1579	38.157894	76	A/G		45.5696	45.56962	79	A/G		17.0455	17.045454
supercont1.1094	144014	A	G	Subst		-	AAEL014375	AAEL014375	AAEL014375-RA	Intra and extracellular trafficking/Chaperonin	clathrin coat assembly protein ap17	3PRIME_UTR	3	1697-1697				20.1792	-33.004	-25.6871	49.5993	27.5338		44.1626	49.4193	38.4853	11.0184	64.2016	93.6217	71.5561	18.3353		48.7603	48.76033	121	A/G		38.1579	38.157894	76	A/G		45.5696	45.56962	79	A/G		17.0455	17.045454
supercont1.1094	144017	T	G	Subst		-	AAEL014375	AAEL014375	AAEL014375-RB	Intra and extracellular trafficking/Chaperonin	clathrin coat assembly protein ap17	3PRIME_UTR	3	1433-1433				-19.916	-19.916	-19.916	73.8496	49.2724		0.438597	40.3794	18.93	0	0	93.7656	69.1884	0		0	0.0	126	ref		1.31579	1.3157895	76	ref		0	0.0	79	ref		0	0.0
supercont1.1094	144017	T	G	Subst		-	AAEL014375	AAEL014375	AAEL014375-RA	Intra and extracellular trafficking/Chaperonin	clathrin coat assembly protein ap17	3PRIME_UTR	3	1694-1694				-19.916	-19.916	-19.916	73.8496	49.2724		0.438597	40.3794	18.93	0	0	93.7656	69.1884	0		0	0.0	126	ref		1.31579	1.3157895	76	ref		0	0.0	79	ref		0	0.0
supercont1.1094	144224	A	T	Subst		-	AAEL014375	AAEL014375	AAEL014375-RB	Intra and extracellular trafficking/Chaperonin	clathrin coat assembly protein ap17	3PRIME_UTR	3	1226-1226				-12.8603	-15.4677	-16.3314	76.7059	41.3427		7.11707	28.1785	13.6986	0.863699	3.47107	93.0373	57.6741	0		0	0.0	152	ref		14.7287	14.728682	129	A/T		6.62252	6.622516	151	ref		1.94175	1.9417475
supercont1.1094	144224	A	T	Subst		-	AAEL014375	AAEL014375	AAEL014375-RA	Intra and extracellular trafficking/Chaperonin	clathrin coat assembly protein ap17	3PRIME_UTR	3	1487-1487				-12.8603	-15.4677	-16.3314	76.7059	41.3427		7.11707	28.1785	13.6986	0.863699	3.47107	93.0373	57.6741	0		0	0.0	152	ref		14.7287	14.728682	129	A/T		6.62252	6.622516	151	ref		1.94175	1.9417475
supercont1.1094	144239	C	A	Subst		-	AAEL014375	AAEL014375	AAEL014375-RB	Intra and extracellular trafficking/Chaperonin	clathrin coat assembly protein ap17	3PRIME_UTR	3	1211-1211				-14.1376	-14.6142	-16.3942	76.7134	37.5201		6.75991	29.6654	12.7572	1.77998	2.25657	93.1076	53.9143	0		0	0.0	158	ref		14.6853	14.685315	143	A/C		5.59441	5.5944057	143	ref		4.7619	4.7619047
supercont1.1094	144239	C	A	Subst		-	AAEL014375	AAEL014375	AAEL014375-RA	Intra and extracellular trafficking/Chaperonin	clathrin coat assembly protein ap17	3PRIME_UTR	3	1472-1472				-14.1376	-14.6142	-16.3942	76.7134	37.5201		6.75991	29.6654	12.7572	1.77998	2.25657	93.1076	53.9143	0		0	0.0	158	ref		14.6853	14.685315	143	A/C		5.59441	5.5944057	143	ref		4.7619	4.7619047
supercont1.1094	144392	G	T	Subst		-	AAEL014375	AAEL014375	AAEL014375-RB	Intra and extracellular trafficking/Chaperonin	clathrin coat assembly protein ap17	3PRIME_UTR	3	1058-1058				-17.6816	-16.9798	-17.6816	75.9426	43.5671		0	33.8877	19.1571	0.701754	0	93.6242	61.2487	0		0	0.86206895	116	ref		0	0.0	126	ref		0	0.0	94	ref		2.10526	2.1052632
supercont1.1094	144392	G	T	Subst		-	AAEL014375	AAEL014375	AAEL014375-RA	Intra and extracellular trafficking/Chaperonin	clathrin coat assembly protein ap17	3PRIME_UTR	3	1319-1319				-17.6816	-16.9798	-17.6816	75.9426	43.5671		0	33.8877	19.1571	0.701754	0	93.6242	61.2487	0		0	0.86206895	116	ref		0	0.0	126	ref		0	0.0	94	ref		2.10526	2.1052632
supercont1.1094	145101	G	T	Subst		-	AAEL014375	AAEL014375	AAEL014375-RA	Intra and extracellular trafficking/Chaperonin	clathrin coat assembly protein ap17	3PRIME_UTR	2	1005-1005				-11.3789	30.9594	11.2953	57.6772	28.475		12.7778	43.2099	28.3617	59.0758	16.7376	85.7937	56.5915	39.4118		20	20.0	35	G/T		8.33333	8.333334	48	ref		10	10.0	30	ref		65.8537	65.85366
supercont1.1094	145101	G	T	Subst		-	AAEL014375	AAEL014375	AAEL014375-RB	Intra and extracellular trafficking/Chaperonin	clathrin coat assembly protein ap17	3PRIME_UTR	2	733-733				-11.3789	30.9594	11.2953	57.6772	28.475		12.7778	43.2099	28.3617	59.0758	16.7376	85.7937	56.5915	39.4118		20	20.0	35	G/T		8.33333	8.333334	48	ref		10	10.0	30	ref		65.8537	65.85366
supercont1.1094	145771	G	T	Subst		-	AAEL014375	AAEL014375	AAEL014375-RB	Intra and extracellular trafficking/Chaperonin	clathrin coat assembly protein ap17	5PRIME_UTR	1	123-123				-18.1282	-18.1282	-17.3345	71.8226	40.6511		0	34.7124	19.6721	0	0	89.9508	58.7793	0.793651		0	0.0	42	ref		0	0.0	57	ref		0	0.0	56	ref		0	2.0833335
supercont1.1094	145771	G	T	Subst		-	AAEL014375	AAEL014375	AAEL014375-RA	Intra and extracellular trafficking/Chaperonin	clathrin coat assembly protein ap17	5PRIME_UTR	1	395-395				-18.1282	-18.1282	-17.3345	71.8226	40.6511		0	34.7124	19.6721	0	0	89.9508	58.7793	0.793651		0	0.0	42	ref		0	0.0	57	ref		0	0.0	56	ref		0	2.0833335
supercont1.1094	145790	A	T	Subst		-	AAEL014375	AAEL014375	AAEL014375-RB	Intra and extracellular trafficking/Chaperonin	clathrin coat assembly protein ap17	5PRIME_UTR	1	104-104				-17.7589	-17.7589	-17.7589	73.4216	36.225		0	35.0476	18.2292	0	0	91.1805	53.9839	0		0	0.0	44	ref		0	0.0	60	ref		0	0.0	58	ref		0	0.0
supercont1.1094	145790	A	T	Subst		-	AAEL014375	AAEL014375	AAEL014375-RA	Intra and extracellular trafficking/Chaperonin	clathrin coat assembly protein ap17	5PRIME_UTR	1	376-376				-17.7589	-17.7589	-17.7589	73.4216	36.225		0	35.0476	18.2292	0	0	91.1805	53.9839	0		0	0.0	44	ref		0	0.0	60	ref		0	0.0	58	ref		0	0.0
supercont1.1094	186484	A	G	Subst		-	AAEL014379	AAEL014379	AAEL014379-RA	Intra and extracellular trafficking/Chaperonin	adrenodoxin	3PRIME_UTR	3	1199-1199				-18.692	-17.8799	-18.895	70.2574	44.4193		0	35.7136	20.9713	1.01505	0.202968	89.1524	63.3143	0		0	0.0	476	ref		0	0.0	443	ref		0	0.0	375	ref		1.52672	1.5267175
supercont1.1094	186658	C	T	Subst		-	AAEL014379	AAEL014379	AAEL014379-RA	Intra and extracellular trafficking/Chaperonin	adrenodoxin	SYNONYMOUS_CODING	3	1025-1025	85-85	E->E		-14.7601	-13.8594	-14.8755	71.8407	40.7741		0	29.0563	15.5702	1.01613	0.11534	86.7162	55.6496	0		0	0.0	402	ref		0	0.0	398	ref		0	0.0	350	ref		2.18447	2.4271843
supercont1.1094	186679	G	A	Subst		-	AAEL014379	AAEL014379	AAEL014379-RA	Intra and extracellular trafficking/Chaperonin	adrenodoxin	SYNONYMOUS_CODING	3	1004-1004	78-78	A->A		-16.2815	-15.2644	-16.2815	70.6553	40.2674		0	31.4246	17.42	1.01714	0	86.9368	56.5489	0		0	0.0	446	ref		0	0.2247191	445	ref		0	0.0	403	ref		2.64901	2.6490066
supercont1.1094	201757	A	G	Subst		-	AAEL014379	AAEL014379	AAEL014379-RA	Intra and extracellular trafficking/Chaperonin	adrenodoxin	INTRONIC						-0.778517	-0.069297	-0.778517	48.5964	12.6713		0.30303	0	2.03252	0.70922	0	49.3749	13.4498	0		0	4.3956046	91	ref		0.909091	2.7272727	110	ref		0	2.7027028	111	ref		2.12766	2.8368793
supercont1.1094	202009	C	T	Subst		-	AAEL014379	AAEL014379	AAEL014379-RA	Intra and extracellular trafficking/Chaperonin	adrenodoxin	INTRONIC						-2.002	-0.69114	-2.002	47.9021	17.3459		0	0	6.00601	1.31086	0	49.9041	19.3479	0		0	0.0	89	ref		0	0.0	124	ref		0	0.0	94	ref		3.93258	3.9325845
supercont1.1094	228277	T	C	Subst		-	AAEL014376	AAEL014376	AAEL014376-RA	Unknown		SYNONYMOUS_CODING	1	1052-1052	350-350	V->V		16.4065	-21.5935	16.4065	-61.7819	-71.5662		96.7063	85.5556	68.5185	62	100	21.8116	12.0273	100		97.4359	97.4359	39	C		100	100.0	30	C		92.6829	92.68293	41	C/T		50	50.0
supercont1.1094	228277	T	C	Subst		+	AAEL014377	AAEL014377	AAEL014377-RA	Unknown	conserved hypothetical protein	3PRIME_UTR	3	2469-2469				16.4065	-21.5935	16.4065	-61.7819	-71.5662		96.7063	85.5556	68.5185	62	100	21.8116	12.0273	100		97.4359	97.4359	39	C		100	100.0	30	C		92.6829	92.68293	41	C/T		50	50.0
supercont1.1094	228281	T	A	Subst		-	AAEL014376	AAEL014376	AAEL014376-RA	Unknown		NON_SYNONYMOUS_CODING	1	1048-1048	349-349	Q->L		-12.2213	23.465	-12.2213	12.4152	52.7105		3.50877	12.7847	20.3704	35.6863	0	24.6365	64.9318	0		2.63158	2.631579	38	ref		0	0.0	32	ref		7.89474	7.8947363	38	ref		47.0588	47.058823
supercont1.1094	228281	T	A	Subst		+	AAEL014377	AAEL014377	AAEL014377-RA	Unknown	conserved hypothetical protein	3PRIME_UTR	3	2473-2473				-12.2213	23.465	-12.2213	12.4152	52.7105		3.50877	12.7847	20.3704	35.6863	0	24.6365	64.9318	0		2.63158	2.631579	38	ref		0	0.0	32	ref		7.89474	7.8947363	38	ref		47.0588	47.058823
supercont1.1094	228328	G	A	Subst		-	AAEL014376	AAEL014376	AAEL014376-RA	Unknown		SYNONYMOUS_CODING	1	1001-1001	333-333	S->S		-12.0355	-19.9411	-18.4823	-36.5077	-56.6242		46.9139	70.2848	59.8168	39.064	46.9697	22.4974	2.38095	40.5229		56.5217	56.521736	46	A/G		41.6667	41.666664	36	A/G		42.5532	42.553192	47	A/G		21.4286	21.428572
supercont1.1094	228328	G	A	Subst		+	AAEL014377	AAEL014377	AAEL014377-RA	Unknown	conserved hypothetical protein	3PRIME_UTR	3	2520-2520				-12.0355	-19.9411	-18.4823	-36.5077	-56.6242		46.9139	70.2848	59.8168	39.064	46.9697	22.4974	2.38095	40.5229		56.5217	56.521736	46	A/G		41.6667	41.666664	36	A/G		42.5532	42.553192	47	A/G		21.4286	21.428572
supercont1.1094	228340	A	G	Subst		-	AAEL014376	AAEL014376	AAEL014376-RA	Unknown		SYNONYMOUS_CODING	1	989-989	329-329	N->N		-1.5534	41.8773	44.5275	40.7392	23.9891		11.3387	19.2308	16.6247	57.6087	14.178	56.4706	39.7204	60.2588		4.87805	4.8780484	41	ref		24.1379	24.13793	29	A/G		5	5.0	40	ref		75	75.0
supercont1.1094	228340	A	G	Subst		+	AAEL014377	AAEL014377	AAEL014377-RA	Unknown	conserved hypothetical protein	3PRIME_UTR	3	2532-2532				-1.5534	41.8773	44.5275	40.7392	23.9891		11.3387	19.2308	16.6247	57.6087	14.178	56.4706	39.7204	60.2588		4.87805	4.8780484	41	ref		24.1379	24.13793	29	A/G		5	5.0	40	ref		75	75.0
supercont1.11	3801884	G	A	Subst		+	AAEL000574	AAEL000574	AAEL000574-RA	Unknown	conserved hypothetical protein	SYNONYMOUS_CODING	2	637-637	83-83	K->K		-46.1336	42.8028	47.24	18.1258	-5.48297		52.4177	46.0614	45.7659	90.8844	1.94805	66.2075	42.5987	95.3216		48.2759	48.27586	29	A/G		56.25	56.25	64	A/G		52.7273	52.727272	55	A/G		91.4894	91.489365
supercont1.11	3801932	G	C	Subst		+	AAEL000574	AAEL000574	AAEL000574-RA	Unknown	conserved hypothetical protein	SYNONYMOUS_CODING	2	685-685	99-99	T->T		-59.866	26.259	36.3271	-1.00193	-18.2403		57.3188	83.5802	50.1196	89.9318	3.80684	62.6709	45.4326	100		50	50.0	52	C/G		60	60.000004	70	C/G		61.9565	61.95652	92	C/G		93.5484	93.548386
supercont1.11	3802369	G	A	Subst		+	AAEL000574	AAEL000574	AAEL000574-RA	Unknown	conserved hypothetical protein	SYNONYMOUS_CODING	3	1036-1036	216-216	K->K		-48.0352	40.5206	40.7983	14.3596	-15.871		54.6026	51.7816	55.8174	94.5878	6.03198	68.4268	38.1962	94.8655		52	52.0	100	A/G		53.3333	53.333336	165	A/G		58.4746	59.322037	118	A/G		95.0413	95.86777
supercont1.11	3802369	G	A	Subst		+	AAEL000574	AAEL000574	AAEL000574-RB	Unknown	conserved hypothetical protein	SYNONYMOUS_CODING	3	1057-1057	223-223	K->K		-48.0352	40.5206	40.7983	14.3596	-15.871		54.6026	51.7816	55.8174	94.5878	6.03198	68.4268	38.1962	94.8655		52	52.0	100	A/G		53.3333	53.333336	165	A/G		58.4746	59.322037	118	A/G		95.0413	95.86777
supercont1.11	3803264	G	A	Subst		+	AAEL000574	AAEL000574	AAEL000574-RA	Unknown	conserved hypothetical protein	3PRIME_UTR	3	1931-1931				-47.0534	36.1951	38.5652	10.1506	-5.96043		63.0852	47.4742	52.2997	90.4815	7.23302	64.437	48.326	92.8516		58.6207	58.62069	145	A/G		64.7619	64.76191	105	A/G		65.873	66.66667	126	A/G		93.5185	93.51852
supercont1.11	3803264	G	A	Subst		+	AAEL000574	AAEL000574	AAEL000574-RB	Unknown	conserved hypothetical protein	DOWNSTREAM						-47.0534	36.1951	38.5652	10.1506	-5.96043		63.0852	47.4742	52.2997	90.4815	7.23302	64.437	48.326	92.8516		58.6207	58.62069	145	A/G		64.7619	64.76191	105	A/G		65.873	66.66667	126	A/G		93.5185	93.51852
supercont1.11	3824473	G	A	Subst		-	AAEL000583	AAEL000583	AAEL000583-RA	Other enzymes	peroxisome assembly factor-2 (peroxisomal-type ATPase 1)	SYNONYMOUS_CODING	4	2545-2545	800-800	S->S		-50.017	39.2524	33.4739	26.3141	-0.0878064		65.4512	47.2467	55.7355	95.3968	6.12745	82.4586	56.0567	89.6184		59.6154	59.615387	52	A/G		64.5161	64.51613	31	A/G		72.2222	72.22222	36	A/G		100	100.0
supercont1.11	3905260	T	C	Subst		+	AAEL000590	DNR1	AAEL000590-RA	Immunity	Defenserepressor 1	SYNONYMOUS_CODING	2	150-150	50-50	D->D		51.9704	-24.8247	-12.3768	61.0479	55.08		26.756	39.7172	29.7482	7.24915	84.0442	93.1217	87.1538	19.697		40	40.0	25	C/T		11.3208	11.320755	53	C/T		28.9474	28.947369	38	C/T		15.625	15.625
supercont1.11	3905782	C	T	Subst		+	AAEL000590	DNR1	AAEL000590-RA	Immunity	Defenserepressor 1	SYNONYMOUS_CODING	2	672-672	224-224	N->N		55.4282	-28.1892	-33.6639	42.948	38.7417		53.136	43.5113	25.7407	12.6068	96.2243	83.744	79.5377	7.13209		43.1818	43.18182	44	C/T		60.2941	60.294117	68	C/T		55.9322	55.932205	59	C/T		8.33333	8.333334
supercont1.11	3906163	G	A	Subst		+	AAEL000590	DNR1	AAEL000590-RA	Immunity	Defenserepressor 1	SYNONYMOUS_CODING	3	987-987	329-329	K->K		45.7678	-24.1304	-26.4471	59.0984	55.0296		25.3979	41.2195	33.7954	9.34051	79.2387	92.5694	88.5005	7.02384		29.1667	29.166666	48	A/G		20	20.0	80	A/G		27.027	27.027025	74	A/G		2.24719	3.3707864
supercont1.11	3906370	C	T	Subst		+	AAEL000590	DNR1	AAEL000590-RA	Immunity	Defenserepressor 1	SYNONYMOUS_CODING	3	1194-1194	398-398	D->D		-52.823	25.8692	30.1667	-50.0008	-55.424		52.3794	54.2181	66.9059	83.7037	5.01147	7.83368	2.41048	88.0011		54.6392	54.63917	97	C/T		45.2174	45.217392	115	C/T		57.2816	57.281555	103	C/T		91.1111	91.111115
supercont1.11	3906376	T	C	Subst		+	AAEL000590	DNR1	AAEL000590-RA	Immunity	Defenserepressor 1	SYNONYMOUS_CODING	3	1200-1200	400-400	A->A		49.2559	-14.5256	-18.0364	61.831	58.5201		18.9823	40.0275	30.0335	15.1555	78.937	91.5121	88.2012	11.6447		15.0538	15.053764	93	C/T		18.1818	18.181818	110	C/T		23.7113	23.71134	97	C/T		7.95455	7.9545455
supercont1.11	3906391	T	C	Subst		+	AAEL000590	DNR1	AAEL000590-RA	Immunity	Defenserepressor 1	SYNONYMOUS_CODING	3	1215-1215	405-405	H->H		51.1298	-14.9048	-20.0312	62.4387	56.6171		20.3542	39.0004	29.3799	14.6734	80.7079	92.0169	86.1953	9.54691		19	19.0	100	C/T		17.9245	17.924528	106	C/T		24.1379	24.13793	87	C/T		8.57143	8.571429
supercont1.11	3906394	T	C	Subst		+	AAEL000590	DNR1	AAEL000590-RA	Immunity	Defenserepressor 1	SYNONYMOUS_CODING	3	1218-1218	406-406	A->A		51.0564	-14.5151	-19.7971	62.3812	57.3601		19.5152	38.1248	29.4159	14.5035	80.0751	91.3998	86.3787	9.22153		18.2796	18.27957	93	C/T		17.6471	17.647058	102	C/T		22.619	22.619047	84	C/T		8.73786	8.7378645
supercont1.11	3906541	C	T	Subst		+	AAEL000590	DNR1	AAEL000590-RA	Immunity	Defenserepressor 1	SYNONYMOUS_CODING	3	1365-1365	455-455	I->I		48.0527	-16.8761	-20.1084	61.1315	61.4901		19.546	40.5406	31.2481	13.5688	78.4975	91.5764	91.935	10.3364		21.7822	21.782177	101	C/T		14.4068	14.406779	118	C/T		22.449	22.448978	98	C/T		8.54701	8.5470085
supercont1.11	4286251	G	A	Subst		-	AAEL000564	AAEL000564	AAEL000564-RA	Kinases/Phosphatases	myotubularin	INTRONIC						-15.3929	-30.6491	-38.2365	-55.1036	-39.0441		81.4883	63.6667	77.4217	43.5431	58.7993	19.0886	35.1481	35.9557		90.566	90.56604	53	A/G		80.8219	82.19178	73	A/G		73.0769	73.07692	26	A/G		28.2609	28.260868
supercont1.11	4287604	A	T	Subst		-	AAEL000564	AAEL000564	AAEL000564-RB	Kinases/Phosphatases	myotubularin	SYNONYMOUS_CODING	4	2071-2071	421-421	V->V		-38.7171	6.63867	8.77948	-46.3907	-45.8078		81.6022	78.8021	75.5679	85.2961	39.9403	32.2667	32.8496	87.4369		83.6735	83.67347	49	A/T		88.4058	88.4058	69	A/T		72.7273	72.72727	55	A/T		90.1409	90.14085
supercont1.11	4287604	A	T	Subst		-	AAEL000564	AAEL000564	AAEL000564-RA	Kinases/Phosphatases	myotubularin	SYNONYMOUS_CODING	5	1980-1980	432-432	V->V		-38.7171	6.63867	8.77948	-46.3907	-45.8078		81.6022	78.8021	75.5679	85.2961	39.9403	32.2667	32.8496	87.4369		83.6735	83.67347	49	A/T		88.4058	88.4058	69	A/T		72.7273	72.72727	55	A/T		90.1409	90.14085
supercont1.11	4503330	C	T	Subst		+	AAEL000575	AAEL000575	AAEL000575-RA	Other enzymes	apyrase, putative	SYNONYMOUS_CODING	1	789-789	263-263	F->F		-2.22222	-2.22222	-2.22222	48.0122	8.70658		0	0	6.66667	0	0	50.2344	10.9288	0		0	0.0	49	ref		0	0.0	65	ref		0	0.0	42	ref		0	0.0
supercont1.110	520352	T	C	Subst								INTERGENIC						7.11279	-50.4647	-13.8051	6.78276	-39.3324		100	93.0556	85.6061	42.4225	100	99.67	53.5548	79.0821		100	100.0	56	overlap		100	100.0	54	overlap		100	100.0	49	overlap		52.5424	52.54237
supercont1.110	1116081	A	T	Subst		-	AAEL004223	CECB	AAEL004223-RA	Immunity	Cecropin,Anti-Microbial Peptide.	ESSENTIAL_SPLICE_SITE						6.58516	-9.24958	-29.9694	-18.9499	-67.0546		95.8878	96.3125	77.5255	80.659	96.4937	70.9587	22.854	59.9392		96.2353	96.35294	850	T		94.8582	95.03546	564	T		96.5699	96.70185	758	T		95.102	95.5102
supercont1.110	1210369	C	A	Subst		-	AAEL004212	AAEL004212	AAEL004212-RA	Unknown	conserved hypothetical protein	5PRIME_UTR	2	1173-1173				-7.61946	39.6447	28.9038	51.85	17.5669		0.595238	15.1203	7.14286	47.2641	0	59.4694	25.1864	36.5233		0	2.777778	36	ref		1.78571	1.7857144	56	ref		0	0.0	57	ref		51.875	51.875
supercont1.110	1210423	A	C	Subst		-	AAEL004212	AAEL004212	AAEL004212-RA	Unknown	conserved hypothetical protein	5PRIME_UTR	2	1119-1119				-6.34311	37.446	20.9873	53.0318	9.1098		0	15.7773	3.25203	43.7891	0	59.3749	15.4529	27.3304		0	0.0	40	ref		0	0.0	75	ref		0	0.0	62	ref		53.1915	53.19149
supercont1.110	1210541	C	T	Subst		-	AAEL004212	AAEL004212	AAEL004212-RA	Unknown	conserved hypothetical protein	5PRIME_UTR	2	1001-1001				-0.462963	-0.462963	-0.462963	53.9691	11.4021		0	0	1.38889	0	0	54.432	11.8651	0		0	0.0	32	ref		0	0.0	67	ref		0	0.0	47	ref		0	0.0
supercont1.110	1342680	G	A	Subst								INTERGENIC						-2.48853	23.3753	7.04194	66.2483	36.0318		25.4233	34.9323	35.1852	55.2222	29.3584	98.0952	67.8788	38.8889		28.8136	96.61017	59	A/C		25.5814	100.0	43	A/C		21.875	100.0	32	A/C		46.6667	96.666664
supercont1.110	2320439	A	T	Subst		-	AAEL004221	AAEL004221	AAEL004221-RA	Other enzymes	glycogen synthase	3PRIME_UTR	6	2885-2885				35.382	-3.3501	-31.1039	-60.2003	-50.773		93.7522	42.9682	44.4391	57.0364	95.7685	0.186224	9.61351	29.2826		93.2249	93.22493	369	overlap		92.5187	92.76808	401	overlap		95.5128	95.51282	312	overlap		60.4938	60.493828
supercont1.110	2321140	A	G	Subst		-	AAEL004221	AAEL004221	AAEL004221-RA	Other enzymes	glycogen synthase	SYNONYMOUS_CODING	4	2309-2309	560-560	G->G		-10.6029	15.606	49.159	66.7807	27.2157		0	20.4848	11.3238	26.2088	0	77.3836	37.8186	59.7619		0	0.0	149	ref		0	0.0	168	ref		0	0.0	135	ref		21.0526	21.052631
supercont1.110	2321950	G	T	Subst		-	AAEL004221	AAEL004221	AAEL004221-RA	Other enzymes	glycogen synthase	SYNONYMOUS_CODING	4	1499-1499	290-290	P->P		-10.789	11.304	45.0175	63.6658	26.8504		0	18.7739	13.5931	22.093	0	74.4548	37.6394	55.8065		0	0.0	84	ref		0	0.0	137	ref		0	0.0	109	ref		20.082	20.081966
supercont1.110	2322097	A	G	Subst		-	AAEL004221	AAEL004221	AAEL004221-RA	Other enzymes	glycogen synthase	SYNONYMOUS_CODING	4	1352-1352	241-241	D->D		-9.33733	14.0352	47.1982	65.5311	27.6477		0	16.4474	11.5646	23.3725	0	74.8685	36.9851	56.5356		0	0.0	71	ref		0	0.0	112	ref		0	1.0989012	91	ref		18.9024	18.90244
supercont1.110	2394567	G	A	Subst		-	AAEL004213	AAEL004213	AAEL004213-RA	Intra and extracellular trafficking/Chaperonin	monocarboxylate transporter	SYNONYMOUS_CODING	5	1321-1321	431-431	D->D		-11.5441	16.7549	29.2984	62.0194	40.1173		0	18.2352	17.6471	28.7157	0.416667	73.9801	52.0781	41.2592		0	0.0	47	ref		0	0.0	104	ref		0	0.0	83	ref		22.2222	22.222223
supercont1.110	2394587	A	G	Subst		-	AAEL004213	AAEL004213	AAEL004213-RA	Intra and extracellular trafficking/Chaperonin	monocarboxylate transporter	NON_SYNONYMOUS_CODING	5	1301-1301	425-425	F->L		-10.6921	16.747	25.4984	61.9007	43.7454		0	16.2869	15.7895	27.4391	0	72.5928	54.4375	36.1905		0	0.0	59	ref		0	0.0	96	ref		0	0.0	81	ref		22.093	22.093023
supercont1.110	2445814	G	A	Subst								INTERGENIC						-1.83402	3.58169	1.95188	50.729	12.2533		0	1.79835	3.7037	5.4157	0	52.563	14.0873	3.78589		0	0.0	115	ref		0	0.0	158	ref		0	0.0	67	ref		5.88235	5.882353
supercont1.110	2445920	G	A	Subst								INTERGENIC						-2.67322	1.47326	6.45252	63.1142	24.2361		0	3.70583	5.01089	4.37883	0.232359	66.0198	27.1417	9.35809		0	0.0	229	ref		0	0.0	319	ref		0	0.0	138	ref		4.56432	4.5643153
supercont1.110	2446021	T	C	Subst								INTERGENIC						-6.88413	-3.39845	1.12491	57.9155	31.9987		18.3707	29.5021	25.2515	20.9763	17.4907	82.2903	56.3735	25.4997		16.3265	16.32653	245	C/T		19.5804	19.93007	286	C/T		19.2053	19.205297	151	C/T		25	25.0
supercont1.110	2446279	G	A	Subst								INTERGENIC						-5.53007	1.87075	2.58435	80.3258	32.9097		0.125313	5.96261	10.5023	7.40082	0	85.8558	38.4398	8.11442		0	0.0	174	ref		0.37594	0.37593985	266	ref		0	0.0	127	ref		8.10811	8.108108
supercont1.1100	125383	A	C	Subst		-	AAEL014396	AAEL014396	AAEL014396-RA	Other enzymes	protein farnesyltransferase alpha subunit	SYNONYMOUS_CODING	3	1015-1015	269-269	V->V		6.41841	-39.3278	-49.4357	36.1098	27.2376		60.4497	57.2626	73.9583	24.5625	70.3086	100	91.1279	14.4545		61.9048	61.904762	21	A/C		69.4444	72.22222	36	A/C		50	50.0	16	A/C		15.3846	15.384616
supercont1.1100	125413	G	A	Subst		-	AAEL014396	AAEL014396	AAEL014396-RA	Other enzymes	protein farnesyltransferase alpha subunit	SYNONYMOUS_CODING	3	985-985	259-259	I->I		11.8973	-58.1679	-66.5764	11.8973	1.94363		100	68.0117	96.2963	29.9347	100	100	90.0463	21.5263		100	100.0	41	A		100	100.0	50	A		100	100.0	37	A		20.2247	20.224718
supercont1.1100	125542	A	G	Subst		-	AAEL014396	AAEL014396	AAEL014396-RA	Other enzymes	protein farnesyltransferase alpha subunit	SYNONYMOUS_CODING	3	856-856	216-216	R->R		9.22254	-49.572	-57.4212	7.98797	3.31126		100	75.1572	97.1751	41.2055	100	98.7654	94.0887	33.3562		100	100.0	65	G		100	100.0	67	G		100	100.0	51	G		40	40.0
supercont1.1100	219372	G	A	Subst								INTERGENIC						-14.7574	-19.563	-19.563	60.7849	35.589		6.46987	30.7136	21.5054	0	4.80556	80.3478	55.152	0		0	0.0	106	ref		10.9589	10.958904	73	ref		8.4507	8.450704	71	ref		0	0.0
supercont1.1100	219412	G	T	Subst								INTERGENIC						0.970349	-34.6681	-34.6681	65.3319	18.7654		56.6946	26.6746	20.6349	0	35.6384	100	53.4335	0		54.5455	54.545456	66	G/T		54	54.000004	50	G/T		61.5385	61.538464	52	G/T		0	0.0
supercont1.1108	30979	C	A	Subst		-	AAEL014419	AAEL014419	AAEL014419-RA	Unknown		3PRIME_UTR	3	962-962				-1.23457	47.6269	28.0389	-1.23457	-1.23457		0	3.7037	0	48.8615	0	0	0	29.2735		0	0.0	32	ref		0	0.0	51	ref		0	0.0	44	ref		61.2903	61.290325
supercont1.111	1690690	G	A	Subst		+	AAEL004235	AAEL004235	AAEL004235-RA	Structure	kinesin-like protein Klp1A	SYNONYMOUS_CODING	7	1521-1521	370-370	L->L		-21.9386	11.8843	11.8843	-52.3663	-15.9958		80.3553	99.6764	84.3153	100	66.177	35.7494	72.1199	100		100	100.0	38	A		69.8795	69.87952	83	A/G		71.1864	71.18644	59	A/G		100	100.0
supercont1.111	1704812	T	C	Subst		+	AAEL004235	AAEL004235	AAEL004235-RA	Structure	kinesin-like protein Klp1A	SYNONYMOUS_CODING	10	2496-2496	695-695	S->S		-20.5009	15.6238	15.6238	-51.671	-16.413		77.9754	100	75.1533	100	63.8753	32.7052	67.9632	100		85.5769	85.57692	104	C/T		73.913	73.91304	138	C/T		74.4361	74.4361	133	C/T		100	100.0
supercont1.111	1705168	T	C	Subst		+	AAEL004235	AAEL004235	AAEL004235-RA	Structure	kinesin-like protein Klp1A	3PRIME_UTR	10	2852-2852				-22.4056	19.3841	19.3841	-51.8389	-16.8896		70.5693	99.8358	71.4426	100	58.2103	28.777	63.7263	100		72.7848	73.417725	158	C/T		72.449	72.44898	196	C/T		66.474	66.47399	173	C/T		100	100.0
supercont1.111	1705192	G	A	Subst		+	AAEL004235	AAEL004235	AAEL004235-RA	Structure	kinesin-like protein Klp1A	3PRIME_UTR	10	2876-2876				-2.20307	50.3945	34.0701	-2.20307	-2.20307		0	6.6092	0	52.5976	0	0	0	36.2731		0	0.54644805	183	ref		0	0.46948358	213	ref		0	0.53763443	186	ref		68.3908	68.39081
supercont1.111	1705477	A	G	Subst		+	AAEL004235	AAEL004235	AAEL004235-RA	Structure	kinesin-like protein Klp1A	3PRIME_UTR	10	3161-3161				-21.0639	20.6103	20.6103	-52.113	-13.6714		68.5762	99.6997	69.8932	100	58.3258	27.2767	65.7183	100		67.7419	67.741936	93	A/G		75.3968	75.39682	126	A/G		62.5899	62.589924	139	A/G		100	100.0
supercont1.111	1906735	C	T	Subst		+	AAEL004230	AAEL004230	AAEL004230-RB	Unknown	hypothetical protein	5PRIME_UTR	1	236-236				-7.2458	33.2534	56.6431	-7.2458	-7.2458		2.68979	19.0476	0	40.4992	0	0	0	63.8889		0	0.0	32	ref		5.12821	5.1282053	39	ref		2.94118	2.9411764	34	ref		34.7826	34.782608
supercont1.111	1906913	C	T	Subst		+	AAEL004230	AAEL004230	AAEL004230-RB	Unknown	hypothetical protein	5PRIME_UTR	1	414-414				1.84499	33.2242	65.7814	-1.6119	19.8306		8.10339	33.9782	14.2585	52.0042	20.625	17.1681	38.6106	84.5614		4.54545	4.5454545	66	ref		8	10.0	50	ref		11.7647	11.764706	34	ref		82.3529	82.35294
supercont1.111	2319076	T	C	Subst		-	AAEL004228	AAEL004228	AAEL004228-RA	Other enzymes	oligosaccharyl transferase	3PRIME_UTR	6	2690-2690				-10.1633	-9.49661	-5.46844	54.776	53.6395		0	8.12141	22.3684	0.666667	0	64.9392	63.8027	4.69484		0	0.0	100	ref		0	0.0	78	ref		0	0.0	102	ref		0	0.0
supercont1.111	2320163	T	C	Subst		-	AAEL004228	AAEL004228	AAEL004228-RA	Other enzymes	oligosaccharyl transferase	SYNONYMOUS_CODING	4	1970-1970	480-480	T->T		-8.53851	-8.53851	-5.92414	32.7131	58.7085		0.900901	5.22312	19.4915	0	0	41.2516	67.247	2.61438		0	0.0	49	ref		2.7027	2.7027028	74	ref		0	0.0	68	ref		0	0.0
supercont1.111	2329533	C	T	Subst		-	AAEL004228	AAEL004228	AAEL004228-RA	Other enzymes	oligosaccharyl transferase	SYNONYMOUS_CODING	3	1583-1583	351-351	E->E		-5.48243	-6.1491	-2.29235	26.3985	54.9423		0	0	18.4473	0	0.666667	32.5476	61.0914	3.85675		0	0.0	75	ref		0	0.0	108	ref		0	0.0	98	ref		0	0.0
supercont1.111	2356737	A	C	Subst		+	AAEL004237	AAEL004237	AAEL004237-RA	Intra and extracellular trafficking/Chaperonin	vacuolar protein sorting 18 (deep orange protein)	SYNONYMOUS_CODING	3	2037-2037	679-679	I->I		-6.7087	-11.7326	-10.7802	25.7674	50.6563		15.6237	3.5742	16	0	5.02392	37.5	62.3889	0.952381		6.89655	6.8965516	29	ref		10.3448	10.344828	29	ref		29.6296	29.62963	27	A/C		0	4.5454545
supercont1.111	2356783	C	T	Subst		+	AAEL004237	AAEL004237	AAEL004237-RA	Intra and extracellular trafficking/Chaperonin	vacuolar protein sorting 18 (deep orange protein)	SYNONYMOUS_CODING	3	2083-2083	695-695	L->L		-7.68689	-7.68689	-3.30093	25.58	55.9914		0	6.89906	16.1616	0	0	33.2669	63.6783	4.38596		0	0.0	23	ref		0	0.0	28	ref		0	0.0	23	ref		0	0.0
supercont1.111	2357301	G	A	Subst		+	AAEL004237	AAEL004237	AAEL004237-RA	Intra and extracellular trafficking/Chaperonin	vacuolar protein sorting 18 (deep orange protein)	SYNONYMOUS_CODING	3	2601-2601	867-867	E->E		-7.11506	-7.11506	-4.1521	20.3453	60.6924		0	5.65891	15.6863	0	0	27.4603	67.8075	2.96296		0	0.0	29	ref		0	0.0	35	ref		0	0.0	30	ref		0	0.0
supercont1.1110	77757	T	C	Subst		+	AAEL018276	AAEL018276	AAEL018276-RA	Unknown		SYNONYMOUS_CODING	5	2306-2306	624-624	N->N		20.62	52.1382	52.5975	-21.8701	-12.9513		30.4949	33.6865	6.77609	75.7907	44.2726	1.78241	10.7012	76.25		40	40.0	70	C/T		27.1605	29.62963	81	C/T		24.3243	24.324326	74	C/T		85.4839	85.48387
supercont1.1111	184134	T	C	Subst		+	AAEL014428	AAEL014428	AAEL014428-RA	ABC transporter	ABC transporter	SYNONYMOUS_CODING	7	1713-1713	465-465	F->F		2.12255	3.94321	-27.3184	-52.7245	-22.3398		64.2191	66.9365	46.633	63.2061	61.3854	6.53831	36.9231	31.9444		65.9091	65.909096	44	C/T		67.9245	67.92453	53	C/T		58.8235	58.823532	34	C/T		69.4444	69.44444
supercont1.1111	184527	C	T	Subst		+	AAEL014428	AAEL014428	AAEL014428-RA	ABC transporter	ABC transporter	3PRIME_UTR	7	2106-2106				-0.400641	-1.04167	-1.04167	49.8049	2.08333		0	0	3.125	0	0.641026	50.8466	3.125	0		0	0.0	77	ref		0	1.7857144	56	ref		0	0.0	49	ref		0	0.0
supercont1.1115	176737	A	T	Subst								INTERGENIC						14.0362	-50.9715	-26.5413	-56.4394	-17.748		82.3682	77.8046	66.8087	24.689	89.6967	19.2211	57.9125	49.1191		66.0377	66.037735	53	A/T		93.0233	93.02326	86	T		88.0435	88.04348	92	A/T		12	12.0
supercont1.1117	67622	C	T	Subst		+	AAEL014436	AAEL014436	AAEL014436-RA	Unknown	conserved hypothetical protein	SYNONYMOUS_CODING	2	448-448	150-150	L->L		-33.9827	0.418136	-49.1844	-57.0276	-57.0276		63.8693	45.3086	61.9048	57.4457	23.0449	0	0	7.84314		52.9412	52.941177	17	C/T		66.6667	66.66667	36	C/T		72	72.0	25	C/T		54.1667	54.166668
supercont1.1117	67903	A	G	Subst		+	AAEL014436	AAEL014436	AAEL014436-RA	Unknown	conserved hypothetical protein	SYNONYMOUS_CODING	2	729-729	243-243	E->E		-16.3782	7.68347	-7.1582	-64.5599	-64.5599		67.3459	63.3457	62.988	72.2433	48.1816	0	0	57.4017		46.6667	46.666668	30	A/G		74.4186	74.4186	43	A/G		80.9524	80.952385	42	A/G		70.8333	70.83333
supercont1.1117	68000	A	G	Subst		+	AAEL014436	AAEL014436	AAEL014436-RA	Unknown	conserved hypothetical protein	NON_SYNONYMOUS_CODING	2	826-826	276-276	K->E		-9.56178	12.4759	-3.66361	-67.0463	-67.0463		73.6217	69.0516	58.4657	79.5222	57.4846	0	0	63.3827		54.8387	54.83871	31	A/G		83.6735	83.67347	49	A/G		82.3529	82.35294	34	A/G		67.6471	67.64706
supercont1.1117	68175	C	A	Subst		+	AAEL014436	AAEL014436	AAEL014436-RA	Unknown	conserved hypothetical protein	SYNONYMOUS_CODING	3	943-943	315-315	R->R		-13.2053	8.44891	-48.4294	-48.4294	-48.4294		56.602	40.039	48.6472	56.8783	35.2241	0	0	0		44.4444	44.444447	36	A/C		64.7059	64.70589	34	A/C		60.6557	60.65574	61	A/C		52.7778	52.77778
supercont1.112	219090	G	A	Subst		+	AAEL004249	AAEL004249	AAEL004249-RA	Unknown	conserved hypothetical protein	SYNONYMOUS_CODING	2	124-124	42319	V->V		2.52194	1.83554	-1.43958	46.4184	1.40104		3.18011	2.02236	0.666667	3.79192	4.47832	48.3748	3.35742	0.516796		4.82759	4.827586	435	ref		3.10559	3.5196688	483	ref		1.60714	1.7857144	560	ref		10.4683	10.606061
supercont1.112	225872	T	C	Subst		+	AAEL004249	AAEL004249	AAEL004249-RA	Unknown	conserved hypothetical protein	SYNONYMOUS_CODING	3	295-295	68-68	A->A		1.6705	-2.2079	-1.7988	44.2557	1.70388		4.37419	2.7969	0.987306	0.511564	4.38996	46.9752	4.42334	0.92067		6.52418	6.861642	889	ref		5.02049	5.22541	976	ref		1.57791	1.7751479	1014	ref		0.590406	0.73800737
supercont1.112	226384	A	C	Subst		+	AAEL004249	AAEL004249	AAEL004249-RA	Unknown	conserved hypothetical protein	3PRIME_UTR	4	746-746				45.9228	-0.74983	-0.74983	-0.74983	-0.74983		2.24949	0	0	0	46.6726	0	0	0		0	0.0	130	ref		6.74847	6.748466	163	ref		0	0.0	164	ref		0	0.0
supercont1.112	226384	A	C	Subst		+	AAEL004249	AAEL004249	AAEL004249-RB	Unknown	conserved hypothetical protein	INTRONIC						45.9228	-0.74983	-0.74983	-0.74983	-0.74983		2.24949	0	0	0	46.6726	0	0	0		0	0.0	130	ref		6.74847	6.748466	163	ref		0	0.0	164	ref		0	0.0
supercont1.112	226551	T	A	Subst		+	AAEL004249	AAEL004249	AAEL004249-RA	Unknown	conserved hypothetical protein	3PRIME_UTR	4	913-913				0.337155	-0.8624	-1.43832	44.1916	1.32268		2.55301	2.25181	0.776836	0.998153	2.19771	46.0522	3.18323	0.422238		4.52617	4.526167	707	ref		1.76471	1.9117647	680	ref		1.36816	1.3681593	804	ref		1.51724	1.6551723
supercont1.112	226551	T	A	Subst		+	AAEL004249	AAEL004249	AAEL004249-RB	Unknown	conserved hypothetical protein	INTRONIC						0.337155	-0.8624	-1.43832	44.1916	1.32268		2.55301	2.25181	0.776836	0.998153	2.19771	46.0522	3.18323	0.422238		4.52617	4.526167	707	ref		1.76471	1.9117647	680	ref		1.36816	1.3681593	804	ref		1.51724	1.6551723
supercont1.112	226922	G	A	Subst		+	AAEL004249	AAEL004249	AAEL004249-RA	Unknown	conserved hypothetical protein	3PRIME_UTR	4	1284-1284				1.43242	-0.814512	-0.996194	50.1272	2.13473		2.62116	2.22146	0.57652	0.991866	3.2388	51.9336	3.94111	0.810185		4.39883	4.398827	1023	ref		2.07254	2.0725389	965	ref		1.39211	1.3921114	1293	ref		1.15473	1.1547344
supercont1.112	226922	G	A	Subst		+	AAEL004249	AAEL004249	AAEL004249-RB	Unknown	conserved hypothetical protein	INTRONIC						1.43242	-0.814512	-0.996194	50.1272	2.13473		2.62116	2.22146	0.57652	0.991866	3.2388	51.9336	3.94111	0.810185		4.39883	4.398827	1023	ref		2.07254	2.0725389	965	ref		1.39211	1.3921114	1293	ref		1.15473	1.1547344
supercont1.112	227111	T	C	Subst		+	AAEL004249	AAEL004249	AAEL004249-RA	Unknown	conserved hypothetical protein	3PRIME_UTR	4	1473-1473				-7.82152	32.0735	54.0423	-1.80346	-0.293706		0.0740169	20.8375	2.98009	40.0373	0.142338	6.16039	7.67015	62.0062		0.0578369	0.2891845	1729	ref		0.0596659	0.2386635	1676	ref		0.104548	0.15682174	1913	ref		52.8287	52.98165
supercont1.112	227111	T	C	Subst		+	AAEL004249	AAEL004249	AAEL004249-RB	Unknown	conserved hypothetical protein	3PRIME_UTR	5	562-562				-7.82152	32.0735	54.0423	-1.80346	-0.293706		0.0740169	20.8375	2.98009	40.0373	0.142338	6.16039	7.67015	62.0062		0.0578369	0.2891845	1729	ref		0.0596659	0.2386635	1676	ref		0.104548	0.15682174	1913	ref		52.8287	52.98165
supercont1.112	248541	C	A	Subst								INTERGENIC						-2.84314	-2.84314	-2.84314	51.9622	8.79708		5	3.52941	0	0	0	54.8053	11.6402	0		2.5	2.5	40	ref		12.5	12.5	24	ref		0	0.0	21	ref		0	0.0
supercont1.112	248579	A	G	Subst								INTERGENIC						-1.84037	-1.84037	-1.84037	49.3628	5.69932		3.11111	2.40999	0	0	0	51.2032	7.53968	0		6	6.0	50	ref		3.33333	3.3333335	30	ref		0	0.0	27	ref		0	0.0
supercont1.112	270562	A	T	Subst								INTERGENIC						-6.19799	9.10013	1.99248	51.3992	36.5203		3.59865	4.20168	12.2222	15.7743	0.476191	58.0734	43.1944	8.66667		2.10526	2.1052632	95	ref		5.66038	5.6603775	53	ref		3.0303	3.030303	66	ref		6.08696	6.0869565
supercont1.112	270872	C	T	Subst								INTERGENIC						11.9234	16.5655	53.7803	61.0705	41.6835		2.86404	24.3944	20.6061	32.5204	27.8782	77.0254	57.6384	69.7351		0	0.0	61	ref		7.14286	7.1428576	56	ref		1.44928	1.4492754	69	ref		16.8831	16.883118
supercont1.112	270982	C	A	Subst								INTERGENIC						21.0024	2.04061	57.6094	34.3811	15.7608		1.6129	21.9546	11.3821	13.6905	32.6523	46.031	27.4106	69.2593		0	0.0	81	ref		4.83871	4.8387094	62	ref		0	0.0	61	ref		4.41176	4.4117646
supercont1.112	271001	T	C	Subst								INTERGENIC						31.0096	42.9431	61.5423	18.0393	5.42825		0.724638	26.425	5.05051	53.6765	41.7429	28.7726	16.1616	72.2756		0	0.0	48	ref		2.17391	2.173913	46	ref		0	0.0	39	ref		35.4167	35.416664
supercont1.112	271284	G	A	Subst								INTERGENIC						-62.3181	-44.9068	-32.1934	-52.5031	-37.8837		52.4507	65.948	75.9259	19.8681	2.45679	12.2718	26.8912	32.5815		46.6667	46.666668	45	A/G		41.9355	41.935482	31	A/G		68.75	68.75	48	A/G		35.8209	35.820896
supercont1.112	338447	T	C	Subst								INTERGENIC						47.6474	16.3033	16.7614	38.3583	12.8483		7.4028	6.46677	0.980392	21.2533	52.5974	43.3083	17.7983	21.7114		0	0.0	99	ref		19.1781	19.178082	73	C/T		3.0303	3.030303	66	ref		11.2676	11.267606
supercont1.112	2344614	A	G	Subst		-	AAEL004247	AAEL004247	AAEL004247-RA	Intra and extracellular trafficking/Chaperonin	Sialin, Sodium/sialic acid cotransporter, putative	SYNONYMOUS_CODING	6	1526-1526	441-441	I->I		63.2361	-11.2512	-11.2512	-11.2512	-11.2512		33.7535	0	0	0	74.4873	0	0	0		31.1111	31.111113	45	A/G		35.8209	35.820896	67	A/G		34.3284	34.328358	67	A/G		0	0.0
supercont1.1120	30983	A	C	Subst		-	AAEL014452	AAEL014452	AAEL014452-RA	Other enzymes	acyl-coa dehydrogenase	3PRIME_UTR	4	1791-1791				-14.9569	-48.1758	-26.7178	-1.20718	-17.1882		82.0806	80.7221	88.1923	35.4892	68.7081	82.4578	66.4768	56.9472		83.0537	83.05369	596	A/C		77.7778	77.77778	432	A/C		85.4103	85.71429	329	A/C		34.4988	34.498833
supercont1.1120	31003	G	A	Subst		-	AAEL014452	AAEL014452	AAEL014452-RA	Other enzymes	acyl-coa dehydrogenase	SYNONYMOUS_CODING	4	1771-1771	416-416	A->A		-36.271	-44.3184	-57.6888	4.0464	-14.9324		83.4657	64.5157	87.8514	34.2926	42.34	82.6573	63.6785	20.9222		84.6154	84.61539	624	A/G		78.211	78.211006	436	A/G		87.5706	87.57062	354	A/G		30.254	30.254042
supercont1.1120	31150	T	C	Subst		-	AAEL014452	AAEL014452	AAEL014452-RA	Other enzymes	acyl-coa dehydrogenase	SYNONYMOUS_CODING	4	1624-1624	367-367	S->S		-48.2657	-46.3248	-55.2559	-1.04246	-22.1004		63.4894	63.0996	79.978	22.5309	20.59	67.8132	46.7553	13.5998		71.7333	71.73333	375	C/T		51.9031	51.90312	289	C/T		66.8317	66.83168	202	C/T		21.6327	21.632654
supercont1.1120	56138	T	A	Subst		-	AAEL014451	AAEL014451	AAEL014451-RA	Unknown	hypothetical protein	SYNONYMOUS_CODING	4	1108-1108	145-145	V->V		26.5892	50.2586	40.1605	4.88132	8.52983		13.4204	12.1445	4.67836	60.3397	36.6703	14.9624	18.6109	50.2415		5.40541	5.4054055	111	ref		19.2308	20.512821	78	A/T		15.625	15.625	64	A/T		65.7895	71.05263
supercont1.1120	56304	C	T	Subst		-	AAEL014451	AAEL014451	AAEL014451-RA	Unknown	hypothetical protein	NON_SYNONYMOUS_CODING	3	1034-1034	121-121	V->I		26.2576	54.0784	46.1262	5.00673	8.60935		12.4236	15.9817	8.69565	66.4454	38.6246	17.3737	20.9764	58.4932		8.18182	8.181818	110	ref		21.2766	21.276596	94	C/T		7.8125	7.8125	64	ref		60.7143	60.714287
supercont1.1120	226959	G	A	Subst		+	AAEL014456	AAEL014456	AAEL014456-RA	Unknown	hypothetical protein	NON_SYNONYMOUS_CODING	3	534-534	82-82	E->K		-5.73353	90.2105	59.6491	15.1756	-2.5012		0	16.1905	1.0101	95.9441	0	20.9091	3.23232	65.3826		0	0.0	36	ref		0	0.0	38	ref		0	0.0	47	ref		96.9231	96.92308
supercont1.1120	227086	C	T	Subst		+	AAEL014456	AAEL014456	AAEL014456-RA	Unknown	hypothetical protein	NON_SYNONYMOUS_CODING	3	661-661	124-124	S->L		-5.55556	73.943	34.767	10.693	-3.29502		0	15.5556	1.11111	79.4986	0	16.2486	2.26054	40.3226		0	0.0	23	ref		0	0.0	46	ref		0	0.0	59	ref		84.0909	84.090904
supercont1.1120	227153	A	T	Subst		+	AAEL014456	AAEL014456	AAEL014456-RA	Unknown	hypothetical protein	SYNONYMOUS_CODING	3	728-728	146-146	P->P		-4.82534	65.4395	32.6747	5.61844	-1.25391		0	14.476	0	70.2649	0	10.4438	3.57143	37.5		0	0.0	21	ref		0	0.0	19	ref		0	0.0	32	ref		76.1905	76.190475
supercont1.1129	80093	G	A	Subst								INTERGENIC						14.4722	3.27249	10.8686	-83.726	-76.4368		100	83.856	72.7273	88.8002	100	1.8018	9.09091	96.3964		100	100.0	38	A		100	100.0	32	A		100	100.0	14	A		100	100.0
supercont1.1129	80191	A	C	Subst								INTERGENIC						31.7516	23.6864	9.1825	-52.1056	-53.4214		58.3857	60.2083	41.6702	77.1078	85.173	1.31579	0	62.6039		73.8095	73.809525	84	A/C		42.8571	42.857143	70	A/C		58.4906	58.49057	53	A/C		84.6154	84.61539
supercont1.1129	80231	T	G	Subst								INTERGENIC						23.2052	17.1652	18.1738	-76.0541	-74.834		89.3208	72.4361	68.6275	93.96	100	0.740741	1.96078	94.9686		90.7216	90.72165	97	G/T		86.7647	86.7647	68	G/T		90.4762	90.47619	63	G/T		98.3051	98.305084
supercont1.1129	81045	C	T	Subst								INTERGENIC						11.5817	3.82707	1.5817	-59.2331	-37.815		100	81.9216	83.3333	92.2454	100	29.1852	50.6033	90		100	100.0	48	T		100	100.0	37	T		100	100.0	33	T		100	100.0
supercont1.1129	81065	A	G	Subst								INTERGENIC						9.99071	0.682587	6.28701	-59.2206	-35.9619		100	84.9704	85.0575	90.6919	100	30.7887	54.0474	96.2963		100	100.0	47	G		100	100.0	32	G		100	100.0	37	G		97.2973	97.2973
supercont1.1129	81107	T	C	Subst								INTERGENIC						14.7348	18.5848	15.0243	-59.0498	-59.0498		70.2557	65.2269	41.6667	77.6345	73.7846	0	0	74.0741		75	75.0	48	C/T		54.2857	54.285717	35	C/T		81.4815	81.48148	27	C/T		82.0513	82.051285
supercont1.1129	81256	T	A	Subst								INTERGENIC						12.3349	5.05496	6.55191	-81.9714	-70.6477		100	86.5644	72.7273	91.4855	98.7654	4.45912	15.7828	92.9825		100	100.0	28	A		100	100.0	28	A		100	100.0	30	A		95.8333	95.83333
supercont1.1129	81397	A	T	Subst								INTERGENIC						33.3115	24.7603	33.3115	-66.6885	-66.6885		58.6403	74.7586	66.6667	91.4488	100	0	0	100		50	50.0	46	A/T		68.421	68.42105	38	A/T		57.5	57.5	40	A/T		100	100.0
supercont1.1129	81530	G	A	Subst								INTERGENIC						36.1668	33.0796	33.2682	-63.8332	-62.9323		56.5194	68.3931	66.5872	96.9128	100	0	0.900901	97.1015		62.5	62.5	72	A/G		48.4375	48.4375	64	A/G		58.6207	58.62069	58	A/G		100	100.0
supercont1.1129	81596	T	A	Subst								INTERGENIC						4.93013	2.98634	1.00856	-65.7888	-33.5816		100	91.162	94.0476	98.0562	100	29.281	61.4883	96.0784		100	100.0	63	A		100	100.0	50	A		100	100.0	45	A		100	100.0
supercont1.113	1246983	T	A	Subst		+	AAEL004294	AAEL004294	AAEL004294-RA	Other enzymes	dihydrolipoamide acetyltransferase component of pyruvate dehydrogenase	NON_SYNONYMOUS_CODING	2	358-358	43-43	S->T		27.7489	49.2576	31.4113	5.78931	-12.7642		14.4277	36.0373	35.9421	78.0599	56.5513	34.5917	16.0382	60.2137		18.4466	19.417475	103	A/T		5.22876	5.882353	153	ref		19.6078	19.607843	102	A/T		75.5352	76.4526
supercont1.113	1247105	A	T	Subst		+	AAEL004294	AAEL004294	AAEL004294-RA	Other enzymes	dihydrolipoamide acetyltransferase component of pyruvate dehydrogenase	SYNONYMOUS_CODING	2	480-480	83-83	T->T		31.5686	49.2981	33.6334	-0.387355	-16.0722		14.1782	35.4026	37.8145	78.4298	60.7004	28.7444	13.0596	62.7652		16.9492	16.949154	118	A/T		6.66667	6.666667	195	ref		18.9189	18.918919	111	A/T		77	77.4
supercont1.113	1247502	C	T	Subst		+	AAEL004294	AAEL004294	AAEL004294-RA	Other enzymes	dihydrolipoamide acetyltransferase component of pyruvate dehydrogenase	SYNONYMOUS_CODING	3	564-564	111-111	T->T		29.6691	44.3467	30.4232	-7.67829	-15.9467		12.4792	24.1784	24.5119	64.7365	50.0589	12.7115	4.44316	50.813		8.75	8.75	80	ref		5.96026	5.9602647	151	ref		22.7273	22.727274	88	C/T		61.9048	61.904762
supercont1.113	1276032	C	T	Subst		+	AAEL004301	AAEL004301	AAEL004301-RA	Unknown		SYNONYMOUS_CODING	2	266-266	80-80	F->F		30.9974	44.4998	23.3275	-15.4813	-18.9703		41.7175	36.3224	37.786	83.1084	69.606	23.1273	19.6383	61.9361		57.2954	57.651245	281	C/T		19.4444	19.444445	108	C/T		48.4127	48.412697	126	C/T		86.0465	86.04651
supercont1.113	1647929	G	C	Subst								INTERGENIC						51.1277	-5.69448	-8.88845	2.58282	0.941129		10	12.3796	4.28571	3.19396	60.0161	11.4713	9.82957	0		0	0.0	19	ref		10	10.0	40	ref		20	20.0	35	C/G		2.43902	2.4390242
supercont1.113	1691317	G	A	Subst		-	AAEL004297	AAEL004297	AAEL004297-RA	Other enzymes	ATP-citrate synthase	SYNONYMOUS_CODING	8	2118-2118	706-706	N->N		19.7732	4.96039	5.14725	54.538	1.96965		18.294	28.6776	23.3675	28.4068	43.2196	77.9843	25.416	28.5936		13.5714	13.571429	140	A/G		33.1288	33.128834	163	A/G		8.18182	8.181818	110	ref		32.7273	32.727272
supercont1.113	1691320	C	T	Subst		-	AAEL004297	AAEL004297	AAEL004297-RA	Other enzymes	ATP-citrate synthase	SYNONYMOUS_CODING	8	2115-2115	705-705	T->T		20.7506	5.452	4.8214	55.4967	2.23682		17.8964	27.4282	23.1949	28.2918	43.5904	78.3365	25.0766	27.6612		13.1944	13.194445	144	C/T		32.5301	32.53012	166	C/T		7.9646	7.964602	113	ref		32.8467	32.846718
supercont1.113	1691362	G	A	Subst		-	AAEL004297	AAEL004297	AAEL004297-RA	Other enzymes	ATP-citrate synthase	SYNONYMOUS_CODING	8	2073-2073	691-691	G->G		15.7402	0.759709	-0.449986	56.3538	0.0899509		11.6836	16.7058	14.0728	14.9138	29.8943	70.5079	14.244	13.7041		6.89655	6.8965516	145	ref		23.9437	23.943663	142	A/G		4.21053	4.2105265	95	ref		11.399	11.398964
supercont1.113	1691383	T	C	Subst		-	AAEL004297	AAEL004297	AAEL004297-RA	Other enzymes	ATP-citrate synthase	SYNONYMOUS_CODING	8	2052-2052	684-684	V->V		24.9979	2.16072	6.30575	50.1755	2.19656		26.3843	37.0562	33.2806	34.4011	57.2383	82.4159	34.437	38.5461		14.4654	14.465409	159	C/T		48.1928	48.192772	166	C/T		16.4948	16.494844	97	C/T		36.3636	36.363636
supercont1.113	2157311	A	G	Subst		+	AAEL004291	AAEL004291	AAEL004291-RA	Transcription factor	translin	SYNONYMOUS_CODING	2	494-494	124-124	L->L		9.75549	-4.11908	-3.52736	47.374	19.1151		0	5.46069	6.89655	0	13.8746	51.493	23.2342	0.591716		0	0.0	134	ref		0	0.0	159	ref		0	0.0	169	ref		0	0.0
supercont1.113	2157438	T	C	Subst		+	AAEL004291	AAEL004291	AAEL004291-RA	Transcription factor	translin	SYNONYMOUS_CODING	3	557-557	145-145	V->V		12.1682	-4.26951	-4.26951	45.7275	17.2908		0	6.25584	6.55271	0	16.4377	49.997	21.5603	0		0	0.0	94	ref		0	0.0	110	ref		0	0.84745765	118	ref		0	0.0
supercont1.113	2157846	A	G	Subst		+	AAEL004291	AAEL004291	AAEL004291-RA	Transcription factor	translin	3PRIME_UTR	4	843-843				24.6623	0.0108472	-0.775885	70.5655	18.6234		8.27489	6.8994	7.61905	7.60863	32.2601	78.1633	26.2212	6.8219		0	0.0	38	ref		16.129	16.129032	31	A/G		8.69565	8.695652	46	ref		5.26316	5.263158
supercont1.1131	183339	G	A	Subst		-	AAEL014489	AAEL014489	AAEL014489-RA	Other enzymes	D-tyrosyl-tRNA(Tyr) deacylase	SYNONYMOUS_CODING	3	303-303	101-101	D->D		22.5087	6.12	16.6618	62.8935	12.0087		20.8756	29.6895	12.7783	27.2344	43.6232	84.0079	33.1231	37.7762		12.963	12.962963	54	A/G		17.4603	17.460318	63	A/G		32.2034	32.203392	59	A/G		22.8571	22.857143
supercont1.1131	183372	C	G	Subst		-	AAEL014489	AAEL014489	AAEL014489-RA	Other enzymes	D-tyrosyl-tRNA(Tyr) deacylase	SYNONYMOUS_CODING	3	270-270	90-90	R->R		-9.28296	1.43828	22.961	68.4948	1.32921		0	13.2866	14.5623	10.7212	0	77.7778	10.6122	32.244		0	0.0	44	ref		0	0.0	49	ref		0	0.0	54	ref		0	0.0
supercont1.1131	183447	T	C	Subst		-	AAEL014489	AAEL014489	AAEL014489-RA	Other enzymes	D-tyrosyl-tRNA(Tyr) deacylase	SYNONYMOUS_CODING	3	195-195	65-65	Q->Q		10.8025	-48.4283	-13.8889	1.27866	-54.267		100	84.2593	83.3333	40.7692	100	90.4762	34.9306	75.3086		100	100.0	14	C		100	100.0	20	C		100	100.0	29	C		33.3333	33.333336
supercont1.1131	213713	G	A	Subst		-	AAEL014490	AAEL014490	AAEL014490-RA	Unknown	conserved hypothetical protein	3PRIME_UTR	3	2416-2416				-16.2394	-2.26794	32.6666	60.3522	16.0229		12.286	18.9024	17.5297	13.9714	0	76.5916	32.2622	48.9059		14.2077	16.93989	183	A/G		15.3333	16.0	150	A/G		7.31707	12.195122	123	ref		12.5874	15.384616
supercont1.1131	213802	A	T	Subst		-	AAEL014490	AAEL014490	AAEL014490-RA	Unknown	conserved hypothetical protein	3PRIME_UTR	3	2327-2327				1.01528	-12.2809	23.7035	52.0222	22.3754		29.7819	24.4492	35.0575	17.482	30.7781	81.7851	52.1383	53.4663		23.7342	25.0	316	A/T		33.9041	33.90411	292	A/T		31.7073	32.19512	205	A/T		13.0435	13.043478
supercont1.1131	214387	T	C	Subst		-	AAEL014490	AAEL014490	AAEL014490-RA	Unknown	conserved hypothetical protein	3PRIME_UTR	3	1742-1742				-24.6303	-5.86925	28.2524	60.6547	11.3993		15.0214	27.6192	31.2502	18.761	0	85.285	36.0296	52.8827		15.2941	15.882354	170	C/T		22.4852	22.485207	169	C/T		7.28477	7.284768	151	ref		10.1796	10.179641
supercont1.1131	214392	A	G	Subst		-	AAEL014490	AAEL014490	AAEL014490-RA	Unknown	conserved hypothetical protein	3PRIME_UTR	3	1737-1737				-24.6341	-6.17903	29.4864	61.0662	10.73		15.7864	26.7107	31.4051	18.455	0	85.7003	35.364	54.1205		16.2162	16.216215	185	A/G		23.1183	23.11828	186	A/G		8.02469	8.024691	162	ref		9.57447	9.574469
supercont1.1131	214992	C	G	Subst		-	AAEL014490	AAEL014490	AAEL014490-RA	Unknown	conserved hypothetical protein	3PRIME_UTR	3	1137-1137				-27.3936	-4.13461	20.174	57.4236	20.9713		20.623	28.6978	32.8599	23.259	0	84.8172	48.3649	47.5676		26.087	26.086956	69	C/G		18.3908	18.390804	87	C/G		17.3913	17.391304	69	C/G		14.4578	14.45783
supercont1.1131	215019	G	A	Subst		-	AAEL014490	AAEL014490	AAEL014490-RA	Unknown	conserved hypothetical protein	3PRIME_UTR	3	1110-1110				-26.3525	-3.80495	27.8998	58.8423	18.8902		20.3242	25.6822	33.0511	22.5476	0	85.1948	45.2427	54.2524		20.8333	20.833332	96	A/G		28.0702	28.070175	114	A/G		12.069	12.068965	116	A/G		12.2581	12.258064
supercont1.1131	215066	T	G	Subst		-	AAEL014490	AAEL014490	AAEL014490-RA	Unknown	conserved hypothetical protein	3PRIME_UTR	3	1063-1063				-27.3994	-8.81761	24.6305	62.1531	12.236		21.5182	29.9918	30.6882	18.5818	0	89.5525	39.6354	52.0299		23.7037	23.703703	135	G/T		29.5302	29.530201	149	G/T		11.3208	11.320755	159	G/T		14.4231	14.423077
supercont1.1131	215179	T	A	Subst		-	AAEL014490	AAEL014490	AAEL014490-RA	Unknown	conserved hypothetical protein	3PRIME_UTR	3	950-950				-30.0176	-11.4889	26.8308	53.0786	14.0876		22.7892	30.8047	36.4588	18.5287	0	83.0962	44.1052	56.8484		32.6241	34.042553	141	A/T		20.1183	20.710058	169	A/T		15.625	15.625	160	A/T		12.8205	12.820514
supercont1.1131	215323	C	G	Subst		-	AAEL014490	AAEL014490	AAEL014490-RA	Unknown	conserved hypothetical protein	3PRIME_UTR	3	806-806				-31.9256	-7.44257	30.6207	54.0489	10.2413		24.0645	30.5557	41.1566	24.483	0	85.9745	42.1669	62.5463		27.4809	27.480915	131	C/G		24.7126	24.712643	174	C/G		20	20.0	140	C/G		17.9894	17.989418
supercont1.1132	68160	G	T	Subst		-	AAEL014491	AAEL014491	AAEL014491-RB	Transcription factor	sin3b	3PRIME_UTR	11	6667-6667				-3.74106	-3.74106	-3.74106	56.3204	25.8915		1.59259	2.10372	7.52688	0	0	60.0614	29.6326	0		0	0.0	58	ref		2	2.0	50	ref		2.77778	5.555556	36	ref		0	0.0
supercont1.1132	68503	A	G	Subst		-	AAEL014491	AAEL014491	AAEL014491-RB	Transcription factor	sin3b	3PRIME_UTR	11	6324-6324				-9.72448	10.9784	-0.696699	58.2763	49.1418		2.54403	8.90788	17.7215	20.7029	0	68.0007	58.8663	9.02778		1.68067	1.6806724	119	ref		3.84615	3.846154	104	ref		2.10526	2.1052632	95	ref		22.3684	22.368422
supercont1.114	497016	G	C	Subst		-	AAEL018320	AAEL018320	AAEL018320-RA	Unknown		INTRONIC						82.7475	-15.8039	-15.8039	-15.8039	-2.70435		43.7079	0	3.7037	0	98.5514	0	13.0995	0		35.5072	36.231884	138	C/G		41.3793	41.37931	145	C/G		54.2373	54.23729	118	C/G		0	0.0
supercont1.114	497230	A	T	Subst		-	AAEL018320	AAEL018320	AAEL018320-RA	Unknown		INTRONIC						67.9085	-7.80803	-7.80803	-7.80803	-7.80803		22.9912	0	0.4329	0	75.7166	0	0	0		25.8278	33.112583	151	A/T		15.873	34.920635	126	diff		27.2727	48.181816	110	A/T		0	0.0
supercont1.114	497629	A	G	Subst		-	AAEL018320	AAEL018320	AAEL018320-RA	Unknown		INTRONIC						65.5694	-8.54082	-24.858	-26.6212	-14.9804		55.6984	20.7295	26.864	25.8898	100	7.80942	19.4503	9.57265		48.8636	48.863636	88	A/G		57.5758	57.575756	66	A/G		60.6557	60.65574	61	A/G		24.7525	24.752476
supercont1.114	497693	A	G	Subst		-	AAEL018320	AAEL018320	AAEL018320-RA	Unknown		INTRONIC						55.4462	-5.4892	-5.4892	-5.4892	-5.4892		16.1752	0.292398	0	0	60.9354	0	0	0		7.69231	7.692308	65	ref		13.3333	13.333334	45	A/G		27.5	27.5	40	A/G		0	1.0989012
supercont1.114	497885	C	T	Subst		-	AAEL018320	AAEL018320	AAEL018320-RA	Unknown		INTRONIC						87.0577	-8.03351	-8.03351	-8.03351	-8.03351		24.1005	0	0	0	95.0912	0	0	0		19.6429	19.642857	56	C/T		30.1587	30.158731	63	C/T		22.5	22.5	40	C/T		0	0.0
supercont1.114	498213	A	G	Subst		-	AAEL018320	AAEL018320	AAEL018320-RA	Unknown		INTRONIC						68.7651	-13.8108	-13.8108	-13.8108	-13.8108		41.4323	0	0	0	82.5759	0	0	0		35.5372	35.53719	242	A/G		39.7638	40.15748	254	A/G		48.996	48.995983	249	A/G		0	0.0
supercont1.114	498665	A	T	Subst		-	AAEL018320	AAEL018320	AAEL018320-RA	Unknown		INTRONIC						88.1129	-8.16386	-6.97461	-9.11636	-8.66874		29.8941	2.80733	2.95986	3.72323	100	2.77073	3.21835	4.91248		27.3973	27.39726	73	A/T		20.5128	20.512821	78	A/T		41.7722	41.772152	79	A/T		5.04202	5.042017
supercont1.114	498795	G	T	Subst		-	AAEL018320	AAEL018320	AAEL018320-RA	Unknown		SYNONYMOUS_CODING	8	7197-7197	1960-1960	G->G		85.5457	-12.1814	-12.1814	-12.1814	-12.1814		36.5441	0	0	0	97.727	0	0	0		32.967	32.967033	91	G/T		28.2443	28.244274	131	G/T		48.4211	48.42105	95	G/T		0	0.0
supercont1.114	994980	A	G	Subst		-	AAEL004313	AAEL004313	AAEL004313-RA	Hormone and neurotransmitter signalling	fk56-binding protein	3PRIME_UTR	5	1724-1724				52.4164	-0.994638	-0.935326	-0.994638	-0.994638		2.98391	0	0	0	53.411	0	0	0.059312		3.89222	97.60479	334	diff		5.05952	100.0	336	diff		0	100.0	103	diff		0	64.17526
supercont1.114	995394	A	G	Subst		-	AAEL004313	AAEL004313	AAEL004313-RA	Hormone and neurotransmitter signalling	fk56-binding protein	3PRIME_UTR	5	1310-1310				46.8893	-0.635975	1.71466	-3.22152	-0.794535		8.60877	2.51356	0.271003	3.1618	50.6871	0.576254	3.00324	5.51244		3.4965	3.4965034	143	ref		7.74648	7.746479	142	ref		14.5833	14.583333	48	A/G		0	3.2432432
supercont1.114	995618	A	G	Subst		-	AAEL004313	AAEL004313	AAEL004313-RA	Hormone and neurotransmitter signalling	fk56-binding protein	SYNONYMOUS_CODING	5	1086-1086	186-186	I->I		70.2945	19.5492	2.9773	-17.1183	5.49745		23.9726	21.0249	17.5117	40.3856	91.1309	3.71811	26.3339	23.8137		14.0704	14.070352	199	A/G		24.1935	24.193548	310	A/G		33.6538	33.653847	104	A/G		26.0274	26.027397
supercont1.114	995633	C	T	Subst		-	AAEL004313	AAEL004313	AAEL004313-RA	Hormone and neurotransmitter signalling	fk56-binding protein	SYNONYMOUS_CODING	5	1071-1071	181-181	K->K		57.8117	22.2045	0.529499	-20.2182	22.7252		13.0129	19.5043	31.9152	43.682	79.2891	1.25925	44.2026	22.007		6.29371	6.2937064	143	ref		11.9658	11.965812	234	C/T		20.7792	20.77922	77	C/T		32.2709	32.270916
supercont1.114	1277882	G	A	Subst		+	AAEL004307	AAEL004307	AAEL004307-RB	Transcription factor	n-myc downstream regulated	3PRIME_UTR	10	1339-1339				74.9209	-4.14543	-4.38183	-3.53053	-3.9032		12.9233	0	0.222222	0.236407	79.3027	0.851302	0.478632	0		5.71429	5.714286	70	ref		26.3889	26.38889	72	A/G		6.66667	6.666667	45	ref		0	0.0
supercont1.114	1277882	G	A	Subst		+	AAEL004307	AAEL004307	AAEL004307-RA	Transcription factor	n-myc downstream regulated	INTRONIC						74.9209	-4.14543	-4.38183	-3.53053	-3.9032		12.9233	0	0.222222	0.236407	79.3027	0.851302	0.478632	0		5.71429	5.714286	70	ref		26.3889	26.38889	72	A/G		6.66667	6.666667	45	ref		0	0.0
supercont1.114	1277916	A	T	Subst		+	AAEL004307	AAEL004307	AAEL004307-RB	Transcription factor	n-myc downstream regulated	3PRIME_UTR	10	1373-1373				61.6267	-5.29398	-5.29398	-5.29398	-5.29398		15.4793	0.402675	0	0	66.9206	0	0	0		6.94444	6.9444447	72	ref		23.2143	23.214285	56	A/T		16.2791	16.27907	43	A/T		0	0.0
supercont1.114	1277916	A	T	Subst		+	AAEL004307	AAEL004307	AAEL004307-RA	Transcription factor	n-myc downstream regulated	INTRONIC						61.6267	-5.29398	-5.29398	-5.29398	-5.29398		15.4793	0.402675	0	0	66.9206	0	0	0		6.94444	6.9444447	72	ref		23.2143	23.214285	56	A/T		16.2791	16.27907	43	A/T		0	0.0
supercont1.114	1278098	T	A	Subst		+	AAEL004307	AAEL004307	AAEL004307-RB	Transcription factor	n-myc downstream regulated	3PRIME_UTR	10	1555-1555				61.8202	-25.8577	-25.3244	-25.8577	-25.8577		45.721	31.8522	0	0	87.678	0	0	0.533333		38.4058	42.75362	138	A/T		58.7571	63.276833	177	A/T		40	47.5	120	A/T		0	0.0
supercont1.114	1278098	T	A	Subst		+	AAEL004307	AAEL004307	AAEL004307-RA	Transcription factor	n-myc downstream regulated	INTRONIC						61.8202	-25.8577	-25.3244	-25.8577	-25.8577		45.721	31.8522	0	0	87.678	0	0	0.533333		38.4058	42.75362	138	A/T		58.7571	63.276833	177	A/T		40	47.5	120	A/T		0	0.0
supercont1.114	1278228	A	G	Subst		+	AAEL004307	AAEL004307	AAEL004307-RB	Transcription factor	n-myc downstream regulated	3PRIME_UTR	10	1685-1685				77.895	-18.6241	-18.6241	-18.6241	-18.6241		55.8723	0	0	0	96.5191	0	0	0		46.5609	47.089947	189	A/G		61.2022	61.202187	183	A/G		59.854	59.85401	137	A/G		0	0.0
supercont1.114	1278228	A	G	Subst		+	AAEL004307	AAEL004307	AAEL004307-RA	Transcription factor	n-myc downstream regulated	INTRONIC						77.895	-18.6241	-18.6241	-18.6241	-18.6241		55.8723	0	0	0	96.5191	0	0	0		46.5609	47.089947	189	A/G		61.2022	61.202187	183	A/G		59.854	59.85401	137	A/G		0	0.0
supercont1.114	1278466	G	A	Subst		+	AAEL004307	AAEL004307	AAEL004307-RA	Transcription factor	n-myc downstream regulated	INTRONIC						67.2547	-11.6409	-11.6409	-11.6409	-11.6409		34.9228	0	0	0	78.8957	0	0	0		32.9609	32.960896	179	A/G		27.1795	27.17949	195	A/G		44.6281	44.628098	121	A/G		0	0.0
supercont1.114	1278466	G	A	Subst		+	AAEL004307	AAEL004307	AAEL004307-RB	Transcription factor	n-myc downstream regulated	DOWNSTREAM						67.2547	-11.6409	-11.6409	-11.6409	-11.6409		34.9228	0	0	0	78.8957	0	0	0		32.9609	32.960896	179	A/G		27.1795	27.17949	195	A/G		44.6281	44.628098	121	A/G		0	0.0
supercont1.114	1278643	T	C	Subst		+	AAEL004307	AAEL004307	AAEL004307-RA	Transcription factor	n-myc downstream regulated	INTRONIC						69.4487	-11.5236	-11.5236	-11.5236	-11.5236		34.3757	0.194932	0	0	80.9722	0	0	0		28.3784	28.37838	148	C/T		30.719	31.372551	153	C/T		44.0299	44.77612	134	C/T		0	0.0
supercont1.114	1278643	T	C	Subst		+	AAEL004307	AAEL004307	AAEL004307-RB	Transcription factor	n-myc downstream regulated	DOWNSTREAM						69.4487	-11.5236	-11.5236	-11.5236	-11.5236		34.3757	0.194932	0	0	80.9722	0	0	0		28.3784	28.37838	148	C/T		30.719	31.372551	153	C/T		44.0299	44.77612	134	C/T		0	0.0
supercont1.114	1278782	A	T	Subst		+	AAEL004307	AAEL004307	AAEL004307-RA	Transcription factor	n-myc downstream regulated	INTRONIC						63.7398	-6.99895	-6.99895	-6.73854	-6.99895		20.9969	0	0	0	70.7387	0.260417	0	0		15.2542	15.254237	236	A/T		21.3115	21.311476	183	A/T		26.4249	26.42487	193	A/T		0	0.0
supercont1.114	1278782	A	T	Subst		+	AAEL004307	AAEL004307	AAEL004307-RB	Transcription factor	n-myc downstream regulated	DOWNSTREAM						63.7398	-6.99895	-6.99895	-6.73854	-6.99895		20.9969	0	0	0	70.7387	0.260417	0	0		15.2542	15.254237	236	A/T		21.3115	21.311476	183	A/T		26.4249	26.42487	193	A/T		0	0.0
supercont1.114	1278913	A	G	Subst		+	AAEL004307	AAEL004307	AAEL004307-RA	Transcription factor	n-myc downstream regulated	INTRONIC						25.8626	-9.43715	-12.7851	61.2247	19.3646		18.4592	11.1779	11.6885	4.33803	39.6378	74.9998	33.1398	0.990099		10.1036	10.103627	386	A/G		28.6604	28.971962	321	A/G		16.6134	16.613419	313	A/G		6.60377	6.6037736
supercont1.114	1278913	A	G	Subst		+	AAEL004307	AAEL004307	AAEL004307-RB	Transcription factor	n-myc downstream regulated	DOWNSTREAM						25.8626	-9.43715	-12.7851	61.2247	19.3646		18.4592	11.1779	11.6885	4.33803	39.6378	74.9998	33.1398	0.990099		10.1036	10.103627	386	A/G		28.6604	28.971962	321	A/G		16.6134	16.613419	313	A/G		6.60377	6.6037736
supercont1.114	1279242	G	A	Subst		+	AAEL004307	AAEL004307	AAEL004307-RA	Transcription factor	n-myc downstream regulated	3PRIME_UTR	10	1462-1462				53.4284	-31.8124	-19.9902	32.4875	14.1029		52.9728	50.5066	19.3496	9.13053	94.3713	73.4305	55.0459	20.9527		40.2715	40.271492	221	A/G		62.7027	62.702705	185	A/G		55.9441	56.643356	143	A/G		10.396	10.39604
supercont1.114	1279242	G	A	Subst		+	AAEL004307	AAEL004307	AAEL004307-RB	Transcription factor	n-myc downstream regulated	DOWNSTREAM						53.4284	-31.8124	-19.9902	32.4875	14.1029		52.9728	50.5066	19.3496	9.13053	94.3713	73.4305	55.0459	20.9527		40.2715	40.271492	221	A/G		62.7027	62.702705	185	A/G		55.9441	56.643356	143	A/G		10.396	10.39604
supercont1.114	2116778	T	A	Subst		+	AAEL004320	AAEL004320	AAEL004320-RA	Structure	WOC protein, putative	SYNONYMOUS_CODING	4	4636-4636	1433-1433	G->G		9.94082	48.1517	2.6619	10.3589	10.2251		0.546448	6.65074	3.86473	51.839	13.6281	14.0462	13.9124	6.34921		0	0.0	49	ref		0	3.2258062	62	ref		1.63934	1.6393442	61	ref		62.069	62.068962
supercont1.114	2162390	A	T	Subst		-	AAEL004306	AAEL004306	AAEL004306-RA	Structure	39S ribosomal protein L19, mitochondrial precursor	3PRIME_UTR	2	1141-1141				26.2603	52.7936	45.4954	8.80302	26.6004		20.3588	35.6285	33.717	82.695	56.1617	38.7044	56.5018	75.3968		12.9032	12.903225	62	A/T		16.9231	16.923077	65	A/T		31.25	31.25	48	A/T		82.1429	82.14286
supercont1.114	2332734	A	T	Subst								INTERGENIC						64.7339	-7.4786	-7.4786	-7.4786	-7.10823		21.8148	0.250627	0.37037	0	72.2125	0	0.37037	0		16.129	16.129032	31	A/T		22.7848	22.78481	79	A/T		26.5306	26.530611	49	A/T		0	0.0
supercont1.114	2375591	G	A	Subst		-	AAEL004316	AAEL004316	AAEL004316-RA	Unknown	hypothetical protein	NON_SYNONYMOUS_CODING	2	386-386	125-125	R->W		12.472	-12.2614	-3.26503	36.2451	54.8518		10.4168	14.9519	21.7391	3.44121	28.1746	51.9477	70.5543	12.4376		10.8108	10.810811	37	ref		6.15385	6.1538463	65	ref		14.2857	14.285715	70	A/G		5.6338	5.633803
supercont1.114	2415667	T	C	Subst		-	AAEL004309	AAEL004309	AAEL004309-RA	Unknown	hypothetical protein	NON_SYNONYMOUS_CODING	2	1013-1013	234-234	H->R		4.52048	-12.4851	-7.69878	76.7609	58.7364		0	12.4553	25	0	17.0056	89.246	71.2215	4.78632		0	0.0	45	ref		0	0.0	40	ref		0	0.0	40	ref		0	0.0
supercont1.114	2416253	T	C	Subst		-	AAEL004309	AAEL004309	AAEL004309-RA	Unknown	hypothetical protein	SYNONYMOUS_CODING	1	753-753	147-147	T->T		-9.07066	27.9622	22.2795	75.0396	44.8801		0	11.6513	26.087	40.5416	3.50877	87.619	57.4595	34.8589		0	0.0	22	ref		0	0.0	27	ref		0	0.0	31	ref		59.2593	59.25926
supercont1.1145	22463	A	T	Subst		+	AAEL014516	AAEL014516	AAEL014516-RA	Other enzymes	metalloproteinase, putative	SYNONYMOUS_CODING	3	528-528	161-161	G->G		-7.35043	68.3609	62.4001	-7.35043	-7.35043		0	22.0513	0	75.7113	0	0	0	69.7506		0	1.3513514	148	ref		0	0.3558719	281	ref		0	0.0	305	ref		65.7895	65.789474
supercont1.115	71879	T	C	Subst		-	AAEL004338	AAEL004338	AAEL004338-RA	Other enzymes	pyruvate dehydrogenase	3PRIME_UTR	5	2166-2166				-8.59274	-1.29907	27.705	64.5346	37.2493		0.0464253	7.83965	17.8922	7.29367	0	73.1274	45.842	36.2978		0	0.0	688	ref		0.139276	0.4178273	718	ref		0	0.0	492	ref		3.30673	3.3067274
supercont1.115	71936	T	A	Subst		-	AAEL004338	AAEL004338	AAEL004338-RA	Other enzymes	pyruvate dehydrogenase	3PRIME_UTR	5	2109-2109				-8.35299	-2.61478	23.3388	62.73	34.868		0.387391	7.42087	17.5589	5.84093	0.102713	71.1857	43.3237	31.7945		0.578704	0.9259259	864	overlap		0.239234	0.35885167	836	overlap		0.344234	0.5163511	581	overlap		2.5974	2.6839826
supercont1.115	72081	G	A	Subst		-	AAEL004338	AAEL004338	AAEL004338-RA	Other enzymes	pyruvate dehydrogenase	3PRIME_UTR	5	1964-1964				-8.19052	-3.11546	20.5379	60.9631	33.9665		0.0315657	6.53219	18.1322	5.11652	0.0414594	69.1951	42.1985	28.7699		0	0.0	993	ref		0.094697	0.09469697	1056	ref		0	0.0	802	ref		2.47776	2.6048284
supercont1.115	74515	T	G	Subst		-	AAEL004338	AAEL004338	AAEL004338-RA	Other enzymes	pyruvate dehydrogenase	SYNONYMOUS_CODING	3	1154-1154	239-239	A->A		-7.92166	-1.38748	21.4469	62.2706	35.9878		0	6.77966	17.4731	6.69678	0.162602	70.3549	44.0721	29.5311		0	0.0	200	ref		0	0.37453184	267	ref		0	0.0	218	ref		5.0813	5.0813007
supercont1.115	74535	G	A	Subst		-	AAEL004338	AAEL004338	AAEL004338-RA	Other enzymes	pyruvate dehydrogenase	SYNONYMOUS_CODING	3	1134-1134	233-233	L->L		-7.26146	-1.22707	22.5569	60.819	32.5041		0.247831	6.17544	15.3611	6.03439	0	68.0805	39.7655	29.8184		0	0.0	189	ref		0.743494	0.7434944	269	ref		0	0.0	222	ref		4.73684	4.736842
supercont1.115	74617	G	C	Subst		-	AAEL004338	AAEL004338	AAEL004338-RA	Other enzymes	pyruvate dehydrogenase	SYNONYMOUS_CODING	3	1052-1052	205-205	P->P		-8.01572	-1.03915	21.3261	62.677	38.1831		0	5.85507	18.1921	6.97657	0	70.6927	46.1989	29.3418		0	0.0	280	ref		0	0.0	357	ref		0	0.0	230	ref		5.7971	5.7971015
supercont1.115	74674	G	T	Subst		-	AAEL004338	AAEL004338	AAEL004338-RA	Other enzymes	pyruvate dehydrogenase	SYNONYMOUS_CODING	3	995-995	186-186	R->R		-7.65037	-0.83838	20.081	62.1974	35.2559		0	5.36491	17.5862	6.81199	0	69.8477	42.9063	27.7314		0	0.0	246	ref		0	0.0	318	ref		0	0.0	227	ref		5.69948	5.699482
supercont1.115	77310	G	C	Subst		-	AAEL004338	AAEL004338	AAEL004338-RA	Other enzymes	pyruvate dehydrogenase	SYNONYMOUS_CODING	2	911-911	158-158	A->A		-8.47447	-2.76244	18.683	62.6252	34.6182		0	7.33831	18.0851	5.71203	0	71.0996	43.0926	27.1575		0	0.0	329	ref		0	0.0	367	ref		0	0.0	281	ref		4.5045	4.7619047
supercont1.115	77418	A	T	Subst		-	AAEL004338	AAEL004338	AAEL004338-RA	Other enzymes	pyruvate dehydrogenase	SYNONYMOUS_CODING	2	803-803	122-122	A->A		-1.81044	54.7546	15.406	-1.70291	-1.81044		0	5.43131	0	56.565	0	0.107527	0	17.2164		0	57.94872	195	diff		0	60.526318	190	diff		0	61.988304	171	diff		55.0813	58.94309
supercont1.115	112087	T	C	Subst		+	AAEL004329	AAEL004329	AAEL004329-RA	Other enzymes	rab gdp-dissociation inhibitor	SYNONYMOUS_CODING	2	1359-1359	392-392	H->H		-17.6198	4.12125	51.0098	43.8557	47.4562		18.1839	24.9533	25.8333	27.1115	5.37037	66.8459	70.4464	74		26.1905	26.190477	42	C/T		17.6471	17.647058	34	C/T		10.7143	10.714286	28	ref		27.2727	27.272728
supercont1.115	114336	A	G	Subst		-	AAEL004327	AAEL004327	AAEL004327-RA	Other enzymes	valyl-tRNA synthetase	SYNONYMOUS_CODING	4	3128-3128	933-933	D->D		-16.2676	63.4527	54.1218	40.1839	55.1918		18.1808	32.7441	29.1139	90.1323	10.412	66.8635	81.8714	80.8014		18.4524	18.452381	168	A/G		17.1875	17.1875	192	A/G		18.9024	18.90244	164	A/G		93.1707	93.17073
supercont1.115	114696	A	G	Subst		-	AAEL004327	AAEL004327	AAEL004327-RA	Other enzymes	valyl-tRNA synthetase	SYNONYMOUS_CODING	4	2768-2768	813-813	Y->Y		19.366	-61.1861	-42.8343	-73.1617	-59.9247		77.1369	71.3758	70.9723	11.9755	92.5277	0	13.2369	30.3273		80.4598	80.45977	174	A/G		79.8816	79.88165	169	A/G		71.0692	71.06918	159	A/G		2.83019	2.8301888
supercont1.115	115137	C	T	Subst		-	AAEL004327	AAEL004327	AAEL004327-RA	Other enzymes	valyl-tRNA synthetase	SYNONYMOUS_CODING	3	2384-2384	685-685	E->E		-10.1518	61.0485	47.6959	47.5399	53.5142		17.4369	31.2819	24.2248	85.3631	14.1627	71.8544	77.8288	72.0105		20.4545	20.454546	88	C/T		14.4144	14.414414	111	C/T		17.4419	17.44186	86	C/T		91.3043	91.30435
supercont1.115	271476	A	G	Subst		+	AAEL004331	AAEL004331	AAEL004331-RA	ABC transporter	ABC transporter	SYNONYMOUS_CODING	15	4260-4260	1420-1420	Stop->Stop		56.1232	23.1101	23.1496	-26.3865	5.53057		41.629	24.9182	34.8611	56.9129	89.9259	7.41627	39.3333	56.9524		50	50.0	38	A/G		44.1176	44.11765	34	A/G		30.7692	30.769232	26	A/G		34.375	34.375
supercont1.115	271913	C	A	Subst								INTERGENIC						0	64.5617	26.7998	0	0		0	0	0	64.5617	0	0	0	26.7998		0	0.0	57	ref		0	0.0	42	ref		0	0.0	38	ref		70.9677	70.96774
supercont1.115	271920	A	T	Subst								INTERGENIC						-6.28507	58.9794	33.2594	-6.28507	30.364		0	3.7037	15.1515	65.2645	0	0	36.6491	39.5445		0	0.0	60	ref		0	0.0	41	ref		0	0.0	44	ref		68.75	68.75
supercont1.115	272488	C	T	Subst								INTERGENIC						-2.80303	58.2001	19.4293	-2.80303	11.6268		0	4.24242	4.16667	61.0031	0	0	14.4298	22.2323		0	1.9607844	51	ref		0	0.0	61	ref		0	0.0	42	ref		64.8649	64.86486
supercont1.115	273272	A	G	Subst								INTERGENIC						-3.34821	52.2471	20.9497	-3.34821	22.4144		0	4.33036	5.71429	55.5953	0	0	25.7626	24.2979		0	0.0	46	ref		0	0.0	40	ref		0	0.0	33	ref		50	50.0
supercont1.115	273347	G	T	Subst								INTERGENIC						-1.88492	51.5221	16.4447	-1.88492	9.40557		0	3.57143	2.08333	53.407	0	0	11.2905	18.3296		0	0.0	44	ref		0	0.0	29	ref		0	0.0	32	ref		54.902	54.901962
supercont1.115	274459	A	G	Subst								INTERGENIC						-3.12092	50.8044	11.6503	-3.12092	12.7049		0	6.86275	2.5	53.9253	0	0	15.8258	14.7712		0	0.0	28	ref		0	0.0	40	ref		0	0.0	37	ref		57.4468	57.446808
supercont1.115	274592	C	T	Subst								INTERGENIC						58.5284	-5.89736	-5.89736	-5.89736	-5.89736		15.0612	2.63091	0	0	64.4258	0	0	0		7.69231	7.692308	39	ref		16.2791	16.27907	43	C/T		21.2121	21.212122	33	C/T		0	0.0
supercont1.115	919908	G	A	Subst								INTERGENIC						-0.245614	9.80631	48.6944	-2	-2		0	6	0	11.8063	1.75439	0	0	50.6944		0	0.0	54	ref		0	0.0	50	ref		0	0.0	26	ref		12.5	12.5
supercont1.115	941417	T	G	Subst								INTERGENIC						-3.47222	3.77886	48.3612	-3.47222	-3.47222		0	10.4167	0	7.25108	0	0	0	51.8334		0	0.0	23	ref		0	0.0	32	ref		0	0.0	46	ref		0	0.0
supercont1.115	999138	G	A	Subst		-	AAEL018102	AAEL018102	AAEL018102-RA	Unknown		SYNONYMOUS_CODING	2	377-377	125-125	L->L		-3.08294	47.1221	20.0127	-3.01291	-3.08294		0	9.24883	0	50.205	0	0.070028	0	23.0956		0	0.0	661	ref		0	0.0	575	ref		0	0.0	474	ref		46.6443	46.81208
supercont1.115	999138	G	A	Subst		+	AAEL004339	OBP17	AAEL004339-RA	Structure	odorant binding protein OBP17	INTRONIC						-3.08294	47.1221	20.0127	-3.01291	-3.08294		0	9.24883	0	50.205	0	0.070028	0	23.0956		0	0.0	661	ref		0	0.0	575	ref		0	0.0	474	ref		46.6443	46.81208
supercont1.1150	86307	G	C	Subst		+	AAEL014522	AAEL014522	AAEL014522-RA	Unknown	hypothetical protein	SYNONYMOUS_CODING	1	114-114	38-38	T->T		-1.2963	-1.2963	-1.2963	78.7785	13.5585		0	0	3.88889	0	0	80.0748	14.8548	0		0	0.0	20	ref		0	0.0	29	ref		0	0.0	43	ref		0	0.0
supercont1.1150	86321	A	G	Subst		+	AAEL014522	AAEL014522	AAEL014522-RA	Unknown	hypothetical protein	NON_SYNONYMOUS_CODING	1	128-128	43-43	K->R		-1.36752	-1.36752	-1.36752	82.8749	15.4568		0	0	4.10256	0	0	84.2424	16.8243	0		0	0.0	19	ref		0	0.0	31	ref		0	0.0	39	ref		0	0.0
supercont1.1150	87002	T	G	Subst		+	AAEL014522	AAEL014522	AAEL014522-RA	Unknown	hypothetical protein	NON_SYNONYMOUS_CODING	1	809-809	270-270	I->S		-1.0101	-1.0101	-1.0101	77.2896	17.3219		0	0	3.0303	0	0	78.2997	18.332	0		0	0.0	41	ref		0	0.0	62	ref		0	0.0	38	ref		0	0.0
supercont1.1150	101112	A	C	Subst		+	AAEL014522	AAEL014522	AAEL014522-RA	Unknown	hypothetical protein	SYNONYMOUS_CODING	2	885-885	295-295	I->I		-0.925926	-0.925926	-0.925926	75.5993	14.629		0	0	2.77778	0	0	76.5253	15.5549	0		0	0.0	73	ref		0	0.0	79	ref		0	0.0	61	ref		0	0.0
supercont1.1150	183810	C	T	Subst		+	AAEL014523	AAEL014523	AAEL014523-RA	Hormone and neurotransmitter signalling	neuroendocrine convertase	SYNONYMOUS_CODING	12	2338-2338	591-591	N->N		20.4024	4.84243	-3.5983	75.2588	7.4904		11.4176	1.28205	4.7619	10.663	26.223	81.0793	13.3109	2.22222		6.66667	6.666667	15	ref		0	0.0	21	ref		27.5862	27.586206	29	C/T		12.9032	12.903225
supercont1.1150	184948	G	A	Subst		+	AAEL014523	AAEL014523	AAEL014523-RA	Hormone and neurotransmitter signalling	neuroendocrine convertase	3PRIME_UTR	12	3476-3476				1.01931	-1.10835	-1.10835	79.2471	5.92733		0.595238	1.02041	1.7094	0	2.12766	80.3554	7.03568	0		1.78571	1.7857144	56	ref		0	0.0	49	ref		0	0.0	49	ref		0	0.0
supercont1.1150	185237	C	A	Subst		+	AAEL014523	AAEL014523	AAEL014523-RA	Hormone and neurotransmitter signalling	neuroendocrine convertase	3PRIME_UTR	12	3765-3765				16.6651	5.96963	5.42602	76.89	15.6294		2.77778	2.22222	6.89655	9.93515	20.6306	80.8555	19.595	9.39153		0	0.0	54	ref		0	0.0	48	ref		8.33333	8.333334	48	ref		6.12245	6.122449
supercont1.1150	185258	G	A	Subst		+	AAEL014523	AAEL014523	AAEL014523-RA	Hormone and neurotransmitter signalling	neuroendocrine convertase	3PRIME_UTR	12	3786-3786				14.9386	10.04	2.69506	77.8554	11.7126		2.72109	1.51515	6.25	13.5355	18.434	81.3508	15.208	6.19048		0	0.0	64	ref		0	0.0	47	ref		8.16327	8.163265	49	ref		10.5263	10.526316
supercont1.1150	185325	A	G	Subst		+	AAEL014523	AAEL014523	AAEL014523-RA	Hormone and neurotransmitter signalling	neuroendocrine convertase	3PRIME_UTR	12	3853-3853				21.6401	10.4699	-5.18446	76.1462	21.2454		5.03145	4.30107	10.4762	17.0728	28.243	82.7491	27.8483	1.41844		0	0.0	80	ref		0	0.0	44	ref		15.0943	15.094339	53	A/G		15.873	15.873016
supercont1.1150	185432	T	C	Subst		+	AAEL014523	AAEL014523	AAEL014523-RA	Hormone and neurotransmitter signalling	neuroendocrine convertase	3PRIME_UTR	12	3960-3960				18.2809	5.22793	-1.77294	77.5223	12.7071		4.30107	3.1746	7.84314	10.3342	23.3872	82.6285	17.8134	3.33333		0	0.0	72	ref		0	0.0	55	ref		12.9032	12.903225	62	C/T		9.80392	9.803922
supercont1.1150	185449	C	T	Subst		+	AAEL014523	AAEL014523	AAEL014523-RA	Hormone and neurotransmitter signalling	neuroendocrine convertase	3PRIME_UTR	12	3977-3977				-1.3468	-1.3468	-1.3468	81.8931	12.265		0	0	4.0404	0	0	83.2399	13.6118	0		0	0.0	72	ref		0	0.0	54	ref		0	0.0	67	ref		0	0.0
supercont1.1150	185574	T	G	Subst		+	AAEL014523	AAEL014523	AAEL014523-RA	Hormone and neurotransmitter signalling	neuroendocrine convertase	3PRIME_UTR	12	4102-4102				-1.3468	-1.3468	-1.3468	77.2296	9.86272		0	0	4.0404	0	0	78.5764	11.2095	0		0	0.0	46	ref		0	0.0	33	ref		0	0.0	49	ref		0	0.0
supercont1.1150	185644	G	T	Subst		+	AAEL014523	AAEL014523	AAEL014523-RA	Hormone and neurotransmitter signalling	neuroendocrine convertase	3PRIME_UTR	12	4172-4172				9.91556	6.6428	-9.79887	61.2529	2.06516		6.55604	6.34921	33.0498	21.9612	25.2339	76.5713	17.3835	5.51948		3.63636	3.6363635	55	ref		3.33333	3.3333335	60	ref		12.6984	12.698414	63	G/T		10.5263	10.526316
supercont1.1150	185707	T	A	Subst		+	AAEL014523	AAEL014523	AAEL014523-RA	Hormone and neurotransmitter signalling	neuroendocrine convertase	3PRIME_UTR	12	4235-4235				23.2011	11.8454	-2.76966	76.8603	11.6946		4.67803	4.16667	5.71429	16.6984	28.0541	81.7133	16.5476	2.08333		3.125	3.125	64	ref		0	0.0	62	ref		10.9091	10.909091	55	ref		4.16667	4.166667
supercont1.1150	185837	T	A	Subst		+	AAEL014523	AAEL014523	AAEL014523-RA	Hormone and neurotransmitter signalling	neuroendocrine convertase	3PRIME_UTR	12	4365-4365				0	0	0	61.2236	5.34188		0	0	0	0	0	61.2236	5.34188	0		0	0.0	60	ref		0	0.0	44	ref		0	0.0	44	ref		0	0.0
supercont1.1150	186400	C	T	Subst		+	AAEL014523	AAEL014523	AAEL014523-RA	Hormone and neurotransmitter signalling	neuroendocrine convertase	3PRIME_UTR	12	4928-4928				26.7272	3.37522	17.1429	56.3155	11.0135		9.92521	10.5263	8.88889	13.1554	36.5074	66.0957	20.7937	26.9231		7.69231	7.692308	65	ref		3.33333	3.3333335	30	ref		18.75	18.75	32	C/T		4.54545	4.5454545
supercont1.1150	186472	A	G	Subst		+	AAEL014523	AAEL014523	AAEL014523-RA	Hormone and neurotransmitter signalling	neuroendocrine convertase	3PRIME_UTR	12	5000-5000				25.0374	10.854	8.59831	67.3128	11.7532		3.91678	4.86111	4.7619	15.3673	29.5506	71.826	16.2665	13.1116		0.847458	0.84745765	118	ref		2.46914	2.4691358	81	ref		8.43374	9.638554	83	ref		13.7931	13.793103
supercont1.1150	186629	A	G	Subst		+	AAEL014523	AAEL014523	AAEL014523-RA	Hormone and neurotransmitter signalling	neuroendocrine convertase	3PRIME_UTR	12	5157-5157				-23.7191	-11.7193	-7.4221	-62.663	-7.16459		90.4214	92.6278	62.7235	70.2049	58.2051	19.2613	74.7597	74.5022		97.7778	97.77778	90	G		94.382	94.38203	89	G		79.1045	79.10448	67	A/G		77.0833	77.08333
supercont1.1150	186654	C	T	Subst		+	AAEL014523	AAEL014523	AAEL014523-RA	Hormone and neurotransmitter signalling	neuroendocrine convertase	3PRIME_UTR	12	5182-5182				28.1419	17.5726	5.36482	80.4304	18.1481		6.74355	3.33333	1.14943	21.3147	31.884	84.1725	21.8902	9.10692		1.44928	1.4492754	69	ref		3.22581	3.2258062	62	ref		15.5556	15.555556	45	C/T		15	15.000001
supercont1.1152	175606	T	A	Subst		+	AAEL014526	AAEL014526	AAEL014526-RA	Intra and extracellular trafficking/Chaperonin	sideroflexin 1,2,3	3PRIME_UTR	2	643-643				-0.983376	43.2964	6.32511	-1.13022	-0.989572		0.266667	3.04269	0.0813008	44.4266	0.146843	0	0.140647	7.45533		0	0.0	231	ref		0	0.0	160	ref		0.8	0.8	125	ref		72.9885	72.9885
supercont1.1152	207114	G	A	Subst		-	AAEL014528	AAEL014528	AAEL014528-RA	Structure	nuclear protein skip	SYNONYMOUS_CODING	2	1524-1524	439-439	Y->Y		-1.12847	60.6776	18.2424	-1.12847	-1.12847		0	3.38542	0	61.806	0	0	0	19.3709		0	0.0	106	ref		0	0.0	86	ref		0	0.0	105	ref		84.252	84.25197
supercont1.1152	224954	G	C	Subst		-	AAEL014528	AAEL014528	AAEL014528-RA	Structure	nuclear protein skip	SYNONYMOUS_CODING	1	1395-1395	396-396	L->L		17.5011	-3.00811	-55.3752	17.5011	-31.1109		91.0374	73.5934	82.866	79.4908	100	100	51.388	27.1237		93.1034	93.10345	116	C		91.2088	91.20879	91	C/G		88.8	88.8	125	C/G		88.6957	88.69565
supercont1.1152	226037	A	G	Subst		-	AAEL014528	AAEL014528	AAEL014528-RA	Structure	nuclear protein skip	SYNONYMOUS_CODING	1	312-312	35-35	V->V		-1.0582	53.1517	3.4896	-0.768346	-1.0582		0	3.1746	0	54.2099	0	0.289855	0	4.5478		0	0.0	60	ref		0	0.0	84	ref		0	0.0	91	ref		72.2222	72.22222
supercont1.1152	226118	T	A	Subst		-	AAEL014528	AAEL014528	AAEL014528-RA	Structure	nuclear protein skip	SYNONYMOUS_CODING	1	231-231	42224	P->P		-1.02339	42.7296	2.74605	-0.711865	-1.02339		0	3.07018	0	43.753	0	0.311526	0	3.76944		0	0.0	39	ref		0	0.0	54	ref		0	0.0	88	ref		67.0455	67.045456
supercont1.1153	13735	C	A	Subst		+	AAEL014530	AAEL014530	AAEL014530-RA	Unknown	hypothetical protein	3PRIME_UTR	2	323-323				68.7746	-7.16644	10.6737	-20.5339	-11.6672		48.4373	17.8673	3.49908	16.1014	92.0425	2.73401	11.6007	33.9415		34.4186	34.418602	215	A/C		59.2593	59.788357	189	A/C		51.634	51.63399	153	A/C		17.5676	17.567568
supercont1.1153	13739	T	G	Subst		+	AAEL014530	AAEL014530	AAEL014530-RA	Unknown	hypothetical protein	3PRIME_UTR	2	327-327				69.0106	-7.16272	10.7513	-20.1508	-11.975		48.2563	17.6211	3.40909	15.9328	92.1061	2.94472	11.1205	33.8468		35.2113	35.68075	213	G/T		59.2391	59.782608	184	G/T		50.3185	50.318474	157	G/T		17.9372	17.93722
supercont1.1153	13761	A	T	Subst		+	AAEL014530	AAEL014530	AAEL014530-RA	Unknown	hypothetical protein	3PRIME_UTR	2	349-349				65.1479	-3.79569	-2.16646	-7.16	-5.75406		19.2199	3.05372	0.543478	3.81001	72.7536	0.445699	1.85164	5.43925		9.71429	9.714286	175	A/T		29.5455	29.545454	88	A/T		18.4	18.4	125	A/T		3.26087	3.2608695
supercont1.1153	13793	A	G	Subst		+	AAEL014530	AAEL014530	AAEL014530-RA	Unknown	hypothetical protein	3PRIME_UTR	2	381-381				67.4207	-4.06402	-2.58597	-6.02466	-5.24811		16.3533	1.47494	0.713012	2.1164	73.6012	0.155763	0.932311	3.59446		11.5578	11.557789	199	A/G		21.3483	21.348314	89	A/G		16.1538	16.153847	130	A/G		3.57143	3.5714288
supercont1.1153	14156	G	A	Subst		+	AAEL014530	AAEL014530	AAEL014530-RA	Unknown	hypothetical protein	3PRIME_UTR	2	744-744				74.3739	2.12799	3.80921	-17.6057	-12.2263		42.7961	17.1841	1.29199	22.5521	94.798	2.81835	8.19781	24.2333		35.7143	35.714287	154	A/G		61.9048	61.904762	126	A/G		30.7692	30.769232	143	A/G		24.2038	24.203821
supercont1.1159	126991	C	T	Subst		+	AAEL014548	TPX3	AAEL014548-RA	Red/Ox	thioredoxin peroxidase	SYNONYMOUS_CODING	2	357-357	119-119	F->F		12.9199	-57.9474	-52.9222	-30.1977	-27.6822		95.9814	65.9475	84.6667	24.2511	95.1184	52.0008	54.5163	29.2763		92.6316	92.63158	95	T		100	100.0	133	T		95.3125	95.3125	128	T		28.0899	28.089888
supercont1.116	235527	T	C	Subst		+	AAEL018321	AAEL018321	AAEL018321-RA	Unknown		SYNONYMOUS_CODING	19	8913-8913	2373-2373	F->F		13.8279	-42.7426	-8.60307	16.2192	-27.0978		82.4098	80.8427	83.5443	39.523	96.0935	98.4848	55.1679	73.6626		98.0769	98.07692	52	C		84.7458	84.745766	59	C/T		64.4068	64.406784	59	C/T		52.1127	52.112675
supercont1.116	235910	C	T	Subst		+	AAEL018321	AAEL018321	AAEL018321-RA	Unknown		NON_SYNONYMOUS_CODING	19	9296-9296	2501-2501	S->F		-13.1897	56.7833	40.1241	-13.1897	42.1013		0	26.6062	12.963	69.973	0	0	55.291	53.3138		0	0.0	37	ref		0	0.0	25	ref		0	0.0	34	ref		86.8421	86.84211
supercont1.116	279592	C	A	Subst		-	AAEL004351	AAEL004351	AAEL004351-RA	Kinases/Phosphatases	casein kinase	3PRIME_UTR	10	1367-1367				-1.37514	46.5695	11.8552	-1.37514	-1.37514		0	4.12541	0	47.9446	0	0	0	13.2304		0	0.0	69	ref		0	0.0	136	ref		0	0.0	131	ref		40	40.0
supercont1.116	279592	C	A	Subst		-	AAEL004351	AAEL004351	AAEL004351-RB	Kinases/Phosphatases	casein kinase	3PRIME_UTR	11	1469-1469				-1.37514	46.5695	11.8552	-1.37514	-1.37514		0	4.12541	0	47.9446	0	0	0	13.2304		0	0.0	69	ref		0	0.0	136	ref		0	0.0	131	ref		40	40.0
supercont1.116	279592	C	A	Subst		-	AAEL004351	AAEL004351	AAEL004351-RC	Kinases/Phosphatases	casein kinase	3PRIME_UTR	11	1472-1472				-1.37514	46.5695	11.8552	-1.37514	-1.37514		0	4.12541	0	47.9446	0	0	0	13.2304		0	0.0	69	ref		0	0.0	136	ref		0	0.0	131	ref		40	40.0
supercont1.116	696996	A	G	Subst		+	AAEL004369	AAEL004369	AAEL004369-RA	Other enzymes	alpha-glucosidase	NON_SYNONYMOUS_CODING	1	1607-1607	536-536	N->S		-11.0627	70.9289	46.6656	-11.0612	-10.5929		0.0410509	33.1493	0.188331	82.0551	0.0634921	0.0649773	0.533333	57.7918		0	0.44313148	677	ref		0	0.30959752	969	ref		0.123153	0.61576355	812	ref		81.9209	82.06215
supercont1.116	900248	A	T	Subst		+	AAEL004361	AAEL004361	AAEL004361-RA	Other enzymes	alpha-glucosidase	NON_SYNONYMOUS_CODING	4	1532-1532	511-511	Y->F		0	44.8413	7.40741	0	0		0	0	0	44.8413	0	0	0	7.40741		0	0.0	56	ref		0	0.0	61	ref		0	0.0	16	ref		42.8571	42.857143
supercont1.116	900765	A	G	Subst		+	AAEL004361	AAEL004361	AAEL004361-RA	Other enzymes	alpha-glucosidase	3PRIME_UTR	5	1993-1993				-0.940773	-0.940773	6.46664	57.7317	6.17712		0.254453	1.41844	1.14943	0	0	58.6724	7.11789	7.40741		0.763359	0.7633588	131	ref		0	0.0	68	ref		0	0.0	56	ref		0	0.0
supercont1.116	901159	T	A	Subst								INTERGENIC						-6.41415	48.6931	3.0929	57.7534	16.1385		0	2.41935	16.8231	55.1073	0	64.1675	22.5526	9.50706		0	0.0	86	ref		0	0.0	109	ref		0	0.0	78	ref		52	52.0
supercont1.116	901496	C	T	Subst								INTERGENIC						-0.42328	56.8149	2.8689	0.114354	-0.42328		0	1.26984	0	57.2382	0	0.537634	0	3.29218		0	0.0	57	ref		0	0.0	86	ref		0	0.0	74	ref		51.6667	51.666664
supercont1.116	965551	A	G	Subst		-	AAEL004371	AAEL004371	AAEL004371-RA	Structure	SWI/SNF related matrix associated actin dependent regulator of chromatin subfamily B member 1	SYNONYMOUS_CODING	2	1225-1225	357-357	N->N		-16.8248	-7.04838	7.43149	50.7675	52.0396		0	25.6377	24.8366	9.77638	0	67.5923	68.8644	24.2563		0	1.3513514	74	ref		0	0.0	55	ref		0	0.0	69	ref		8.06452	8.064516
supercont1.116	966244	A	G	Subst		-	AAEL004371	AAEL004371	AAEL004371-RA	Structure	SWI/SNF related matrix associated actin dependent regulator of chromatin subfamily B member 1	SYNONYMOUS_CODING	2	532-532	126-126	H->H		-17.9075	-8.02765	11.4956	62.3381	46.634		0	28.4972	25.2252	9.87981	0	80.2456	64.5415	29.4031		0	0.0	45	ref		0	0.0	59	ref		0	0.0	59	ref		9.80392	9.803922
supercont1.116	982117	C	G	Subst		-	AAEL004364	AAEL004364	AAEL004364-RA	Unknown	conserved hypothetical protein	SYNONYMOUS_CODING	2	2628-2628	876-876	L->L		-20.3764	-12.2776	13.089	55.7553	58.6565		0	35.252	25.8772	8.09885	0	76.1317	79.0329	33.4654		0	0.0	76	ref		0	0.0	96	ref		0	0.0	57	ref		7.14286	7.1428576
supercont1.116	982168	G	A	Subst		-	AAEL004364	AAEL004364	AAEL004364-RA	Unknown	conserved hypothetical protein	SYNONYMOUS_CODING	2	2577-2577	859-859	I->I		-20.7283	-10.6808	14.4129	56.3453	54.6223		0	35.9104	26.2745	10.0475	0	77.0736	75.3506	35.1412		0	0.0	93	ref		0	0.0	130	ref		0	0.0	85	ref		11.5385	11.538462
supercont1.116	982315	G	T	Subst		-	AAEL004364	AAEL004364	AAEL004364-RA	Unknown	conserved hypothetical protein	SYNONYMOUS_CODING	2	2430-2430	810-810	P->P		-20.049	-6.31982	10.9132	56.8535	49.9278		0	36.2907	23.8562	13.7292	0	76.9025	69.9768	30.9622		0	0.0	73	ref		0	0.0	106	ref		0	0.0	64	ref		18.8235	18.82353
supercont1.116	982381	G	A	Subst		-	AAEL004364	AAEL004364	AAEL004364-RA	Unknown	conserved hypothetical protein	SYNONYMOUS_CODING	2	2364-2364	788-788	S->S		-18.5181	-4.30258	13.976	58.2801	50.4818		0	33.9049	21.6495	14.2155	0	76.7982	68.9999	32.4941		0	0.0	63	ref		0	0.0	98	ref		0	0.0	81	ref		22.9885	24.13793
supercont1.116	982498	C	A	Subst		-	AAEL004364	AAEL004364	AAEL004364-RA	Unknown	conserved hypothetical protein	SYNONYMOUS_CODING	2	2247-2247	749-749	V->V		-16.1478	-12.0472	-5.14252	57.357	53.8666		0	24.6934	23.75	4.10059	0	73.5048	70.0144	11.0053		0	0.0	72	ref		0	0.0	82	ref		0	0.0	64	ref		8.98876	8.988764
supercont1.116	990332	C	A	Subst		-	AAEL004370	AAEL004370	AAEL004370-RA	Unknown	conserved hypothetical protein	3PRIME_UTR	6	1904-1904				11.7585	55.0616	2.03068	-1.41759	-1.41759		2.45098	1.8018	0	56.4792	13.1761	0	0	3.44828		0	0.0	84	ref		0	0.0	72	ref		7.35294	7.3529415	68	ref		44.4444	44.444447
supercont1.116	1035812	C	A	Subst		-	AAEL016995	AAEL016995	AAEL016995-RA	Unknown		3PRIME_UTR	2	1831-1831				-1.23196	48.683	2.12324	-1.2198	1.98078		0.0157825	1.69761	1.9825	49.915	0	0.0121666	3.21275	3.3552		0.035417	0.12395963	5647	ref		0.0119303	0.03579098	8382	ref		0	0.015762925	6344	ref		40.9154	41.030357
supercont1.116	1035962	C	T	Subst		-	AAEL016995	AAEL016995	AAEL016995-RA	Unknown		3PRIME_UTR	2	1681-1681				-3.55335	52.2424	15.0506	-3.57784	-3.56864		0.0372771	10.7658	0.0256715	55.852	0.056236	0.0317504	0.0409417	18.6601		0.0346741	0.034674063	5768	ref		0.0120106	0.02402114	8326	ref		0.0651466	0.06514658	6140	ref		47.4102	47.443787
supercont1.116	1036166	T	C	Subst		-	AAEL016995	AAEL016995	AAEL016995-RA	Unknown		3PRIME_UTR	2	1477-1477				-0.513765	47.3177	2.56219	-0.592356	-0.514769		0.112336	1.7869	0.158622	48.0036	0.172187	0.093596	0.171183	3.24814		0.138432	0.43260077	5779	ref		0.133672	0.37428153	7481	ref		0.0649035	0.16225864	6163	ref		38.6698	38.81937
supercont1.116	1036205	C	T	Subst		-	AAEL016995	AAEL016995	AAEL016995-RA	Unknown		NON_SYNONYMOUS_CODING	2	1438-1438	447-447	V->I		-0.49781	46.0683	2.8522	-0.496981	-0.52914		0.085285	1.55438	0.0722645	46.639	0.0728344	0.0736633	0.0415044	3.42284		0.0996843	0.21598272	6019	ref		0.0633633	0.07603599	7891	ref		0.0928074	0.10827533	6465	ref		37.6244	37.78156
supercont1.116	1037120	C	A	Subst		-	AAEL016995	AAEL016995	AAEL016995-RA	Unknown		NON_SYNONYMOUS_CODING	2	523-523	142-142	D->Y		-0.585236	51.0336	2.79995	-0.578	-0.585346		0.0273181	1.79416	0.0137245	51.6453	0.0264984	0.0337344	0.0263878	3.41169		0.0207584	0.05535566	14452	ref		0.0126759	0.06337939	15778	ref		0.0485201	0.06931448	14427	ref		43.0252	43.154457
supercont1.116	1037324	C	T	Subst		-	AAEL016995	AAEL016995	AAEL016995-RA	Unknown		NON_SYNONYMOUS_CODING	2	319-319	74-74	G->S		-2.63857	56.3074	18.0846	-2.62366	-0.384869		0.0430441	6.1959	1.801	58.9874	0.0414116	0.0563226	2.29511	20.7646		0.0480683	0.120170645	16643	ref		0.0425532	0.103343464	16450	ref		0.0385109	0.11553273	15580	ref		54.9585	55.05959
supercont1.116	1055898	G	A	Subst		-	AAEL004376	AAEL004376	AAEL004376-RA	Unknown	conserved hypothetical protein	SYNONYMOUS_CODING	3	811-811	163-163	I->I		-2.10573	59.9686	1.06887	-2.10573	5.00211		0	2.15054	4.16667	62.0743	0	0	7.10784	3.1746		0	0.0	30	ref		0	0.0	36	ref		0	0.0	44	ref		44.1176	44.11765
supercont1.116	1500599	A	C	Subst								INTERGENIC						-10.4737	27.6149	16.3604	-58.6335	-31.0603		61.8929	55.7323	82.2222	94.2308	56.1422	7.98235	35.5556	82.9762		68.5185	68.51852	54	A/C		46.4286	46.42857	56	A/C		70.7317	70.731705	41	A/C		100	100.0
supercont1.116	1500842	C	T	Subst								INTERGENIC						-5.39683	30.6825	52.2042	-5.39683	-5.39683		0	16.1905	0	36.0793	0	0	0	57.601		0	0.0	53	ref		0	0.0	55	ref		0	0.0	38	ref		47.3684	47.368423
supercont1.116	1562459	A	T	Subst		+	AAEL004379	AAEL004379	AAEL004379-RA	Kinases/Phosphatases	phosphatidylinositol 4-kinase type-ii	NON_SYNONYMOUS_CODING	1	641-641	16-16	N->Y		-0.42735	55.569	0.763126	-0.42735	-0.030525		0	1.28205	0	55.9963	0	0	0.396825	1.19048		0	0.0	37	ref		0	0.0	76	ref		0	0.0	56	ref		40.2439	40.243904
supercont1.116	1629418	C	T	Subst		+	AAEL004379	AAEL004379	AAEL004379-RA	Kinases/Phosphatases	phosphatidylinositol 4-kinase type-ii	SYNONYMOUS_CODING	4	2134-2134	513-513	D->D		-0.518357	64.1692	6.31925	-0.518357	-0.518357		0	0.990099	0.564972	64.6876	0	0	0	6.83761		0	0.0	81	ref		0	0.0	86	ref		0	0.0	79	ref		44.4444	45.37037
supercont1.116	1635097	A	G	Subst								INTERGENIC						13.9522	54.156	4.62606	-2.04061	0.345633		4.47348	0.854701	0.793651	56.1966	15.9929	0	2.38624	6.66667		4.7619	4.7619047	84	ref		3.65854	3.6585364	82	ref		5	5.0	80	ref		45.2381	45.238094
supercont1.116	1635208	C	G	Subst								INTERGENIC						15.1621	48.6155	4.35823	-2.23517	0.363572		5.64345	0.611621	0.45045	50.8507	17.3973	0	2.59874	6.59341		9.46746	9.467456	169	C/G		3.07692	3.0769231	130	ref		4.38596	4.385965	114	ref		40.6015	41.353382
supercont1.116	1689242	T	A	Subst		-	AAEL004378	AAEL004378	AAEL004378-RA	Transcription factor	eukaryotic translation initiation factor 1A (eIF-1A)	3PRIME_UTR	2	1037-1037				-2.21839	7.60673	6.536	69.5626	12.0242		0.170068	1.15865	5.32646	9.82512	0	71.781	14.2426	8.75439		0	0.18903592	529	ref		0	0.0	387	ref		0.510204	0.5102041	392	ref		10.1523	10.152284
supercont1.116	1689504	G	T	Subst		-	AAEL004378	AAEL004378	AAEL004378-RA	Transcription factor	eukaryotic translation initiation factor 1A (eIF-1A)	3PRIME_UTR	2	775-775				-0.665725	47.4894	2.78551	-0.709201	-0.672246		0.111194	2.00187	0.0987174	48.2267	0.0715348	0.0280584	0.0650134	3.52277		0.230061	2.9141104	1304	ref		0	2.5906737	1158	ref		0.10352	6.004141	966	ref		41.3556	41.45383
supercont1.116	1710971	G	T	Subst		-	AAEL004356	AAEL004356	AAEL004356-RA	Unknown	hypothetical protein	NON_SYNONYMOUS_CODING	3	3252-3252	814-814	L->M		-1.72144	-1.72144	-1.72144	47.757	7.15805		0	0	5.16432	0	0	49.4784	8.87949	0		0	0.0	31	ref		0	0.0	48	ref		0	0.0	40	ref		0	0.0
supercont1.116	1757444	C	T	Subst		+	AAEL004358	AAEL004358	AAEL004358-RA	Unknown	conserved hypothetical protein	SYNONYMOUS_CODING	7	2700-2700	900-900	A->A		-1.28143	47.0337	5.66301	-1.28143	1.84858		1.19048	1.90476	0.749064	48.3151	0	0	3.13002	6.94444		0	0.0	40	ref		0	0.0	76	ref		3.57143	3.5714288	56	ref		38.3562	38.356163
supercont1.116	1757756	G	A	Subst		+	AAEL004358	AAEL004358	AAEL004358-RA	Unknown	conserved hypothetical protein	SYNONYMOUS_CODING	7	3012-3012	1004-1004	P->P		-0.509747	45.8729	2.74228	-0.509747	-0.509747		0	1.52924	0	46.3826	0	0	0	3.25203		0	0.0	104	ref		0	0.0	106	ref		0	0.0	95	ref		42.1053	42.105263
supercont1.116	1757967	C	T	Subst		+	AAEL004358	AAEL004358	AAEL004358-RA	Unknown	conserved hypothetical protein	NON_SYNONYMOUS_CODING	8	3145-3145	1049-1049	P->S		-0.628931	51.3797	3.64457	-0.628931	-0.628931		0	1.88679	0	52.0086	0	0	0	4.2735		0	0.0	91	ref		0	0.0	91	ref		0	0.0	107	ref		44.9541	44.95413
supercont1.116	1758323	C	T	Subst		+	AAEL004358	AAEL004358	AAEL004358-RA	Unknown	conserved hypothetical protein	SYNONYMOUS_CODING	8	3501-3501	1167-1167	I->I		11.4264	56.572	10.4536	6.0913	15.7685		23.8609	9.53546	18.7248	73.9457	28.8001	23.465	33.1422	27.8274		16.1972	16.197184	142	C/T		22.2973	22.297297	148	C/T		33.0882	33.088234	136	C/T		72.7273	72.72727
supercont1.116	1758362	T	C	Subst		+	AAEL004358	AAEL004358	AAEL004358-RA	Unknown	conserved hypothetical protein	3PRIME_UTR	8	3540-3540				0.491319	44.5797	3.02241	-0.945844	-0.562703		0.25641	2.0683	0.512821	45.5256	1.43716	0	0.383142	3.96825		0	0.0	136	ref		0.769231	0.7692308	130	ref		0	0.0	128	ref		38.2716	38.271606
supercont1.116	1758570	C	T	Subst		+	AAEL004358	AAEL004358	AAEL004358-RA	Unknown	conserved hypothetical protein	3PRIME_UTR	8	3748-3748				-0.42328	59.5507	6.07371	-0.42328	-0.42328		0	1.26984	0	59.974	0	0	0	6.497		0	0.0	213	ref		0	0.0	213	ref		0	0.0	218	ref		47.4453	47.445255
supercont1.1165	48848	T	G	Subst		+	AAEL014555	AAEL014555	AAEL014555-RA	Structure	Ump1p protein, putative	STOP_GAINED	1	97-97	30-30	L->Stop		-7.18951	46.4667	9.10008	-4.78878	30.9524		0.105485	10.0628	11.4002	53.6562	0	2.40073	38.1419	16.2896		0	7.920792	303	ref		0	11.671925	317	diff		0.316456	30.696201	316	diff		51.6779	69.12752
supercont1.1165	95914	C	G	Subst		-	AAEL014557	AAEL014557	AAEL014557-RA	Structure	homeobox protein cdx	3PRIME_UTR	2	2628-2628				-7.64643	11.201	53.4848	-7.64643	-7.64643		0	18.7879	4.1514	18.8474	0	0	0	61.1313		0	0.0	61	ref		0	0.0	38	ref		0	0.0	38	ref		23.5294	23.529411
supercont1.1166	69	A	T	Subst								INTERGENIC						-2.90123	47.7215	25.4321	-2.90123	-2.90123		0	8.7037	0	50.6227	0	0	0	28.3333		0	0.0	23	ref		0	0.0	30	ref		0	0.0	16	ref		51.5152	54.545456
supercont1.1168	166881	C	A	Subst		+	AAEL014564	AAEL014564	AAEL014564-RA	Unknown	conserved hypothetical protein	3PRIME_UTR	8	1313-1313				13.0843	22.8481	14.3047	47.7681	0.257018		26.6183	26.5741	24.9551	48.8973	39.1335	73.8173	26.3062	40.3538		19.6429	19.642857	112	A/C		39	40.0	100	A/C		21.2121	21.212122	66	A/C		62.9032	62.903225
supercont1.1168	167014	C	T	Subst		+	AAEL014564	AAEL014564	AAEL014564-RA	Unknown	conserved hypothetical protein	3PRIME_UTR	8	1446-1446				25.2006	6.95758	1.16348	56.6762	13.4682		9.22558	19.0487	8.20513	19.1174	37.3604	68.836	25.628	13.3233		4.95868	4.958678	121	ref		9.48276	9.4827585	116	ref		13.2353	13.235294	68	C/T		27.8481	27.8481
supercont1.1168	167038	C	T	Subst		+	AAEL014564	AAEL014564	AAEL014564-RA	Unknown	conserved hypothetical protein	3PRIME_UTR	8	1470-1470				26.3266	12.2484	0.107976	56.5568	13.1767		9.41223	20.0234	7.29167	24.4908	38.569	68.7992	25.4191	12.3504		3.77358	3.7735848	106	ref		11.7647	11.764706	102	C/T		12.6984	12.698414	63	C/T		36.9048	36.904762
supercont1.1168	167270	G	A	Subst		+	AAEL014564	AAEL014564	AAEL014564-RA	Unknown	conserved hypothetical protein	3PRIME_UTR	8	1702-1702				31.8967	17.7187	0.614265	56.0403	9.95757		6.90666	17.5271	8.47458	28.6882	42.8662	67.0097	20.927	11.5837		4.46429	4.464286	112	ref		6.66667	6.666667	75	ref		9.58904	9.589041	73	ref		24.6154	24.615385
supercont1.1168	176240	C	T	Subst		+	AAEL014562	AAEL014562	AAEL014562-RA	Structure	6S ribosomal protein L12	SYNONYMOUS_CODING	2	87-87	29-29	A->A		25.5739	11.2115	0.717187	51.4837	5.72112		6.63267	15.7401	4.95614	20.3211	34.6835	60.5933	14.8308	9.82682		6.86917	6.8691707	7934	ref		7.9535	7.953495	7569	C/T		5.07535	5.089565	7034	ref		27.0516	27.098698
supercont1.1168	182816	C	T	Subst		+	AAEL014562	AAEL014562	AAEL014562-RA	Structure	6S ribosomal protein L12	SYNONYMOUS_CODING	3	156-156	52-52	D->D		29.9951	14.7217	0.937676	54.9093	7.3822		9.43672	19.5178	6.06678	26.3955	41.6689	66.583	19.056	12.6115		10.4645	10.516129	7750	C/T		10.4591	10.473457	6970	C/T		7.38654	7.4021907	6390	ref		33.6531	33.684048
supercont1.1168	182900	G	A	Subst		+	AAEL014562	AAEL014562	AAEL014562-RA	Structure	6S ribosomal protein L12	SYNONYMOUS_CODING	3	240-240	80-80	L->L		31.313	16.2543	1.47175	56.4469	8.01828		10.1489	21.5289	6.86505	29.1019	44.1606	69.2945	20.8659	14.3194		11.0628	11.165132	11724	A/G		11.5442	11.5912075	10646	A/G		7.83967	7.9477353	10179	A/G		36.9512	37.04077
supercont1.117	2129347	G	A	Subst								INTERGENIC						-6.30608	-3.04329	-0.750522	55.5766	7.95479		0	13.1211	5.7971	3.26279	0	61.8827	14.2609	5.55556		0	0.0	40	ref		0	0.0	29	ref		0	0.0	34	ref		0	0.0
supercont1.1171	120319	C	T	Subst								INTERGENIC						-1.6356	50.7321	5.48994	-4.5347	-7.81454		30.412	35.3454	26.2576	81.4038	29.0361	26.137	22.8571	36.1616		29.6875	29.6875	64	C/T		30.3797	30.379745	79	C/T		31.1688	31.16883	77	C/T		77.7778	77.77778
supercont1.1171	211047	C	T	Subst		+	AAEL017559	AAEL017559	AAEL017559-RA	Unknown		3PRIME_UTR	1	1020-1020				-6.68756	69.7468	33.6971	-6.68756	-2.87803		0	20.0627	0	76.4344	0	0	3.80952	40.3846		0	0.0	39	ref		0	0.0	37	ref		0	0.0	31	ref		71.2329	71.23288
supercont1.1171	211081	T	G	Subst		+	AAEL017559	AAEL017559	AAEL017559-RA	Unknown		3PRIME_UTR	1	1054-1054				-7.51174	71.4002	39.0627	-7.51174	-2.46123		0	22.5352	0	78.9119	0	0	5.05051	46.5744		0	0.0	37	ref		0	0.0	42	ref		0	0.0	35	ref		77.907	77.906975
supercont1.118	41948	C	T	Subst								INTERGENIC						-1.1794	39.5788	0.472524	41.3837	2.2092		0.456621	0.814098	2.2675	40.7582	0	42.5631	3.3886	1.65193		0	0.0	159	ref		1.36986	1.369863	73	ref		0	0.0	81	ref		41.1392	41.13924
supercont1.118	42151	A	G	Subst		-	AAEL004404	AAEL004404	AAEL004404-RA	Structure	HIG1 domain family member 2A, putative	SYNONYMOUS_CODING	1	183-183	61-61	Y->Y		-7.52163	60.3371	38.7888	0.827365	-7.52163		1.42142	21.1435	0	67.8587	0	8.349	0	46.3104		0.996678	1.3289037	301	ref		2.35849	2.3584907	212	ref		0.909091	0.9090909	220	ref		78	78.0
supercont1.118	42315	C	A	Subst		-	AAEL004404	AAEL004404	AAEL004404-RA	Structure	HIG1 domain family member 2A, putative	NON_SYNONYMOUS_CODING	1	19-19	42192	A->S		-8.12514	64.4699	8.64939	30.9064	6.18987		15.1754	4.11523	5.08475	72.595	0	39.0315	14.315	16.7745		9.90991	9.90991	111	A/C		10.9589	10.958904	73	A/C		24.6575	24.657534	73	A/C		68.9076	68.90756
supercont1.118	42328	G	C	Subst		-	AAEL004404	AAEL004404	AAEL004404-RA	Structure	HIG1 domain family member 2A, putative	SYNONYMOUS_CODING	1	42161	42037	S->S		-14.8796	74.4922	39.3318	-3.36692	-2.11491		13.9795	25.4304	5.22876	89.3718	0	11.5126	12.7646	54.2114		10.2273	38.636364	88	diff		9.67742	45.16129	62	diff		22.0339	52.54237	59	diff		90.3509	90.350876
supercont1.118	155240	G	A	Subst								INTERGENIC						4.44928	-21.7414	9.53845	-58.3347	-23.3116		75.5004	77.9345	84.3972	57.536	83.7266	20.9426	55.9658	88.8158		75.5556	75.55556	90	A/G		72.2222	72.22222	54	A/G		78.7234	78.723404	47	A/G		57.1429	57.14286
supercont1.118	2351808	T	C	Subst		+	AAEL004414	AAEL004414	AAEL004414-RA	Unknown	conserved hypothetical protein	NON_SYNONYMOUS_CODING	1	42129	42037	V->A		2.32467	-9.79159	-7.40044	-57.9966	-14.1459		98.5816	100	94.4444	87.8837	100	39.6787	83.5294	90.2749		100	100.0	45	C		100	100.0	41	C		95.7447	100.0	47	C		95.3488	95.34883
supercont1.118	2356132	T	C	Subst		-	AAEL004415	AAEL004415	AAEL004415-RA	Transcription factor	fuse-binding protein-interacting repressor siahbp1	3PRIME_UTR	5	2469-2469				2.53968	-12.1687	-18.7488	-59.9804	-8.35097		100	98.3333	94.0476	85.2917	100	37.4799	89.1093	78.7115		100	100.0	33	C		100	100.0	31	C		100	100.0	30	C		87.5	87.5
supercont1.118	2366299	A	G	Subst		-	AAEL004415	AAEL004415	AAEL004415-RA	Transcription factor	fuse-binding protein-interacting repressor siahbp1	SYNONYMOUS_CODING	3	616-616	174-174	T->T		3.26984	-3.75781	-16.4461	-57.5026	-15.404		100	95.746	94.4444	92.9724	100	39.2275	81.3262	80.284		100	100.0	28	G		100	100.0	36	G		100	100.0	28	G		100	100.0
supercont1.1186	89769	G	T	Subst								INTERGENIC						-11.7276	23.736	25.197	50.6306	13.447		12.9654	7.71751	14.5	35.4637	0	62.3582	25.1746	36.9246		10	10.0	30	ref		18.1818	18.181818	22	G/T		10.7143	10.714286	28	ref		26.7857	26.785713
supercont1.1186	90500	G	T	Subst								INTERGENIC						1.25326	25.7469	21.3951	47.2255	10.5299		14.0443	10.4938	20.4521	40.7436	16.25	62.2222	25.5266	36.3918		11.3636	11.363637	44	ref		15.3846	15.384616	39	G/T		15.3846	15.384616	39	G/T		34.1463	34.146343
supercont1.1188	48207	A	G	Subst		+	AAEL014607	AAEL014607	AAEL014607-RA	P450	cytochrome P450	SYNONYMOUS_CODING	2	898-898	294-294	K->K		17.6457	3.54271	-27.3345	-57.152	-50.0793		98.0324	81.5083	67.5221	85.897	100	25.2023	32.275	55.0198		96.875	96.875	32	G		100	100.0	44	G		97.2222	97.22222	36	G		83.7398	83.73984
supercont1.1188	48369	C	T	Subst		+	AAEL014607	AAEL014607	AAEL014607-RA	P450	cytochrome P450	SYNONYMOUS_CODING	2	1060-1060	348-348	F->F		-7.61905	43.0357	58.3983	-7.61905	-7.61905		0	22.8571	0	50.6547	0	0	0	66.0173		0	0.0	39	ref		0	0.0	47	ref		0	0.0	28	ref		52.5316	52.531647
supercont1.1188	48375	G	A	Subst		+	AAEL014607	AAEL014607	AAEL014607-RA	P450	cytochrome P450	SYNONYMOUS_CODING	2	1066-1066	350-350	A->A		21.4726	-62.5189	-62.5189	-56.9021	-30.0795		91.0606	44.6186	51.8774	0	83.9915	5.61673	32.4394	0		83.3333	83.33333	36	A/G		93.1818	93.181816	44	A		96.6667	100.0	30	A		0	0.0
supercont1.1188	50076	G	C	Subst		-	AAEL014609	CYP9J26	AAEL014609-RA	P450	cytochrome P450	NON_SYNONYMOUS_CODING	2	1080-1080	360-360	H->Q		16.9642	-27.0817	-53.5183	-40.6671	-10.6486		99.0123	75.8769	74.2182	55.9541	100	42.3687	72.3872	29.5175		97.037	97.03703	135	C		100	100.0	77	C		100	100.0	85	C		50.3685	50.368546
supercont1.1188	50283	C	A	Subst		-	AAEL014609	CYP9J26	AAEL014609-RA	P450	cytochrome P450	SYNONYMOUS_CODING	2	873-873	291-291	T->T		23.3495	50.7256	28.2646	-14.5732	-14.5732		25.0414	18.6782	0	65.2987	37.9227	0	0	42.8378		38.0952	38.095238	42	A/C		27.2727	33.333336	33	A/C		9.7561	9.756097	41	ref		60.1399	60.13986
supercont1.1188	100447	C	T	Subst		-	AAEL014619	AAEL014619	AAEL014619-RA	P450	cytochrome P450	SYNONYMOUS_CODING	2	1385-1385	460-460	R->R		-8.59783	34.1743	59.4067	-8.59783	7.50945		0.775194	20.7547	4.26357	42.7721	0	0	16.1073	68.0045		0	0.0	61	ref		2.32558	2.3255813	43	ref		0	0.0	27	ref		39.3617	39.361702
supercont1.1188	121585	A	G	Subst		-	AAEL014608	AAEL014608	AAEL014608-RA	P450	cytochrome P450	SYNONYMOUS_CODING	2	1319-1319	432-432	I->I		79.072	55.4678	22.3044	17.3997	17.5479		13.0719	37.1389	12.5731	76.3957	100	38.3277	38.4759	43.2323		14.2857	14.285715	28	A/G		19.0476	19.047619	21	A/G		5.88235	5.882353	17	ref		75	75.0
supercont1.1189	191743	G	T	Subst		-	AAEL014620	AAEL014620	AAEL014620-RA	Unknown	hypothetical protein	3PRIME_UTR	7	2069-2069				-4.16554	65.7049	23.3216	-4.67836	-4.67836		0	14.0351	0	70.3833	0.512821	0	0	28		0	0.0	133	ref		0	0.0	85	ref		0	0.0	122	ref		65.5172	65.51724
supercont1.1189	192119	T	G	Subst		-	AAEL014620	AAEL014620	AAEL014620-RA	Unknown	hypothetical protein	3PRIME_UTR	7	1693-1693				-15.9738	4.34549	-8.31053	-65.8223	-5.85399		90.6452	65.2705	87.1977	85.3833	65.064	15.2155	75.1838	72.7273		92.1296	93.05556	216	G		89.6825	89.68254	126	G/T		90.1235	90.12346	162	G/T		75	75.0
supercont1.1189	192125	T	A	Subst		-	AAEL014620	AAEL014620	AAEL014620-RA	Unknown	hypothetical protein	3PRIME_UTR	7	1687-1687				-11.8026	66.0538	46.5307	-11.8026	29.5347		0	23.7548	11.6531	77.8565	0	0	41.3373	58.3333		0	0.0	228	ref		0	0.0	137	ref		0	0.0	184	ref		76.4706	76.47059
supercont1.119	16198	A	G	Subst								INTERGENIC						-0.486431	-0.486431	-0.486431	45.6379	3.37672		0.268817	0	1.19048	0	0	46.1244	3.86315	0		0	1.0362694	193	ref		0.806452	0.80645156	124	ref		0	0.0	135	ref		0	0.0
supercont1.119	133059	G	A	Subst		-	AAEL004417	AAEL004417	AAEL004417-RA	Unknown	conserved hypothetical protein	3PRIME_UTR	4	2832-2832				-8.75196	0.623353	-7.6767	50.1624	19.0057		0	16.6068	9.64912	9.37532	0	58.9144	27.7576	1.07527		0	0.0	53	ref		0	0.0	60	ref		0	0.0	42	ref		7.46269	7.4626865
supercont1.119	133449	G	A	Subst		-	AAEL004417	AAEL004417	AAEL004417-RA	Unknown	conserved hypothetical protein	3PRIME_UTR	4	2442-2442				-12.4866	-5.40129	-10.1877	55.2513	20.7517		0	23.5709	13.8889	7.08529	0	67.7378	33.2383	2.29885		0	0.0	43	ref		0	0.0	36	ref		0	0.0	28	ref		3.27869	3.2786884
supercont1.119	251259	G	C	Subst		-	AAEL004436	AAEL004436	AAEL004436-RA	Unknown	conserved hypothetical protein	5PRIME_UTR	2	124-124				-9.69212	-56.7028	-60.7882	-2.62973	-40.9766		75.9395	60.1492	54.7867	6.92228	53.933	60.9954	22.6485	2.83688		63.5417	64.58333	96	C/G		78.3217	78.32168	143	C/G		85.9551	85.955055	178	C/G		6.06061	6.060606
supercont1.119	1103983	T	A	Subst		+	AAEL004445	AAEL004445	AAEL004445-RA	Other enzymes	DEAD box ATP-dependent RNA helicase	5PRIME_UTR	1	42161				-4.48457	43.5924	10.1821	50.3013	22.0954		0	5.61056	7.84314	48.077	0	54.7858	26.58	14.6667		0	1.0416667	96	ref		0	0.0	99	ref		0	0.0	104	ref		40.3101	40.310078
supercont1.119	1957850	C	T	Subst		+	AAEL004441	AAEL004441	AAEL004441-RA	Intra and extracellular trafficking/Chaperonin	importin 9 (imp9) (ran-binding protein 9)	SYNONYMOUS_CODING	8	2322-2322	774-774	I->I		-4.26629	22.1816	32.4912	58.6452	3.65926		6.84973	13.5135	10.8691	32.5924	6.1445	69.0559	14.07	42.902		17.3913	17.391304	69	C/T		0	0.0	98	ref		3.15789	3.1578946	95	ref		15.7895	15.789473
supercont1.119	1958608	C	T	Subst		+	AAEL004441	AAEL004441	AAEL004441-RA	Intra and extracellular trafficking/Chaperonin	importin 9 (imp9) (ran-binding protein 9)	SYNONYMOUS_CODING	9	2958-2958	986-986	S->S		-5.74695	26.0709	6.66184	66.2391	13.0666		4.53403	6.83761	25.4651	38.3498	6.53195	78.518	25.3455	18.9407		12.9771	12.977099	131	C/T		0.625	0.625	160	ref		0	0.0	133	ref		29.9065	29.906542
supercont1.119	1998641	G	C	Subst		+	AAEL004426	AAEL004426	AAEL004426-RA	Intra and extracellular trafficking/Chaperonin	Syntaxin 18, putative	NON_SYNONYMOUS_CODING	1	697-697	192-192	D->H		0	0	0	56.8864	18.0108		0	0	0	0	0	56.8864	18.0108	0		0	0.0	22	ref		0	0.0	30	ref		0	0.0	36	ref		0	0.0
supercont1.119	2010173	A	G	Subst		+	AAEL004426	AAEL004426	AAEL004426-RA	Intra and extracellular trafficking/Chaperonin	Syntaxin 18, putative	SYNONYMOUS_CODING	3	1035-1035	304-304	E->E		-0.740741	-1.85185	-1.85185	49.5061	13.5955		0	0	5.55556	0	1.11111	51.3579	15.4473	0		0	1.5384616	65	ref		0	0.0	38	ref		0	0.0	45	ref		0	0.0
supercont1.119	2242570	T	A	Subst								INTERGENIC						7.16986	29.2303	-0.938373	74.2611	4.92779		11.1111	6.42136	3.7037	36.3091	14.2486	81.3399	12.0065	6.14035		13.8889	13.888889	36	A/T		11.1111	11.111112	18	ref		8.33333	8.333334	12	ref		46.5116	46.51163
supercont1.119	2262505	T	C	Subst		-	AAEL017546	AAEL017546	AAEL017546-RA	Unknown		SYNONYMOUS_CODING	13	6634-6634	1841-1841	E->E		-28.1007	-19.8338	-0.646797	-80.5095	-4.2736		75.5723	73.0992	92.8571	60.6757	52.4089	0	76.2359	79.8627		80.9524	80.952385	42	C/T		77.193	78.94737	57	C/T		68.5714	68.571434	35	C/T		51.7241	55.172413
supercont1.119	2262535	C	T	Subst		-	AAEL017546	AAEL017546	AAEL017546-RA	Unknown		SYNONYMOUS_CODING	13	6604-6604	1831-1831	L->L		-33.4874	-10.1841	7.71309	-77.5142	-4.9544		70.368	70.8925	91.282	67.3301	44.0268	0	72.5598	85.2273		78.2609	78.26087	46	C/T		66.1765	67.64706	68	C/T		66.6667	66.66667	33	C/T		47.3684	47.368423
supercont1.119	2262550	G	A	Subst		-	AAEL017546	AAEL017546	AAEL017546-RA	Unknown		SYNONYMOUS_CODING	13	6589-6589	1826-1826	D->D		-36.5499	-10.0809	9.90626	-75.8637	-3.16518		66.914	67.0602	93.617	65.7828	39.3138	0	72.6985	85.77		67.7419	67.741936	31	A/G		68	68.0	50	A/G		65	65.0	20	A/G		37.5	37.5
supercont1.1194	136245	A	G	Subst		+	AAEL016960	AAEL016960	AAEL016960-RA	Unknown		SYNONYMOUS_CODING	2	192-192	64-64	S->S		0.586712	-50.6387	-47.6183	-19.0871	-21.027		51.9356	48.6972	56.6946	1.80375	53.0292	33.3553	31.4155	4.82415		63.6364	63.636364	55	A/G		45.9016	45.901638	61	A/G		46.2687	46.268658	67	A/G		0	0.0
supercont1.1194	136608	C	A	Subst		+	AAEL016960	AAEL016960	AAEL016960-RA	Unknown		3PRIME_UTR	2	555-555				1.3319	-57.3083	-51.3444	-13.3185	-21.6006		55.3785	57.8216	58.7247	0	58.6402	43.9897	35.7077	5.96384		53.3333	55.0	60	A/C		60.5634	60.56338	71	A/C		52.2388	52.238804	67	A/C		0	0.0
supercont1.12	477404	C	T	Subst		+	AAEL018348	AAEL018348	AAEL018348-RA	Unknown		SYNONYMOUS_CODING	12	3136-3136	839-839	D->D		5.47504	25.8466	49.4514	-5.32952	23.9345		38.595	29.9932	32.7127	59.6135	39.242	28.4374	57.7014	83.2184		56.1798	56.179775	89	C/T		29.2683	29.268291	82	C/T		30.3371	30.337078	89	C/T		64.3478	64.347824
supercont1.12	477539	G	A	Subst		+	AAEL018348	AAEL018348	AAEL018348-RA	Unknown		SYNONYMOUS_CODING	12	3271-3271	884-884	E->E		6.59356	37.5592	45.9936	6.96111	29.2984		18.4095	26.3838	28.5065	61.9925	31.0268	31.3944	53.7317	70.4269		11.9403	11.940298	67	A/G		6	6.0	100	ref		37.2881	38.98305	59	A/G		69.8113	69.81132
supercont1.12	477686	G	A	Subst		+	AAEL018348	AAEL018348	AAEL018348-RA	Unknown		SYNONYMOUS_CODING	12	3418-3418	933-933	L->L		11.8543	44.7194	53.792	12.9581	36.1506		7.43687	28.718	29.742	66.685	33.8199	34.9238	58.1162	75.7576		1.51515	1.5151515	66	ref		4.54545	4.5454545	88	ref		16.25	16.25	80	A/G		67.2727	67.27273
supercont1.12	477897	C	A	Subst		+	AAEL018348	AAEL018348	AAEL018348-RA	Unknown		SYNONYMOUS_CODING	12	3629-3629	1004-1004	R->R		10.3002	34.6654	47.2124	4.12275	27.1906		19.6611	27.5498	27.1629	59.4567	35.0915	28.9141	51.9819	72.0037		11.2245	11.224489	98	A/C		11.5385	11.538462	130	A/C		36.2205	36.220474	127	A/C		56.4972	56.497173
supercont1.12	478206	A	G	Subst		+	AAEL018348	AAEL018348	AAEL018348-RA	Unknown		SYNONYMOUS_CODING	13	3871-3871	1084-1084	P->P		-5.54805	39.0267	58.3581	10.3935	43.847		5.07112	27.2211	34.1607	61.1777	16.6029	32.5444	65.998	80.5091		0	0.0	65	ref		9.09091	9.090909	77	ref		6.12245	6.122449	49	ref		64.7059	64.70589
supercont1.12	747956	A	G	Subst								INTERGENIC						-67.9874	27.9243	27.9243	27.9243	-2.21219		61.205	69.3076	85.7143	100	4.08824	100	69.8635	100		60.9375	60.9375	64	A/G		39.3443	39.34426	183	A/G		83.3333	83.33333	18	A/G		100	100.0
supercont1.12	747962	T	C	Subst								INTERGENIC						-57.1447	8.21006	5.7397	39.522	-44.4064		57.6289	50.3085	73.4967	68.6881	3.33333	100	16.0717	66.2177		60.6061	60.606064	66	C/T		33.3333	33.333336	204	C/T		78.9474	78.94737	19	C/T		57.1429	57.14286
supercont1.12	747981	C	T	Subst								INTERGENIC						-62.1521	10.0744	2.8442	34.4465	-29.5482		64.1801	54.6096	77.8707	75.6279	3.40136	100	36.0052	68.3977		62.5	63.461536	104	C/T		45.4248	45.424835	306	C/T		84.6154	84.61539	39	C/T		70.8333	70.83333
supercont1.12	748274	T	C	Subst		-	AAEL000621	CECN	AAEL000621-RA	Immunity	Cecropin,Anti-Microbial Peptide.	SYNONYMOUS_CODING	1	18-18	42161	L->L		81.4172	-10.7131	-0.749286	43.5739	2.70867		16.892	20.2976	7.11501	4.05513	96.1854	58.3421	17.4769	14.0189		11.3537	12.227074	229	C/T		29.7222	29.722223	720	C/T		9.6	10.400001	125	C/T		0	0.0
supercont1.12	748331	C	T	Subst								INTERGENIC						82.8986	-12.7294	-8.97088	41.011	1.10718		18.8732	17.9849	7.40741	2.02578	97.6538	55.7662	15.8624	5.78431		16.8067	16.806723	238	C/T		30.1834	30.3244	709	C/T		9.62963	9.629629	135	C/T		0	0.0
supercont1.12	894295	A	C	Subst								INTERGENIC						24.3749	28.1223	10.7134	-58.6747	-27.2093		68.0426	51.6872	76.4228	93.5065	89.7591	6.70944	38.1749	76.0976		72.9167	72.91667	96	A/C		59.7826	60.869564	92	A/C		71.4286	71.42857	70	A/C		96.4286	96.42857
supercont1.12	894352	C	A	Subst								INTERGENIC						13.2877	7.96472	-12.2678	-74.9159	-24.8604		99.1566	75.1073	85.873	94.677	100	11.7964	61.8519	74.4444		99.0826	100.0	109	A		100	100.0	79	A		98.3871	100.0	62	A		93.3333	93.333336
supercont1.12	961564	C	T	Subst		-	AAEL017511	AAEL017511	AAEL017511-RA	Unknown		SYNONYMOUS_CODING	1	264-264	88-88	P->P		51.887	12.1094	9.96264	8.24411	19.532		10.436	5.31445	8.16993	20.0829	59.8605	16.2176	27.5055	17.9361		14.8148	14.814815	675	C/T		13.6812	13.681242	709	C/T		2.81195	2.811951	569	ref		18.6466	18.646618
supercont1.12	961666	G	T	Subst		-	AAEL017511	AAEL017511	AAEL017511-RA	Unknown		SYNONYMOUS_CODING	1	162-162	54-54	S->S		52.8062	12.2404	6.84479	9.90296	14.9156		7.61009	5.67408	6.68524	18.8969	59.4627	16.5594	21.572	13.5013		9.65392	9.653916	549	G/T		11.2409	11.240875	685	G/T		1.93548	1.9354839	620	ref		15.6342	15.781711
supercont1.12	961822	C	A	Subst		-	AAEL017511	AAEL017511	AAEL017511-RA	Unknown		SYNONYMOUS_CODING	1	42161	42037	G->G		54.3835	10.5533	7.48868	6.95985	16.1633		8.36836	4.22078	4.32692	16.1919	60.0222	12.5985	21.802	13.1274		11.5789	11.578947	285	A/C		10.585	10.584958	359	A/C		2.94118	3.208556	374	ref		14.3229	14.322917
supercont1.12	962308	A	G	Subst		+	AAEL017027	AAEL017027	AAEL017027-RA	Unknown		NON_SYNONYMOUS_CODING	1	242-242	81-81	N->S		14.1351	-7.09508	14.1351	-85.3159	-66.1044		100	78.8508	78.744	78.7698	100	0.549011	19.7605	100		100	100.0	45	G		100	100.0	43	G		100	100.0	67	G		57.1429	57.14286
supercont1.12	2369913	G	A	Subst		+	AAEL018350	AAEL018350	AAEL018350-RA	Unknown		3PRIME_UTR	8	4559-4559				-30.6566	4.98457	13.5809	-51.4467	-40.2562		40.8461	46.6889	68.4444	56.9777	21.3366	0.546448	11.7369	65.574		43.8202	43.820225	89	A/G		49.2308	49.23077	65	A/G		29.4872	29.48718	78	A/G		53.4483	53.448277
supercont1.12	2370888	A	G	Subst		+	AAEL018350	AAEL018350	AAEL018350-RA	Unknown		3PRIME_UTR	8	5534-5534				-3.69213	5.33636	1.54597	52.2239	10.9665		0	2.74306	8.33333	9.02849	0	55.916	14.6586	5.2381		0	0.0	116	ref		0	0.0	92	ref		0	0.0	65	ref		4.44444	4.4444447
supercont1.12	2449706	T	C	Subst								INTERGENIC						-17.2787	-6.60532	-5.31384	-38.0916	-51.6342		88.2292	82.4742	86.9048	79.2641	68.5906	47.7778	34.2352	80.5556		86.9565	86.95652	23	C/T		95.5882	95.588234	68	C		82.1429	82.14286	28	C/T		71.4286	71.42857
supercont1.12	2711752	G	A	Subst		-	AAEL000597	AAEL000597	AAEL000597-RA	Structure	cadherin	3PRIME_UTR	9	8368-8368				-2.1021	-2.1021	-2.1021	51.3043	8.10301		0	0	6.30631	0	0	53.4064	10.2051	0		0	0.0	93	ref		0	0.0	65	ref		0	0.0	55	ref		0	0.0
supercont1.120	919783	C	T	Subst		-	AAEL004458	AAEL004458	AAEL004458-RA	Transcription factor	Zinc finger CCCH-type with G patch domain-containing protein	NON_SYNONYMOUS_CODING	2	1499-1499	421-421	A->T		6.30307	41.6171	53.85	4.72147	1.15883		29.1005	22.5806	37.7429	71.4251	36.1111	34.5295	30.9669	83.658		19.4444	19.444445	36	C/T		35.7143	35.714287	28	C/T		32.1429	32.142857	28	C/T		66.6667	66.66667
supercont1.120	938718	T	G	Subst		-	AAEL004480	AAEL004480	AAEL004480-RA	Structure	cell division cycle 2 (cdc2) (fizzy)	SYNONYMOUS_CODING	6	1889-1889	333-333	S->S		32.9687	27.8515	37.47	43.2095	18.4141		38.8833	45.5678	42.9585	70.3213	75.4386	85.6794	60.8839	79.9399		28	48.0	25	G/T		51.6129	83.870964	31	C/G		37.037	70.37037	27	G/T		73.3333	84.44444
supercont1.120	1089563	G	A	Subst		-	AAEL004471	AAEL004471	AAEL004471-RA	Unknown	conserved hypothetical protein	3PRIME_UTR	9	3470-3470				0.175817	50.5866	52.0443	20.3305	-1.2568		18.4354	26.8821	34.264	77.1138	26.703	46.8577	25.2703	78.5714		15.3298	15.329768	561	A/G		17.9012	18.312757	486	A/G		22.0751	22.075056	453	A/G		76.8362	77.118645
supercont1.120	1100085	C	T	Subst		-	AAEL004471	AAEL004471	AAEL004471-RA	Unknown	conserved hypothetical protein	NON_SYNONYMOUS_CODING	6	2569-2569	589-589	S->N		-8.45039	-35.2698	-46.7463	-25.8106	10.5756		61.3181	71.7932	67.1961	31.4993	58.3187	40.9585	77.3447	20.0228		69.2683	69.268295	205	C/T		55.5024	55.50239	209	C/T		59.1837	59.183674	196	C/T		37.8151	37.81513
supercont1.120	1100152	T	C	Subst		-	AAEL004471	AAEL004471	AAEL004471-RA	Unknown	conserved hypothetical protein	NON_SYNONYMOUS_CODING	6	2502-2502	567-567	N->D		12.2564	37.6076	44.4357	29.2631	-7.82424		35.54	31.997	31.2287	70.5295	45.1783	62.185	25.0976	77.3576		29.5699	29.569891	186	C/T		39.8773	39.8773	163	C/T		37.1728	37.172775	191	C/T		63.7255	63.72549
supercont1.120	1100180	G	A	Subst		-	AAEL004471	AAEL004471	AAEL004471-RA	Unknown	conserved hypothetical protein	SYNONYMOUS_CODING	6	2474-2474	557-557	N->N		7.04181	38.55	44.3336	26.6872	-11.7155		38.4849	32.6555	31.8228	72.8711	41.3629	61.0083	22.6055	78.6547		33.3333	33.333336	132	A/G		43.1507	43.150684	146	A/G		38.9706	39.705883	136	A/G		64.5833	64.58333
supercont1.120	1100252	G	A	Subst		-	AAEL004471	AAEL004471	AAEL004471-RA	Unknown	conserved hypothetical protein	SYNONYMOUS_CODING	6	2402-2402	533-533	I->I		-2.38952	39.86	55.2979	31.5547	-1.28004		6.87008	23.7035	3.3189	51.1575	8.90797	42.8522	10.0175	66.5954		7.54717	7.5471697	212	ref		3.15315	3.1531532	222	ref		9.90991	9.90991	222	A/G		54.3569	54.771786
supercont1.120	1100633	C	G	Subst		-	AAEL004471	AAEL004471	AAEL004471-RA	Unknown	conserved hypothetical protein	SYNONYMOUS_CODING	6	2021-2021	406-406	A->A		3.69352	35.3851	47.9448	29.0884	-11.1375		35.7893	28.133	34.4793	68.1856	36.494	61.889	21.663	80.7453		20.7547	20.754717	106	C/G		44.8052	44.805195	154	C/G		41.8079	41.80791	177	C/G		66.0819	66.08187
supercont1.120	1100732	C	G	Subst		-	AAEL004471	AAEL004471	AAEL004471-RA	Unknown	conserved hypothetical protein	SYNONYMOUS_CODING	6	1922-1922	373-373	S->S		-1.26108	33.5515	51.8353	26.7818	-13.0402		37.6293	28.9809	34.2109	67.1586	32.346	60.3888	20.5668	85.4424		31.5385	31.538464	130	C/G		41.6058	41.60584	137	C/G		39.7436	39.74359	156	C/G		61.9048	61.904762
supercont1.120	1100774	A	G	Subst		-	AAEL004471	AAEL004471	AAEL004471-RA	Unknown	conserved hypothetical protein	SYNONYMOUS_CODING	6	1880-1880	359-359	F->F		6.74514	31.9184	54.8191	26.9904	-16.672		36.8188	28.527	35.7202	65.6071	40.4338	60.6791	17.0167	88.5078		31.0924	31.932774	119	A/G		38.0597	38.059704	134	A/G		41.3043	41.304348	138	A/G		59.1195	59.1195
supercont1.120	1100846	G	A	Subst		-	AAEL004471	AAEL004471	AAEL004471-RA	Unknown	conserved hypothetical protein	SYNONYMOUS_CODING	6	1808-1808	335-335	A->A		-6.27843	38.2236	48.9404	28.9561	2.60449		0	15.1316	3.7037	44.502	0	35.2345	8.88292	55.2189		0	0.0	104	ref		0	0.0	93	ref		0	0.0	117	ref		42.8571	43.609024
supercont1.120	1100864	C	A	Subst		-	AAEL004471	AAEL004471	AAEL004471-RA	Unknown	conserved hypothetical protein	SYNONYMOUS_CODING	6	1790-1790	329-329	A->A		8.12787	34.4133	50.7513	28.9719	-10.1189		31.0831	26.635	30.028	63.662	37.3766	58.2206	19.1298	80		20.5128	20.512821	78	A/C		40.6977	41.860466	86	A/C		32.0388	32.038834	103	A/C		55.2083	55.208332
supercont1.120	1100891	T	G	Subst		-	AAEL004471	AAEL004471	AAEL004471-RA	Unknown	conserved hypothetical protein	SYNONYMOUS_CODING	6	1763-1763	320-320	A->A		7.71445	30.6128	46.3226	26.0448	-12.0828		30.4861	28.4729	36.3096	62.369	39.4707	57.801	19.6734	78.0788		13.6986	13.69863	73	G/T		42.0455	42.045452	88	G/T		35.7143	35.714287	112	G/T		53.7736	53.773582
supercont1.120	1102285	T	C	Subst		-	AAEL004471	AAEL004471	AAEL004471-RA	Unknown	conserved hypothetical protein	SYNONYMOUS_CODING,SPLICE_SITE	5	1583-1583	260-260	E->E		3.85333	44.3571	57.9738	29.1307	-10.0258		30.0799	28.2124	24.1386	71.8341	31.3303	56.6077	17.4512	85.4508		19.7917	19.791668	96	C/T		39.4958	39.4958	119	C/T		30.9524	30.952381	126	C/T		63.3803	64.0845
supercont1.120	1121368	C	T	Subst		+	AAEL004456	AAEL004456	AAEL004456-RA	Other enzymes	DEAD box ATP-dependent RNA helicase	NON_SYNONYMOUS_CODING	1	851-851	268-268	L->F		10.3628	37.4652	48.2936	31.9591	-14.5581		35.6572	27.8056	38.9271	71.5952	44.4928	66.089	19.5719	82.4235		20.5882	20.588236	34	C/T		48.1481	48.148148	27	C/T		38.2353	38.235294	34	C/T		73.2143	73.21429
supercont1.120	1121370	C	A	Subst		+	AAEL004456	AAEL004456	AAEL004456-RA	Other enzymes	DEAD box ATP-dependent RNA helicase	SYNONYMOUS_CODING	1	853-853	268-268	L->L		9.46968	41.0246	50.8496	33.6584	-13.2454		34.8363	26.2531	37.9299	74.031	42.4761	66.6649	19.761	83.856		21.2121	21.212122	33	A/C		46.1538	46.153847	26	A/C		37.1429	37.142857	35	A/C		75	75.0
supercont1.120	1121721	A	G	Subst		+	AAEL004456	AAEL004456	AAEL004456-RA	Other enzymes	DEAD box ATP-dependent RNA helicase	SYNONYMOUS_CODING	1	1204-1204	385-385	V->V		-15.2146	40.402	56.2123	49.3754	3.58519		12.2506	28.5417	40.1664	67.3883	11.7716	76.3617	30.5714	83.1986		6.25	6.25	32	ref		14.2857	14.285715	35	A/G		16.2162	16.216215	37	A/G		58	58.0
supercont1.120	1121725	T	C	Subst		+	AAEL004456	AAEL004456	AAEL004456-RA	Other enzymes	DEAD box ATP-dependent RNA helicase	SYNONYMOUS_CODING	1	1208-1208	387-387	L->L		-14.209	41.1474	56.0526	51.2791	4.70102		11.2156	26.2839	38.5198	66.4872	11.1308	76.6188	30.0408	81.3923		6.45161	6.4516125	31	ref		12.1951	12.195122	41	C/T		15	15.000001	40	C/T		57.4468	57.446808
supercont1.120	1121853	T	G	Subst		+	AAEL004456	AAEL004456	AAEL004456-RA	Other enzymes	DEAD box ATP-dependent RNA helicase	SYNONYMOUS_CODING	1	1336-1336	429-429	V->V		-19.4141	37.3475	52.1339	30.4111	-2.01592		20.4935	29.5237	41.0242	67.6946	10.933	60.7583	28.3312	82.4811		10.4167	10.416666	48	ref		31.9149	31.914892	47	G/T		19.1489	19.148937	47	G/T		52.381	52.380955
supercont1.120	1121892	C	T	Subst		+	AAEL004456	AAEL004456	AAEL004456-RA	Other enzymes	DEAD box ATP-dependent RNA helicase	SYNONYMOUS_CODING	1	1375-1375	442-442	I->I		-11.8231	32.3667	52.6136	28.4953	-7.21037		17.2478	29.2158	41.3747	61.6461	17.4564	57.7747	22.069	81.893		1.63934	1.6393442	61	ref		28.0702	28.070175	57	C/T		22.0339	22.0339	59	C/T		42.5532	42.553192
supercont1.120	1121895	T	C	Subst		+	AAEL004456	AAEL004456	AAEL004456-RA	Other enzymes	DEAD box ATP-dependent RNA helicase	SYNONYMOUS_CODING	1	1378-1378	443-443	H->H		-11.6287	34.4209	51.928	31.1974	-6.97282		17.2988	28.5948	40.4223	63.1928	17.1433	59.9694	21.7991	80.6999		3.38983	3.3898306	59	ref		25.9259	25.925926	54	C/T		22.5806	22.580645	62	C/T		43.75	43.75
supercont1.120	1198980	G	A	Subst		-	AAEL004460	AAEL004460	AAEL004460-RA	Other enzymes	sulfatase	SYNONYMOUS_CODING	1	15-15	42129	L->L		-24.5461	-7.99164	7.03666	-48.6695	-27.1245		68.3951	73.951	68.6868	62.3527	45.7982	21.6748	43.2198	77.3809		86.6667	86.666664	30	A/G		59.2593	59.25926	54	A/G		59.2593	59.25926	54	A/G		74.6835	74.68355
supercont1.120	1199043	T	C	Subst								INTERGENIC						-21.4627	-19.2541	-26.1784	-63.3794	-44.0979		90.6606	81.0409	80.068	64.6691	62.4605	20.5437	39.8253	57.7448		84.438	84.438034	347	C/T		95.4984	95.81994	311	C		92.0455	92.045456	264	C/T		75.6637	75.66372
supercont1.120	1199084	G	A	Subst								INTERGENIC						-14.3589	-18.1009	-20.8251	-57.9258	-42.15		90.9452	60.7191	77.0015	58.1211	61.863	18.2961	34.0719	55.3968		83.4154	83.415436	609	A/G		96.0239	96.222664	503	A		93.3962	93.396225	424	A		66.7513	66.751274
supercont1.120	1199099	T	A	Subst								INTERGENIC						-13.2392	-19.538	-19.9445	-58.7337	-40.9058		90.3174	58.8491	76.6534	55.7353	62.0341	16.5396	34.3675	55.3288		82.3704	82.37037	675	A/T		95.4861	95.65972	576	A		93.0958	93.095764	449	A		61.3583	61.358315
supercont1.120	1199172	C	T	Subst		-	AAEL004454	AAEL004454	AAEL004454-RA	Unknown	hypothetical protein	SYNONYMOUS_CODING	2	102-102	34-34	G->G		-8.38852	-17.6845	-20.2353	-58.0834	-40.6679		93.0219	64.4138	77.6871	60.6897	69.9858	20.2908	37.7064	58.139		87.3373	87.33728	845	C/T		96.2575	96.40719	668	T		95.471	95.652176	552	T		66.3405	66.53621
supercont1.120	1859153	A	G	Subst		+	AAEL017010	AAEL017010	AAEL017010-RA	Unknown		SYNONYMOUS_CODING	3	1989-1989	662-662	L->L		-4.11985	4.3305	54.0037	-4.11985	-4.11985		0	12.3596	0	8.45035	0	0	0	58.1236		0	0.0	41	ref		0	0.0	83	ref		0	0.0	54	ref		5.12821	5.1282053
supercont1.120	1859369	G	A	Subst		+	AAEL017010	AAEL017010	AAEL017010-RA	Unknown		SYNONYMOUS_CODING	3	2205-2205	734-734	T->T		-20.743	24.8761	58.7545	48.5217	36.2395		8.10406	30.4018	27.5694	46.9012	1.28205	70.5467	58.2646	80.7796		7.40741	7.4074073	27	ref		8.57143	8.571429	35	ref		8.33333	8.333334	24	ref		68.421	68.42105
supercont1.120	1859372	C	T	Subst		+	AAEL017010	AAEL017010	AAEL017010-RA	Unknown		SYNONYMOUS_CODING	3	2208-2208	735-735	N->N		-21.3514	24.8973	55.1975	48.322	38.1901		8.73892	30.3994	28.7619	47.5307	1.28205	70.9554	60.8235	77.8309		6.89655	6.8965516	29	ref		11.6279	11.627908	43	ref		7.69231	7.692308	26	ref		65	65.0
supercont1.120	1860224	G	A	Subst		+	AAEL017010	AAEL017010	AAEL017010-RA	Unknown		SYNONYMOUS_CODING	4	2553-2553	850-850	A->A		-12.5977	29.2304	57.9381	55.2379	10.0377		0	27.648	10.1449	41.8281	0	67.8355	22.6353	70.5357		0	0.0	44	ref		0	0.0	66	ref		0	0.0	67	ref		54.2373	54.23729
supercont1.120	1860299	G	A	Subst		+	AAEL017010	AAEL017010	AAEL017010-RA	Unknown		SYNONYMOUS_CODING	4	2628-2628	875-875	G->G		1.02554	31.8811	-5.30409	73.335	35.7452		8.48485	5.81791	42.735	50.8937	20.0381	92.3476	54.7578	13.7085		12.1212	12.121212	33	ref		3.33333	3.3333335	60	ref		10	10.0	50	ref		46.9388	46.938778
supercont1.120	1860620	A	G	Subst		+	AAEL017010	AAEL017010	AAEL017010-RA	Unknown		SYNONYMOUS_CODING	4	2949-2949	982-982	G->G		-15.4007	35.84	61.2587	16.6313	33.7632		13.58	30.3723	14.4144	55.2955	4.05483	36.0868	53.2188	80.7143		5.31915	5.319149	94	ref		8.22785	8.227848	158	ref		27.193	28.070175	114	A/G		46.5116	46.51163
supercont1.120	1860782	A	G	Subst		+	AAEL017010	AAEL017010	AAEL017010-RA	Unknown		SYNONYMOUS_CODING	4	3111-3111	1036-1036	G->G		-3.50734	10.3266	4.6711	53.6053	9.62657		0	3.85535	6.66667	13.834	0	57.1127	13.1339	8.17843		0	0.0	136	ref		0	0.0	186	ref		0	0.0	140	ref		21.9512	21.95122
supercont1.120	1860908	A	C	Subst		+	AAEL017010	AAEL017010	AAEL017010-RA	Unknown		SYNONYMOUS_CODING	4	3237-3237	1078-1078	S->S		-2.72872	-2.72872	-2.56205	49.266	15.741		0	1.33258	6.85358	0	0	51.9947	18.4697	0.166667		0	91.240875	137	diff		0	91.15646	147	diff		0	96.89922	129	diff		0	47.96748
supercont1.120	1866785	G	A	Subst		-	AAEL004469	AAEL004469	AAEL004469-RA	Intra and extracellular trafficking/Chaperonin	adaptin, alpha/gamma/epsilon	3PRIME_UTR	8	4919-4919				-2.53845	-2.53845	-2.53845	54.8775	17.8951		0	1.16373	6.45161	0	0	57.4159	20.4336	0		0	0.0	161	ref		0	0.0	142	ref		0	0.0	104	ref		0	0.0
supercont1.120	1866935	G	C	Subst		-	AAEL004469	AAEL004469	AAEL004469-RA	Intra and extracellular trafficking/Chaperonin	adaptin, alpha/gamma/epsilon	3PRIME_UTR	8	4769-4769				-2.65847	-2.65847	-2.65847	51.763	14.7798		0.18622	0	7.78918	0	0	54.4214	17.4383	0		0.558659	0.5586592	179	ref		0	0.0	110	ref		0	0.0	88	ref		0	0.0
supercont1.120	1867033	A	T	Subst		-	AAEL004469	AAEL004469	AAEL004469-RA	Intra and extracellular trafficking/Chaperonin	adaptin, alpha/gamma/epsilon	3PRIME_UTR	8	4671-4671				-9.26758	36.1812	3.37609	33.8534	55.7121		0	8.97922	18.8235	45.4488	0	43.121	64.9797	12.6437		0	0.0	123	ref		0	0.0	105	ref		0	0.0	79	ref		37.8049	37.80488
supercont1.120	1867930	G	T	Subst		-	AAEL004469	AAEL004469	AAEL004469-RA	Intra and extracellular trafficking/Chaperonin	adaptin, alpha/gamma/epsilon	3PRIME_UTR	8	3774-3774				-1.90797	-1.90797	-1.90797	52.5206	11.6107		0	0	5.72391	0	0	54.4285	13.5186	0		0	0.67114097	149	ref		0	0.0	122	ref		0	0.0	133	ref		0	0.0
supercont1.120	1867935	T	C	Subst		-	AAEL004469	AAEL004469	AAEL004469-RA	Intra and extracellular trafficking/Chaperonin	adaptin, alpha/gamma/epsilon	3PRIME_UTR	8	3769-3769				-9.36611	31.4187	-4.32729	34.9377	57.6185		0	7.80848	20.2899	40.7848	0	44.3038	66.9847	5.03882		0	0.0	130	ref		0	0.0	107	ref		0	0.0	114	ref		46.875	46.875
supercont1.120	1867964	A	T	Subst		-	AAEL004469	AAEL004469	AAEL004469-RA	Intra and extracellular trafficking/Chaperonin	adaptin, alpha/gamma/epsilon	3PRIME_UTR	8	3740-3740				-1.60698	-1.60698	-1.60698	45.7999	7.81281		0	0.275482	4.54545	0	0	47.4068	9.41979	0		0	0.0	132	ref		0	0.86206895	116	ref		0	0.0	107	ref		0	0.0
supercont1.120	1867991	C	T	Subst		-	AAEL004469	AAEL004469	AAEL004469-RA	Intra and extracellular trafficking/Chaperonin	adaptin, alpha/gamma/epsilon	3PRIME_UTR	8	3713-3713				-10.9378	26.8593	-7.68085	87.6017	65.7698		0	9.18484	23.6287	37.7971	0	98.5396	76.7077	3.25699		0	0.0	128	ref		0	0.0	105	ref		0	0.0	110	ref		41.6667	41.666664
supercont1.120	1868061	G	C	Subst		-	AAEL004469	AAEL004469	AAEL004469-RA	Intra and extracellular trafficking/Chaperonin	adaptin, alpha/gamma/epsilon	3PRIME_UTR	8	3643-3643				-1.0101	-1.0101	-1.0101	49.5248	12.7146		0	0	3.0303	0	0	50.5349	13.7247	0		0	0.0	97	ref		0	0.0	71	ref		0	0.0	97	ref		0	0.0
supercont1.120	1868084	T	A	Subst		-	AAEL004469	AAEL004469	AAEL004469-RA	Intra and extracellular trafficking/Chaperonin	adaptin, alpha/gamma/epsilon	3PRIME_UTR	8	3620-3620				-7.18798	29.9489	-4.9281	87.4479	55.7736		0	2.96901	20.2899	37.7018	0.564972	95.2008	63.5266	2.82486		0	1.0526316	95	ref		0	0.0	74	ref		0	0.0	103	ref		44.1176	44.11765
supercont1.120	1868135	C	T	Subst		-	AAEL004469	AAEL004469	AAEL004469-RA	Intra and extracellular trafficking/Chaperonin	adaptin, alpha/gamma/epsilon	3PRIME_UTR	8	3569-3569				-1.53664	-1.53664	-1.53664	45.6444	13.0313		0	0	4.60993	0	0	47.181	14.5679	0		0	0.0	90	ref		0	0.0	118	ref		0	0.0	112	ref		0	0.0
supercont1.120	1868212	G	A	Subst		-	AAEL004469	AAEL004469	AAEL004469-RA	Intra and extracellular trafficking/Chaperonin	adaptin, alpha/gamma/epsilon	3PRIME_UTR	8	3492-3492				6.36692	45.9775	-8.28703	86.6067	55.0475		6.35854	8.58082	19.6787	57.5169	17.9063	98.146	66.5868	3.25233		10.4651	10.4651165	86	A/G		4.54545	4.5454545	110	ref		4.06504	4.0650406	123	ref		71.4286	71.42857
supercont1.120	1891037	A	G	Subst		-	AAEL004469	AAEL004469	AAEL004469-RA	Intra and extracellular trafficking/Chaperonin	adaptin, alpha/gamma/epsilon	SYNONYMOUS_CODING	4	2133-2133	526-526	L->L		-16.0164	11.9531	59.1298	-16.0164	-16.0164		0.680272	19.0476	28.3213	27.9694	0	0	0	75.1462		2.04082	2.0408163	49	ref		0	0.0	51	ref		0	0.0	79	ref		25.8065	25.80645
supercont1.120	1891059	A	G	Subst		-	AAEL004469	AAEL004469	AAEL004469-RA	Intra and extracellular trafficking/Chaperonin	adaptin, alpha/gamma/epsilon	SYNONYMOUS_CODING	4	2111-2111	518-518	A->A		-8.01739	26.3757	-10.7407	38.9148	50.0881		12.1304	9.09091	16.8831	39.0772	4.6841	51.6163	62.7895	1.96078		0	0.0	44	ref		5.40541	5.4054055	37	ref		30.9859	30.985916	71	A/G		33.8983	33.898308
supercont1.120	1912178	T	G	Subst		-	AAEL004457	AAEL004457	AAEL004457-RB	Other enzymes	cytochrome c	3PRIME_UTR	2	425-425				-3.36043	-3.35429	-3.34815	64.9837	32.8669		0.0175846	0.00695654	10.082	0.0145688	0.00842176	68.3525	36.2357	0.0207039		0.0364432	0.25510204	5488	ref		0.0163106	0.114173874	6131	ref		0	0.06264356	4789	ref		0.0437063	0.043706294
supercont1.120	1912178	T	G	Subst		-	AAEL004457	AAEL004457	AAEL004457-RC	Other enzymes	cytochrome c	3PRIME_UTR	2	465-465				-3.36043	-3.35429	-3.34815	64.9837	32.8669		0.0175846	0.00695654	10.082	0.0145688	0.00842176	68.3525	36.2357	0.0207039		0.0364432	0.25510204	5488	ref		0.0163106	0.114173874	6131	ref		0	0.06264356	4789	ref		0.0437063	0.043706294
supercont1.120	1912178	T	G	Subst		-	AAEL004457	AAEL004457	AAEL004457-RA	Other enzymes	cytochrome c	3PRIME_UTR	3	617-617				-3.36043	-3.35429	-3.34815	64.9837	32.8669		0.0175846	0.00695654	10.082	0.0145688	0.00842176	68.3525	36.2357	0.0207039		0.0364432	0.25510204	5488	ref		0.0163106	0.114173874	6131	ref		0	0.06264356	4789	ref		0.0437063	0.043706294
supercont1.1200	74173	C	T	Subst								INTERGENIC						-2.38634	-0.0262732	2.03824	44.1364	16.3666		0.469484	0.628931	6.06061	2.36007	0	46.5227	18.7529	4.42458		1.40845	1.4084507	71	ref		0	0.0	70	ref		0	0.0	64	ref		0	0.0
supercont1.1200	119567	G	A	Subst		+	AAEL014646	AAEL014646	AAEL014646-RA	Other enzymes	Ubiquinone biosynthesis protein COQ4 homolog, mitochondrial Precursor (Coenzyme Q biosynthesis protein 4 homolog)	NON_SYNONYMOUS_CODING	4	772-772	258-258	D->N		-0.444444	-0.444444	-0.444444	41.6162	3.78744		0	0	1.33333	0	0	42.0606	4.23188	0		0	0.0	33	ref		0	0.0	19	ref		0	0.0	26	ref		0	0.0
supercont1.1200	127876	C	T	Subst								INTERGENIC						-24.9775	-33.8683	-3.81786	-43.3344	-23.7461		43.7359	43.3465	50.2398	11.9058	20.7966	2.43972	22.028	41.9562		42.1053	42.105263	133	C/T		59.3407	59.34066	91	C/T		29.7619	29.761904	84	C/T		11	12.0
supercont1.1200	127899	C	G	Subst								INTERGENIC						-24.4438	-34.4476	-2.96039	-45.2493	-23.5529		44.162	43.104	52.4422	12.1218	22.1256	1.32007	23.0165	43.609		43.2692	43.269234	104	C/G		54.2169	54.21687	83	C/G		35	35.0	60	C/G		11.1111	11.111112
supercont1.1200	127991	C	T	Subst		-	AAEL014640	PGRPLC	AAEL014640-RA	Other enzymes	PeptidoglycanRecognition Protein (Long)	SYNONYMOUS_CODING	5	1251-1251	417-417	P->P		-23.1695	-36.6482	-14.9035	-47.1479	-28.1899		48.7015	58.8492	50.6367	16.0809	29.5596	5.58128	24.5393	37.8257		45.1128	45.11278	133	C/T		61.2069	61.206894	116	C/T		39.7849	40.860214	93	C/T		12.1212	12.121212
supercont1.1200	128039	C	A	Subst		-	AAEL014640	PGRPLC	AAEL014640-RA	Other enzymes	PeptidoglycanRecognition Protein (Long)	NON_SYNONYMOUS_CODING	5	1203-1203	401-401	K->N		-33.3374	-33.6824	-19.0926	-53.1965	-31.8429		68.7771	53.0405	44.7386	21.8364	22.1814	2.32224	23.6758	36.4261		57.8431	57.843136	102	A/C		67.9688	67.96875	128	A/C		80.5195	80.51948	77	A/C		26.5306	26.530611
supercont1.1200	128045	C	G	Subst		-	AAEL014640	PGRPLC	AAEL014640-RA	Other enzymes	PeptidoglycanRecognition Protein (Long)	NON_SYNONYMOUS_CODING	5	1197-1197	399-399	E->D		-34.7761	-34.1076	-20.4514	-54.9063	-34.4264		69.5273	54.0827	46.4421	22.5765	21.908	1.77778	22.2577	36.2326		59.1837	59.183674	98	C/G		70.7317	70.731705	123	C/G		78.6667	81.333336	75	C/G		27.1739	27.173912
supercont1.1201	224851	A	T	Subst		+	AAEL014651	AAEL014651	AAEL014651-RA	Other enzymes	NAD dependent epimerase/dehydratase	SYNONYMOUS_CODING	4	683-683	211-211	G->G		15.2505	61.4204	23.4442	38.0297	29.2874		7.69615	37.5379	18.8824	82.7925	36.6227	59.4019	50.6595	44.8163		1.63934	81.96721	61	diff		10.6383	97.87234	47	C/T		10.8108	97.2973	37	C/T		76	76.0
supercont1.1201	235031	C	T	Subst		-	AAEL014650	AAEL014650	AAEL014650-RA	Other enzymes	mannose-binding protein-associated serine protease (MASP), putative	SYNONYMOUS_CODING	1	135-135	45-45	V->V		24.6234	59.9802	25.3872	30.2501	15.8643		13.756	28.1298	19.5042	80.4436	45.0867	50.7135	36.3276	45.8505		4.24242	4.2424245	165	ref		18.4211	18.421053	152	C/T		18.6046	18.60465	86	C/T		72.5807	72.58065
supercont1.1201	235033	C	T	Subst		-	AAEL014650	AAEL014650	AAEL014650-RA	Other enzymes	mannose-binding protein-associated serine protease (MASP), putative	NON_SYNONYMOUS_CODING	1	133-133	45-45	V->M		24.8015	59.6545	25.9458	30.36	16.7614		13.7421	27.8126	20.0059	80.1747	45.3218	50.8802	37.2816	46.466		4.32099	4.3209877	162	ref		18.3007	18.300653	153	C/T		18.6046	18.60465	86	C/T		71.7742	71.77419
supercont1.1206	48700	T	A	Subst								INTERGENIC						-6.59293	-6.12508	0.0587216	16.8589	64.6356		0	1.5873	19.8582	1.02341	0.555556	24.0074	71.7841	7.20721		0	0.0	58	ref		0	0.0	85	ref		0	0.0	37	ref		1.88679	1.8867924
supercont1.1206	48711	C	T	Subst								INTERGENIC						-5.94315	-5.45093	1.84906	15.2265	62.373		0	1.55039	16.2791	0.492224	0	21.1696	68.3161	7.79221		0	0.0	62	ref		0	0.0	84	ref		0	0.0	41	ref		0.884956	0.88495576
supercont1.1206	49565	T	G	Subst								INTERGENIC						-0.491144	-40.4284	-21.822	-66.6122	-6.0551		74.2367	58.4741	74.9817	28.8025	68.7397	2.61863	63.1758	47.4088		80.7487	81.28342	187	G/T		76.7442	76.74419	172	G/T		65.2174	65.21739	115	G/T		27.5168	27.516779
supercont1.121	1812974	C	A	Subst		+	AAEL004486	AAEL004486	AAEL004486-RA	Other detox	valacyclovir hydrolase	SYNONYMOUS_CODING	2	820-820	242-242	V->V		70.8414	-14.492	-14.492	-14.492	-14.492		43.4759	0	0	0	85.3333	0	0	0		51.7241	51.724136	29	A/C		37.037	37.037037	27	A/C		41.6667	41.666664	24	A/C		0	0.0
supercont1.121	1820116	G	A	Subst		-	AAEL004493	AAEL004493	AAEL004493-RA	Structure	ribosome biogenesis protein tsr1 (2S rRNA accumulation protein 1)	SYNONYMOUS_CODING	4	2792-2792	754-754	C->C		3.82036	5.2902	10.6567	61.5213	18.3899		10.1046	14.5343	7.64045	16.05	14.5802	72.2811	29.1497	21.4165		4.35897	4.3589745	390	ref		17.3913	17.391304	345	A/G		8.56354	8.839779	362	A/G		14.7399	14.739884
supercont1.121	1820677	A	G	Subst		-	AAEL004493	AAEL004493	AAEL004493-RA	Structure	ribosome biogenesis protein tsr1 (2S rRNA accumulation protein 1)	SYNONYMOUS_CODING	3	2291-2291	587-587	P->P		-2.62317	4.50017	9.37577	66.5978	18.2433		12.2984	19.7128	7.5407	17.6841	10.5608	79.7818	31.4273	22.5597		4.93274	4.9327354	223	ref		20.9821	21.428572	224	A/G		10.9804	10.980392	255	A/G		13.9194	13.9194145
supercont1.121	1820694	C	A	Subst		-	AAEL004493	AAEL004493	AAEL004493-RA	Structure	ribosome biogenesis protein tsr1 (2S rRNA accumulation protein 1)	NON_SYNONYMOUS_CODING	3	2274-2274	582-582	V->L		70.0206	-10.4766	-10.4766	-10.4766	-10.4766		31.4299	0	0	0	80.4972	0	0	0		39.5122	39.512196	205	A/C		28.9855	28.985506	207	A/C		25.7919	25.791857	221	A/C		0	0.0
supercont1.121	1820826	G	T	Subst		-	AAEL004493	AAEL004493	AAEL004493-RA	Structure	ribosome biogenesis protein tsr1 (2S rRNA accumulation protein 1)	SYNONYMOUS_CODING	3	2142-2142	538-538	R->R		70.1187	-9.81744	-9.81744	-9.81744	-9.58099		29.4523	0	0	0	79.9361	0	0.236445	0		33.9869	33.98693	306	G/T		26.1649	26.523298	279	G/T		28.2051	29.304031	273	G/T		0	0.0
supercont1.121	1821211	T	G	Subst		-	AAEL004493	AAEL004493	AAEL004493-RA	Structure	ribosome biogenesis protein tsr1 (2S rRNA accumulation protein 1)	NON_SYNONYMOUS_CODING	3	1757-1757	409-409	E->D		-2.25098	1.24785	4.9269	56.1631	5.17247		1.86051	5.64193	2.38095	4.54231	1.04348	59.4576	8.46693	8.22136		0	0.0	198	ref		4.57143	5.142857	175	ref		1.0101	2.5252526	198	ref		3.80952	7.1428576
supercont1.121	1821406	T	A	Subst		-	AAEL004493	AAEL004493	AAEL004493-RA	Structure	ribosome biogenesis protein tsr1 (2S rRNA accumulation protein 1)	SYNONYMOUS_CODING	3	1562-1562	344-344	L->L		71.2807	-10.2551	-10.4634	-10.1618	-10.4634		31.226	0.164204	0	0.208333	81.7442	0.301656	0	0		34.6154	34.615387	130	A/T		27.2109	27.210886	147	A/T		31.8519	31.851852	135	A/T		0	0.0
supercont1.121	1821430	G	A	Subst		-	AAEL004493	AAEL004493	AAEL004493-RA	Structure	ribosome biogenesis protein tsr1 (2S rRNA accumulation protein 1)	SYNONYMOUS_CODING	3	1538-1538	336-336	A->A		70.0537	-10.2888	-10.138	-10.147	-10.2888		30.8664	0	0	0	80.3425	0.141844	0	0.15083		35.7664	35.766422	137	A/G		26.2774	26.277372	137	A/G		30.5556	30.555555	144	A/G		0	0.0
supercont1.121	1821438	C	T	Subst		-	AAEL004493	AAEL004493	AAEL004493-RA	Structure	ribosome biogenesis protein tsr1 (2S rRNA accumulation protein 1)	NON_SYNONYMOUS_CODING	3	1530-1530	334-334	A->T		66.0367	-10.1969	-10.1969	-10.1969	-10.085		30.4788	0	0.111857	0	76.2336	0	0.111857	0		36.9748	37.81513	119	C/T		23.2558	23.255816	129	C/T		31.2057	31.914892	141	C/T		0	0.5882353
supercont1.121	1821946	G	C	Subst		-	AAEL004493	AAEL004493	AAEL004493-RA	Structure	ribosome biogenesis protein tsr1 (2S rRNA accumulation protein 1)	SYNONYMOUS_CODING	3	1022-1022	164-164	S->S		70.2753	-7.45932	-17.8216	75.4213	7.52562		38.3125	10.5072	7.67544	11.3724	89.107	94.2531	26.3574	1.0101		31.746	33.333336	63	C/G		49.4253	50.574715	87	C/G		33.7662	33.766235	77	C/G		17.3913	19.130434
supercont1.121	1822054	G	A	Subst		-	AAEL004493	AAEL004493	AAEL004493-RA	Structure	ribosome biogenesis protein tsr1 (2S rRNA accumulation protein 1)	SYNONYMOUS_CODING	3	914-914	128-128	P->P		3.24461	0.522434	-8.13758	86.0426	17.2223		8.04571	11.242	7.50601	9.45367	12.1758	94.9739	26.1535	0.793651		2.38095	2.3809524	84	ref		13.913	13.913043	115	A/G		7.84314	7.8431377	102	ref		14.2857	15.126051
supercont1.121	1823128	G	A	Subst		-	AAEL004493	AAEL004493	AAEL004493-RA	Structure	ribosome biogenesis protein tsr1 (2S rRNA accumulation protein 1)	SYNONYMOUS_CODING	2	659-659	43-43	A->A		5.46093	1.12	-6.41592	85.3102	17.0574		6.26154	8.06452	4.9217	7.53592	11.8769	91.7261	23.4733	0		4.22535	4.225352	71	ref		11.7021	11.702127	94	A/G		2.85714	2.857143	70	ref		11.4583	11.458334
supercont1.121	1823139	A	G	Subst		-	AAEL004493	AAEL004493	AAEL004493-RA	Structure	ribosome biogenesis protein tsr1 (2S rRNA accumulation protein 1)	SYNONYMOUS_CODING	2	648-648	40-40	L->L		5.91322	1.8288	-6.36921	84.149	16.3391		7.29558	8.33934	5.88235	9.00122	13.0856	91.3214	23.5115	0.803213		3.94737	3.9473681	76	ref		13.8298	15.957446	94	overlap		4.10959	4.109589	73	ref		10.3774	10.377358
supercont1.121	1823140	G	A	Subst		-	AAEL004493	AAEL004493	AAEL004493-RA	Structure	ribosome biogenesis protein tsr1 (2S rRNA accumulation protein 1)	SYNONYMOUS_CODING	2	647-647	39-39	N->N		64.948	5.2633	-8.5224	-11.3526	-11.3526		34.0578	0	0	16.6159	76.3006	0	0	2.83019		46.0526	46.05263	76	A/G		28.7234	29.787233	94	overlap		27.3973	27.39726	73	A/G		18.8679	18.867926
supercont1.121	1823352	T	G	Subst		-	AAEL004493	AAEL004493	AAEL004493-RA	Structure	ribosome biogenesis protein tsr1 (2S rRNA accumulation protein 1)	5PRIME_UTR	1	509-509				9.24701	1.6336	-8.29394	84.7996	23.3397		9.9988	9.20927	5.67376	9.92754	17.541	93.0935	31.6336	0		3.0303	3.030303	66	ref		15.2778	15.277778	72	G/T		11.6883	11.688312	77	G/T		14.7826	15.652174
supercont1.121	1832001	T	G	Subst								INTERGENIC						60.6071	-8.72192	-14.1631	-18.918	-10.0171		35.5018	19.3142	1.93798	10.1961	79.5251	0	8.90095	4.7549		32.2581	32.258064	31	G/T		38.1818	38.181816	55	G/T		36.0656	36.06557	61	G/T		5.55556	5.555556
supercont1.121	1833027	C	T	Subst		+	AAEL004490	AAEL004490	AAEL004490-RA	Unknown	conserved hypothetical protein	SYNONYMOUS_CODING	2	84-84	28-28	I->I		64.8561	-9.91962	-9.91962	-9.91962	-9.91962		29.7589	0	0	0	74.7757	0	0	0		29.0323	29.032257	31	C/T		33.9286	33.92857	56	C/T		26.3158	26.31579	38	C/T		0	0.0
supercont1.121	1833513	C	T	Subst		+	AAEL004490	AAEL004490	AAEL004490-RA	Unknown	conserved hypothetical protein	SYNONYMOUS_CODING	5	564-564	188-188	R->R		71.7917	-14.4542	-14.4542	-14.4542	-14.4542		43.1642	0.198413	0	0	86.2459	0	0	0		47.191	47.191013	89	C/T		37.8571	37.857143	140	C/T		44.4444	45.238094	126	C/T		0	0.0
supercont1.121	1833516	G	A	Subst		+	AAEL004490	AAEL004490	AAEL004490-RA	Unknown	conserved hypothetical protein	SYNONYMOUS_CODING	5	567-567	189-189	Q->Q		71.8236	-14.7626	-14.7626	-14.7626	-14.7626		44.0755	0.212314	0	0	86.5862	0	0	0		47.7273	47.727272	88	A/G		37.7778	37.77778	135	A/G		46.7213	46.721313	122	A/G		0	0.0
supercont1.121	1833612	C	T	Subst		+	AAEL004490	AAEL004490	AAEL004490-RA	Unknown	conserved hypothetical protein	SYNONYMOUS_CODING	5	663-663	221-221	A->A		-2.08753	6.63773	-8.34081	77.2858	26.4713		10.7079	10.9757	11.0312	17.5427	8.81739	88.1907	37.3762	2.5641		2.29885	2.2988505	87	ref		19.0141	19.014084	142	C/T		10.8108	10.810811	148	C/T		21.7822	21.782177
supercont1.121	1834019	A	T	Subst								INTERGENIC						2.38458	10.9089	-8.67273	86.6315	16.9015		11.8092	9.84349	9.21986	21.1997	12.6754	96.9223	27.1923	1.61812		4.31034	4.3103447	116	ref		20.6522	20.652174	92	A/T		10.4651	10.4651165	86	A/T		32	32.0
supercont1.121	1849655	T	C	Subst		-	AAEL004500	AAEL004500	AAEL004500-RA	Transcription factor	eukaryotic translation elongation factor	3PRIME_UTR	7	5422-5422				12.3382	14.9748	-11.2309	86.1954	23.8518		15.4073	13.7148	7.55556	27.2007	24.5641	98.4213	36.0776	0.995025		6.61157	6.61157	121	ref		21.4286	21.428572	126	C/T		18.1818	18.181818	121	C/T		42.8571	44.155846
supercont1.121	1849655	T	C	Subst		-	AAEL004500	AAEL004500	AAEL004500-RB	Transcription factor	eukaryotic translation elongation factor	3PRIME_UTR	6	5533-5533				12.3382	14.9748	-11.2309	86.1954	23.8518		15.4073	13.7148	7.55556	27.2007	24.5641	98.4213	36.0776	0.995025		6.61157	6.61157	121	ref		21.4286	21.428572	126	C/T		18.1818	18.181818	121	C/T		42.8571	44.155846
supercont1.121	1849788	A	G	Subst		-	AAEL004500	AAEL004500	AAEL004500-RA	Transcription factor	eukaryotic translation elongation factor	3PRIME_UTR	7	5289-5289				-1.82287	22.7715	-16.9331	78.9427	27.3126		11.9449	32.0224	11.3095	41.1971	16.6027	97.3683	45.7382	1.49254		4.13223	4.132231	121	ref		16	16.0	125	A/G		15.7025	15.70248	121	A/G		59.2593	59.25926
supercont1.121	1849788	A	G	Subst		-	AAEL004500	AAEL004500	AAEL004500-RB	Transcription factor	eukaryotic translation elongation factor	3PRIME_UTR	6	5400-5400				-1.82287	22.7715	-16.9331	78.9427	27.3126		11.9449	32.0224	11.3095	41.1971	16.6027	97.3683	45.7382	1.49254		4.13223	4.132231	121	ref		16	16.0	125	A/G		15.7025	15.70248	121	A/G		59.2593	59.25926
supercont1.121	1850259	T	G	Subst		-	AAEL004500	AAEL004500	AAEL004500-RA	Transcription factor	eukaryotic translation elongation factor	3PRIME_UTR	7	4818-4818				-2.61948	9.33717	-6.28543	88.4156	22.7994		7.29894	7.20513	9.61538	17.377	5.42034	96.4555	30.8392	1.75439		3.37079	3.3707864	178	ref		12.6437	12.643679	87	G/T		5.88235	5.882353	85	ref		17.8571	17.857143
supercont1.121	1850259	T	G	Subst		-	AAEL004500	AAEL004500	AAEL004500-RB	Transcription factor	eukaryotic translation elongation factor	3PRIME_UTR	6	4929-4929				-2.61948	9.33717	-6.28543	88.4156	22.7994		7.29894	7.20513	9.61538	17.377	5.42034	96.4555	30.8392	1.75439		3.37079	3.3707864	178	ref		12.6437	12.643679	87	G/T		5.88235	5.882353	85	ref		17.8571	17.857143
supercont1.121	1850295	G	A	Subst		-	AAEL004500	AAEL004500	AAEL004500-RA	Transcription factor	eukaryotic translation elongation factor	3PRIME_UTR	7	4782-4782				-5.16399	15.0261	-7.97956	84.8258	20.7949		4.73911	13.373	11.3821	24.8576	4.66742	94.6572	30.6263	1.85185		3.47222	3.4722223	144	ref		5.68182	5.6818185	88	ref		5.06329	5.063291	79	ref		28.2051	28.20513
supercont1.121	1850295	G	A	Subst		-	AAEL004500	AAEL004500	AAEL004500-RB	Transcription factor	eukaryotic translation elongation factor	3PRIME_UTR	6	4893-4893				-5.16399	15.0261	-7.97956	84.8258	20.7949		4.73911	13.373	11.3821	24.8576	4.66742	94.6572	30.6263	1.85185		3.47222	3.4722223	144	ref		5.68182	5.6818185	88	ref		5.06329	5.063291	79	ref		28.2051	28.20513
supercont1.121	1850633	C	T	Subst		-	AAEL004500	AAEL004500	AAEL004500-RA	Transcription factor	eukaryotic translation elongation factor	3PRIME_UTR,SPLICE_SITE	7	4444-4444				-6.24086	9.49934	-10.4169	80.611	19.845		6.39517	16.7474	8.10811	19.9162	4.17603	91.0278	30.2619	0		1.53846	1.5384616	130	ref		11.7647	11.764706	85	C/T		5.88235	7.058824	85	ref		34.2857	34.285717
supercont1.121	1850633	C	T	Subst		-	AAEL004500	AAEL004500	AAEL004500-RB	Transcription factor	eukaryotic translation elongation factor	3PRIME_UTR	6	4555-4555				-6.24086	9.49934	-10.4169	80.611	19.845		6.39517	16.7474	8.10811	19.9162	4.17603	91.0278	30.2619	0		1.53846	1.5384616	130	ref		11.7647	11.764706	85	C/T		5.88235	7.058824	85	ref		34.2857	34.285717
supercont1.121	1852484	T	C	Subst		-	AAEL004500	AAEL004500	AAEL004500-RB	Transcription factor	eukaryotic translation elongation factor	3PRIME_UTR	5	2990-2990				67.3476	-12.6168	-12.6251	-12.6125	-12.5986		37.8857	0.0105731	0.0288753	0.0249312	79.9893	0.0292308	0.0430696	0.0166317		45.9305	46.000256	15776	C/T		33.8085	33.87528	13470	C/T		33.9181	33.99787	11286	C/T		0.0462406	0.12022565
supercont1.121	1852484	T	C	Subst		-	AAEL004500	AAEL004500	AAEL004500-RA	Transcription factor	eukaryotic translation elongation factor	3PRIME_UTR	5	3118-3118				67.3476	-12.6168	-12.6251	-12.6125	-12.5986		37.8857	0.0105731	0.0288753	0.0249312	79.9893	0.0292308	0.0430696	0.0166317		45.9305	46.000256	15776	C/T		33.8085	33.87528	13470	C/T		33.9181	33.99787	11286	C/T		0.0462406	0.12022565
supercont1.121	1854497	A	G	Subst		-	AAEL004500	AAEL004500	AAEL004500-RB	Transcription factor	eukaryotic translation elongation factor	SYNONYMOUS_CODING	4	2156-2156	687-687	R->R		64.4972	-12.0094	-11.9546	-12.0097	-12.0216		36.0305	0.0217868	0.0591193	0.0277787	76.5344	0.0274427	0.0155726	0.0825755		43.9381	44.03131	10731	A/G		33.074	33.270836	10667	A/G		31.0795	31.21908	7883	A/G		0.0106963	0.23531927
supercont1.121	1854497	A	G	Subst		-	AAEL004500	AAEL004500	AAEL004500-RA	Transcription factor	eukaryotic translation elongation factor	SYNONYMOUS_CODING	4	2284-2284	687-687	R->R		64.4972	-12.0094	-11.9546	-12.0097	-12.0216		36.0305	0.0217868	0.0591193	0.0277787	76.5344	0.0274427	0.0155726	0.0825755		43.9381	44.03131	10731	A/G		33.074	33.270836	10667	A/G		31.0795	31.21908	7883	A/G		0.0106963	0.23531927
supercont1.121	1855534	A	T	Subst		-	AAEL004500	AAEL004500	AAEL004500-RB	Transcription factor	eukaryotic translation elongation factor	SYNONYMOUS_CODING	3	1310-1310	405-405	G->G		-0.230895	9.04152	4.13424	72.0784	18.9257		11.4735	21.2385	9.71537	23.184	13.9115	86.2208	33.0681	18.2767		3.26633	3.4128978	4776	ref		20.0577	20.12987	5544	A/T		11.0964	11.162586	4533	A/T		25.7675	25.861528
supercont1.121	1855534	A	T	Subst		-	AAEL004500	AAEL004500	AAEL004500-RA	Transcription factor	eukaryotic translation elongation factor	SYNONYMOUS_CODING	3	1438-1438	405-405	G->G		-0.230895	9.04152	4.13424	72.0784	18.9257		11.4735	21.2385	9.71537	23.184	13.9115	86.2208	33.0681	18.2767		3.26633	3.4128978	4776	ref		20.0577	20.12987	5544	A/T		11.0964	11.162586	4533	A/T		25.7675	25.861528
supercont1.121	1855543	C	T	Subst		-	AAEL004500	AAEL004500	AAEL004500-RB	Transcription factor	eukaryotic translation elongation factor	SYNONYMOUS_CODING	3	1301-1301	402-402	V->V		-0.00730188	8.49247	4.43655	71.96	18.1903		10.2047	19.5636	8.95266	21.3995	12.8997	84.8669	31.0973	17.3435		3.0238	3.0433087	5126	ref		17.5713	17.639986	5822	C/T		10.0189	10.039907	4761	C/T		23.8287	23.929653
supercont1.121	1855543	C	T	Subst		-	AAEL004500	AAEL004500	AAEL004500-RA	Transcription factor	eukaryotic translation elongation factor	SYNONYMOUS_CODING	3	1429-1429	402-402	V->V		-0.00730188	8.49247	4.43655	71.96	18.1903		10.2047	19.5636	8.95266	21.3995	12.8997	84.8669	31.0973	17.3435		3.0238	3.0433087	5126	ref		17.5713	17.639986	5822	C/T		10.0189	10.039907	4761	C/T		23.8287	23.929653
supercont1.121	1855615	A	G	Subst		-	AAEL004500	AAEL004500	AAEL004500-RB	Transcription factor	eukaryotic translation elongation factor	SYNONYMOUS_CODING	3	1229-1229	378-378	G->G		2.70947	10.3085	-8.96413	74.8382	20.5882		10.7136	12.108	9.29064	21.0125	13.4136	85.5423	31.2923	1.73995		2.70203	2.80119	4034	ref		18.4684	18.785698	4727	A/G		10.9703	11.347709	3710	A/G		24.9728	25.226862
supercont1.121	1855615	A	G	Subst		-	AAEL004500	AAEL004500	AAEL004500-RA	Transcription factor	eukaryotic translation elongation factor	SYNONYMOUS_CODING	3	1357-1357	378-378	G->G		2.70947	10.3085	-8.96413	74.8382	20.5882		10.7136	12.108	9.29064	21.0125	13.4136	85.5423	31.2923	1.73995		2.70203	2.80119	4034	ref		18.4684	18.785698	4727	A/G		10.9703	11.347709	3710	A/G		24.9728	25.226862
supercont1.121	1856293	G	A	Subst		-	AAEL004500	AAEL004500	AAEL004500-RB	Transcription factor	eukaryotic translation elongation factor	SYNONYMOUS_CODING	3	551-551	152-152	A->A		65.1416	-11.9292	-11.9691	-11.9268	-11.9453		35.8936	0.0226771	0.0660099	0.0649434	77.1357	0.0672829	0.0488352	0.025		44.1909	44.296246	2849	A/G		34.1876	34.187553	3551	A/G		29.3023	29.409658	2795	A/G		0	0.045777068
supercont1.121	1856293	G	A	Subst		-	AAEL004500	AAEL004500	AAEL004500-RA	Transcription factor	eukaryotic translation elongation factor	SYNONYMOUS_CODING	3	679-679	152-152	A->A		65.1416	-11.9292	-11.9691	-11.9268	-11.9453		35.8936	0.0226771	0.0660099	0.0649434	77.1357	0.0672829	0.0488352	0.025		44.1909	44.296246	2849	A/G		34.1876	34.187553	3551	A/G		29.3023	29.409658	2795	A/G		0	0.045777068
supercont1.121	1861677	G	A	Subst		-	AAEL004500	AAEL004500	AAEL004500-RA	Transcription factor	eukaryotic translation elongation factor	5PRIME_UTR	1	149-149				71.7462	-12.2076	-12.2076	-12.2076	-12.2076		36.6228	0	0	0	83.9538	0	0	0		27.6596	27.659575	47	A/G		58.209	58.208954	67	A/G		24	24.0	50	A/G		0	0.0
supercont1.121	1861677	G	A	Subst		-	AAEL004500	AAEL004500	AAEL004500-RB	Transcription factor	eukaryotic translation elongation factor	INTRONIC						71.7462	-12.2076	-12.2076	-12.2076	-12.2076		36.6228	0	0	0	83.9538	0	0	0		27.6596	27.659575	47	A/G		58.209	58.208954	67	A/G		24	24.0	50	A/G		0	0.0
supercont1.121	1890790	G	A	Subst		+	AAEL004492	AAEL004492	AAEL004492-RA	Kinases/Phosphatases	cyclin-dependent kinases regulatory subunit. putative	NON_SYNONYMOUS_CODING	2	241-241	32-32	V->I		8.05204	5.04335	-5.63173	64.8453	4.40156		11.6329	13.63	1.8018	14.0649	17.0736	73.8669	13.4231	3.38983		5.33333	5.3333335	75	ref		20	20.0	105	A/G		9.56522	9.565217	115	ref		13.8614	13.861386
supercont1.121	1915960	G	T	Subst								INTERGENIC						68.5822	-10.617	-10.617	-10.617	-10.617		31.851	0	0	0	79.1992	0	0	0		34.6154	34.615387	52	G/T		35.9375	35.9375	64	G/T		25	25.0	48	G/T		0	0.0
supercont1.121	1973822	C	A	Subst		+	AAEL004496	AAEL004496	AAEL004496-RA	Intra and extracellular trafficking/Chaperonin	glutamate transporter	SYNONYMOUS_CODING	1	39-39	13-13	T->T		63.7022	-11.7262	-11.7262	-11.5441	-11.7262		35.1786	0	0	0	75.4284	0.182149	0	0		41.4634	41.463413	41	A/C		35.7143	35.714287	70	A/C		28.3582	28.35821	67	A/C		0	0.0
supercont1.121	1983766	T	C	Subst		+	AAEL004496	AAEL004496	AAEL004496-RA	Intra and extracellular trafficking/Chaperonin	glutamate transporter	3PRIME_UTR	8	1940-1940				68.674	-11.474	-9.95348	-11.9061	-11.9061		35.5309	0	0.187266	0.432037	80.58	0	0	1.95258		45.3571	45.357143	280	C/T		32.069	32.068966	290	C/T		29.1667	29.166666	216	C/T		0	0.0
supercont1.121	1991316	G	A	Subst		-	AAEL004484	AAEL004484	AAEL004484-RA	Unknown	predicted protein	SYNONYMOUS_CODING	3	325-325	16-16	S->S		67.7552	-12.3646	-12.1186	-12.3646	-12.3646		37.0939	0	0	0	80.1198	0	0	0.246002		41.4062	41.40625	256	A/G		38.5321	38.532112	327	A/G		31.3433	31.64179	335	A/G		0	0.0
supercont1.121	1999884	G	C	Subst		-	AAEL004484	AAEL004484	AAEL004484-RA	Unknown	predicted protein	5PRIME_UTR	2	258-258				67.659	-13.7567	-13.7567	-13.6201	-13.7567		41.2701	0	0	0	81.4157	0.136612	0	0		46.875	47.265625	256	C/G		42.2819	42.28188	298	C/G		34.6535	34.983498	303	C/G		0	0.0
supercont1.121	2016401	G	A	Subst		+	AAEL004497	AAEL004497	AAEL004497-RA	Unknown	conserved hypothetical protein	SYNONYMOUS_CODING	3	759-759	253-253	L->L		74.3408	-15.7267	-15.7267	-15.7267	-15.7267		47.1802	0	0	0	90.0675	0	0	0		58.4416	58.441555	77	A/G		40.4762	40.476192	84	A/G		42.623	42.62295	61	A/G		0	0.0
supercont1.121	2023154	C	T	Subst		-	AAEL004485	AAEL004485	AAEL004485-RA	Intra and extracellular trafficking/Chaperonin	sodium/hydrogen exchanger 5, 6, 8 (nhe5, nhe6, nhe8)	3PRIME_UTR	3	2463-2463				66.6729	-8.60449	-8.60449	-8.60449	-8.60449		25.8135	0	0	0	75.2773	0	0	0		34.4828	34.482758	58	C/T		26.8657	26.865673	67	C/T		16.092	16.091955	87	C/T		0	0.0
supercont1.121	2023191	C	A	Subst		-	AAEL004485	AAEL004485	AAEL004485-RA	Intra and extracellular trafficking/Chaperonin	sodium/hydrogen exchanger 5, 6, 8 (nhe5, nhe6, nhe8)	3PRIME_UTR	3	2426-2426				63.2349	-11.0069	-13.5704	29.1434	-5.06162		33.5301	3.67232	3.50877	2.56347	76.8053	42.7138	8.50877	0		40	40.0	75	A/C		32.8125	32.8125	64	A/C		27.7778	27.777779	90	A/C		0	0.0
supercont1.121	2023415	G	A	Subst		-	AAEL004485	AAEL004485	AAEL004485-RA	Intra and extracellular trafficking/Chaperonin	sodium/hydrogen exchanger 5, 6, 8 (nhe5, nhe6, nhe8)	NON_SYNONYMOUS_CODING	3	2202-2202	646-646	S->F		69.3512	-10.7849	-10.7849	-10.7849	-10.7849		32.3546	0	0	0	80.136	0	0	0		32.8358	32.83582	67	A/G		30.137	30.136988	73	A/G		34.0909	34.090908	88	A/G		0	0.0
supercont1.121	2023467	C	T	Subst		-	AAEL004485	AAEL004485	AAEL004485-RA	Intra and extracellular trafficking/Chaperonin	sodium/hydrogen exchanger 5, 6, 8 (nhe5, nhe6, nhe8)	NON_SYNONYMOUS_CODING	3	2150-2150	629-629	V->I		67.5515	-10.5735	-10.5735	-10.5735	-10.5735		31.7205	0	0	0	78.125	0	0	0		33.8462	33.846153	65	C/T		27.2727	27.272728	77	C/T		34.0426	34.042553	94	C/T		0	0.0
supercont1.121	2023494	C	T	Subst		-	AAEL004485	AAEL004485	AAEL004485-RA	Intra and extracellular trafficking/Chaperonin	sodium/hydrogen exchanger 5, 6, 8 (nhe5, nhe6, nhe8)	NON_SYNONYMOUS_CODING	3	2123-2123	620-620	D->N		-1.47925	0.765614	-1.47925	46.5048	5.88082		0.469484	0	3.96825	2.24486	0	47.9841	7.36007	0		1.40845	1.4084507	71	ref		0	0.0	86	ref		0	1.0638298	94	ref		0	0.0
supercont1.121	2023516	C	T	Subst		-	AAEL004485	AAEL004485	AAEL004485-RA	Intra and extracellular trafficking/Chaperonin	sodium/hydrogen exchanger 5, 6, 8 (nhe5, nhe6, nhe8)	SYNONYMOUS_CODING	3	2101-2101	612-612	S->S		66.7846	-11.0962	-11.0962	-11.0962	-11.0962		33.2885	0	0	0	77.8807	0	0	0		38.1579	38.157894	76	C/T		32.1839	32.18391	87	C/T		29.5238	29.523811	105	C/T		0	0.0
supercont1.121	2023534	G	A	Subst		-	AAEL004485	AAEL004485	AAEL004485-RA	Intra and extracellular trafficking/Chaperonin	sodium/hydrogen exchanger 5, 6, 8 (nhe5, nhe6, nhe8)	SYNONYMOUS_CODING	3	2083-2083	606-606	Y->Y		67.7182	-12.033	-12.033	-12.033	-12.033		36.0991	0	0	0	79.7512	0	0	0		41.6667	41.666664	84	A/G		36	36.0	100	A/G		30.6306	30.63063	111	A/G		0	0.0
supercont1.121	2023981	C	G	Subst		-	AAEL004485	AAEL004485	AAEL004485-RA	Intra and extracellular trafficking/Chaperonin	sodium/hydrogen exchanger 5, 6, 8 (nhe5, nhe6, nhe8)	SYNONYMOUS_CODING	2	1765-1765	500-500	G->G		-0.793651	-0.113379	-0.793651	53.8926	9.88303		0	0	2.38095	0.680272	0	54.6863	10.6767	0		0	0.0	41	ref		0	0.0	64	ref		0	0.0	73	ref		0	1.5873017
supercont1.121	2066525	C	T	Subst		+	AAEL004501	AAEL004501	AAEL004501-RA	Other enzymes	s-adenosylmethionine synthetase	3PRIME_UTR	8	2392-2392				-0.412806	-0.308019	-0.412806	61.4681	0.971462		0	0.0171556	1.22126	0.104787	0	61.8809	1.38427	0		0	1.1494253	261	ref		0	0.0	243	ref		0	0.0	157	ref		0.0710227	0.21306819
supercont1.121	2067783	C	T	Subst		+	AAEL004501	AAEL004501	AAEL004501-RA	Other enzymes	s-adenosylmethionine synthetase	3PRIME_UTR	9	2981-2981				63.1391	-10.36	-10.3369	-10.3416	-10.3629		31.0852	0.0268177	0.0463941	0.0261154	73.5252	0.0445379	0.0231971	0.0492517		41.6005	41.754852	4536	C/T		25.1854	25.267782	3641	C/T		26.4697	26.501429	3147	C/T		0.0257467	0.025746655
supercont1.121	2067822	G	A	Subst		+	AAEL004501	AAEL004501	AAEL004501-RA	Other enzymes	s-adenosylmethionine synthetase	3PRIME_UTR	9	3020-3020				61.5094	-9.4514	-9.43966	-9.44116	-9.42528		28.3508	0.0157888	0.00656168	0.00632871	70.9671	0.0165645	0.0324416	0.0180643		37.9012	37.967735	6013	A/G		23.2333	23.256351	4330	A/G		23.918	24.044544	3951	A/G		0	0.09324009
supercont1.121	2067871	A	G	Subst		+	AAEL004501	AAEL004501	AAEL004501-RA	Other enzymes	s-adenosylmethionine synthetase	3PRIME_UTR	9	3069-3069				4.76027	4.5604	-9.20241	50.0584	6.42403		14.253	12.4942	5.10713	15.1785	15.3784	60.6766	17.0421	1.41571		7.31707	7.4007654	8364	ref		23.5601	23.627483	5938	A/G		11.8819	11.958605	5218	A/G		17.2573	17.31266
supercont1.121	2067933	T	A	Subst		+	AAEL004501	AAEL004501	AAEL004501-RA	Other enzymes	s-adenosylmethionine synthetase	3PRIME_UTR	9	3131-3131				63.316	-10.3336	-10.3141	-10.4352	-10.4532		32.2389	0.617041	0.296588	0.71723	74.3668	0.615666	0.597638	0.736757		41.2313	41.548862	9762	A/T		27.2211	27.470245	7226	A/T		28.2643	28.359873	6280	A/T		0.859107	0.921587
supercont1.1215	8072	T	C	Subst		+	AAEL014671	AAEL014671	AAEL014671-RA	Other enzymes	protease S51 alpha-aspartyl dipeptidase	SYNONYMOUS_CODING	3	815-815	182-182	T->T		60.3715	51.3131	-27.0254	-25.0241	-18.9539		41.6667	53.396	6.32275	85.1082	94.1667	8.77104	14.8413	6.76976		54.1667	54.166668	48	C/T		33.3333	33.333336	27	C/T		37.5	40.0	40	C/T		84.8485	84.84849
supercont1.1217	103018	C	T	Subst		+	AAEL014673	AAEL014673	AAEL014673-RA	Other enzymes	NADH:ubiquinone dehydrogenase, putative	SYNONYMOUS_CODING	1	141-141	45-45	C->C		47.7854	7.41421	3.18046	48.9208	26.987		3.80405	3.09461	9.48905	12.8768	53.248	54.3833	32.4496	8.64302		3.21429	3.2142859	280	ref		5.39084	5.6603775	371	ref		2.80702	2.8070176	285	ref		0.609756	1.2195121
supercont1.1217	103036	C	T	Subst		+	AAEL014673	AAEL014673	AAEL014673-RA	Other enzymes	NADH:ubiquinone dehydrogenase, putative	SYNONYMOUS_CODING	1	159-159	51-51	G->G		42.5061	6.11223	3.85688	45.5674	23.4005		3.0649	2.71783	8.45771	10.859	47.2529	50.3142	28.1473	8.60369		3.67893	3.6789298	299	ref		3.64078	3.6407769	412	ref		1.875	1.8750001	320	ref		0.289017	0.28901732
supercont1.122	1753	C	T	Subst		+	AAEL004514	AAEL004514	AAEL004514-RA	Unknown	conserved hypothetical protein	SYNONYMOUS_CODING	1	1332-1332	444-444	V->V		75.3037	-15.1565	4.61679	-1.79162	37.8181		30.1868	5.92593	22.7642	4.46914	94.9293	17.834	57.4437	24.2424		8.69565	8.695652	23	ref		37.037	37.037037	27	C/T		44.8276	44.827587	29	C/T		7.40741	7.4074073
supercont1.122	1837	C	A	Subst		+	AAEL004514	AAEL004514	AAEL004514-RA	Unknown	conserved hypothetical protein	SYNONYMOUS_CODING	1	1416-1416	472-472	G->G		77.1332	-11.917	-11.917	-5.03566	26.9358		22.6557	0	13.0952	0	89.0502	6.88131	38.8528	0		11.5385	11.538462	26	ref		25	25.0	32	A/C		31.4286	31.428572	35	A/C		0	0.0
supercont1.122	1840	C	T	Subst		+	AAEL004514	AAEL004514	AAEL004514-RA	Unknown	conserved hypothetical protein	SYNONYMOUS_CODING	1	1419-1419	473-473	I->I		78.2274	-11.9722	-11.9722	-5.17506	26.4044		22.8214	0	13.0952	0	90.1996	6.79714	38.3766	0		11.1111	11.111112	27	ref		25	25.0	32	C/T		32.3529	32.352943	34	C/T		0	0.0
supercont1.122	2146	A	G	Subst		+	AAEL004514	AAEL004514	AAEL004514-RA	Unknown	conserved hypothetical protein	SYNONYMOUS_CODING	1	1725-1725	575-575	R->R		74.7616	-14.606	-11.1289	-9.23399	18.5177		27.8854	1.43275	15.8333	0.444444	89.8121	5.81649	33.5682	3.92157		30.4348	30.434782	23	A/G		29.4118	29.411766	34	A/G		23.8095	23.809525	21	A/G		0	0.0
supercont1.122	14115	T	G	Subst		-	AAEL004531	AAEL004531	AAEL004531-RA	Unknown		NON_SYNONYMOUS_CODING	2	240-240	25-25	I->L		73.5243	-14.3199	-14.3199	-7.41933	34.2826		26.5278	0	16.4319	0	87.8442	6.90057	48.6025	0		23.3333	23.333334	120	G/T		25	25.0	88	G/T		31.25	31.25	80	G/T		0	0.0
supercont1.122	14115	T	G	Subst		+	AAEL004514	AAEL004514	AAEL004514-RA	Unknown	conserved hypothetical protein	3PRIME_UTR	3	2379-2379				73.5243	-14.3199	-14.3199	-7.41933	34.2826		26.5278	0	16.4319	0	87.8442	6.90057	48.6025	0		23.3333	23.333334	120	G/T		25	25.0	88	G/T		31.25	31.25	80	G/T		0	0.0
supercont1.122	14174	A	T	Subst		-	AAEL004531	AAEL004531	AAEL004531-RA	Unknown		NON_SYNONYMOUS_CODING	2	181-181	42129	M->K		8.21616	-50.5991	-20.2559	-0.925926	-24.0351		98.9583	90.5199	85.8733	41.1848	100	90.8579	67.7488	71.5279		100	100.0	92	T		100	100.0	80	T		96.875	98.4375	64	T		26.5957	26.595745
supercont1.122	14174	A	T	Subst		+	AAEL004514	AAEL004514	AAEL004514-RA	Unknown	conserved hypothetical protein	3PRIME_UTR	3	2438-2438				8.21616	-50.5991	-20.2559	-0.925926	-24.0351		98.9583	90.5199	85.8733	41.1848	100	90.8579	67.7488	71.5279		100	100.0	92	T		100	100.0	80	T		96.875	98.4375	64	T		26.5957	26.595745
supercont1.122	14350	A	T	Subst		+	AAEL004514	AAEL004514	AAEL004514-RA	Unknown	conserved hypothetical protein	3PRIME_UTR	3	2614-2614				14.147	-69.6724	-20.909	-16.4716	-46.3273		99.3464	77.7778	80.4348	16.1806	100	69.3814	39.5257	64.944		98.0392	100.0	51	T		100	100.0	31	T		100	100.0	30	T		16.1616	16.161615
supercont1.122	14350	A	T	Subst		-	AAEL004531	AAEL004531	AAEL004531-RA	Unknown		INTRONIC						14.147	-69.6724	-20.909	-16.4716	-46.3273		99.3464	77.7778	80.4348	16.1806	100	69.3814	39.5257	64.944		98.0392	100.0	51	T		100	100.0	31	T		100	100.0	30	T		16.1616	16.161615
supercont1.122	15043	C	A	Subst		-	AAEL004540	CLIPC6	AAEL004540-RA	Immunity	Clip-domain serine protease, family C.	SYNONYMOUS_CODING	4	1110-1110	370-370	P->P		75.2682	-13.3104	-10.9016	-11.6555	14.1054		37.4142	9.1954	14.6667	7.11504	95.6936	8.76989	34.5308	9.52381		29.3478	29.347824	92	overlap		32.8947	32.894737	76	overlap		50	50.0	60	overlap		10.2564	10.256411
supercont1.122	15118	G	A	Subst		-	AAEL004540	CLIPC6	AAEL004540-RA	Immunity	Clip-domain serine protease, family C.	SYNONYMOUS_CODING	4	1035-1035	345-345	G->G		66.8458	-9.60384	-4.89251	-6.5547	20.1584		22.4572	4.08986	11.6934	3.14297	79.5926	6.1921	32.9053	7.8543		17.5824	18.681318	91	A/G		16.4557	16.455696	79	A/G		33.3333	33.333336	48	A/G		4.7619	4.7619047
supercont1.122	15244	C	A	Subst		-	AAEL004540	CLIPC6	AAEL004540-RA	Immunity	Clip-domain serine protease, family C.	SYNONYMOUS_CODING	4	909-909	303-303	A->A		7.81684	-52.1772	-19.3959	3.77999	-18.883		99.5568	88.6344	88.3583	40.006	100	95.9632	73.3001	72.7873		99.3197	100.0	147	A		99.3507	100.0	154	A		100	100.0	80	A		31.6832	31.683168
supercont1.122	15301	G	A	Subst		-	AAEL004540	CLIPC6	AAEL004540-RA	Immunity	Clip-domain serine protease, family C.	SYNONYMOUS_CODING	4	852-852	284-284	N->N		73.2769	-17.1674	-17.1674	-10.3712	29.0351		31.7689	0	19.7333	0	90.4443	6.79618	46.2025	0		28.9017	28.901735	173	A/G		29.8969	29.896906	194	A/G		36.5079	36.50794	126	A/G		0	0.0
supercont1.122	15346	T	A	Subst		-	AAEL004540	CLIPC6	AAEL004540-RA	Immunity	Clip-domain serine protease, family C.	SYNONYMOUS_CODING	4	807-807	269-269	T->T		6.08974	-58.4352	-24.178	-2.37185	-19.9012		100	90.0641	91.6667	35.4751	100	91.5384	74.009	69.7322		100	100.0	126	A		100	100.0	149	A		100	100.0	86	A		32.9787	32.97872
supercont1.122	15355	A	G	Subst		-	AAEL004540	CLIPC6	AAEL004540-RA	Immunity	Clip-domain serine protease, family C.	SYNONYMOUS_CODING	4	798-798	266-266	V->V		5.74524	-56.4546	-24.2979	-1.29903	-18.941		100	89	91.0976	36.9112	99.1111	92.0668	74.4249	69.068		100	100.0	121	G		100	100.0	153	G		100	100.0	97	G		34.0659	34.065933
supercont1.122	15503	G	A	Subst		-	AAEL004540	CLIPC6	AAEL004540-RA	Immunity	Clip-domain serine protease, family C.	SYNONYMOUS_CODING	3	712-712	238-238	L->L		-7.05522	12.6702	51.3677	-2.93855	10.3339		0	15.4899	5.67573	19.7255	0	4.11667	17.3891	58.4229		0	0.0	159	ref		0	0.0	167	ref		0	0.0	121	ref		18.75	18.75
supercont1.122	15567	C	T	Subst		-	AAEL004540	CLIPC6	AAEL004540-RA	Immunity	Clip-domain serine protease, family C.	SYNONYMOUS_CODING	3	648-648	216-216	L->L		71.1055	-4.29509	-12.6762	-8.84466	30.845		34.3632	2.77778	17.0734	13.7764	89.177	9.22679	48.9165	5.39521		33.3333	33.333336	123	C/T		30.7087	30.708662	127	C/T		39.0476	39.04762	105	C/T		14.7059	14.705883
supercont1.122	15569	A	G	Subst		-	AAEL004540	CLIPC6	AAEL004540-RA	Immunity	Clip-domain serine protease, family C.	SYNONYMOUS_CODING	3	646-646	216-216	L->L		72.7061	-3.33257	-12.9693	-6.67354	31.1839		34.1554	1.93798	16.2605	14.1188	90.1574	10.7778	48.6353	4.48202		34.2342	34.234234	111	A/G		28.9062	28.90625	128	A/G		39.3258	39.325844	89	A/G		15.9574	15.957446
supercont1.122	15694	G	T	Subst		-	AAEL004540	CLIPC6	AAEL004540-RA	Immunity	Clip-domain serine protease, family C.	SYNONYMOUS_CODING	2	579-579	193-193	I->I		68.3296	-14.2191	-7.07343	-11.3569	26.9765		27.5341	5.1948	20.0386	3.37006	85.9187	6.23222	44.5657	10.5157		29.6	29.6	125	G/T		21.4953	21.495327	107	G/T		31.5068	31.506847	73	G/T		6.84931	6.849315
supercont1.122	15796	G	A	Subst		-	AAEL004540	CLIPC6	AAEL004540-RA	Immunity	Clip-domain serine protease, family C.	SYNONYMOUS_CODING	2	477-477	159-159	F->F		13.9627	-62.1799	-55.6519	6.47278	-30.9352		83.5785	78.5758	86.0823	20.5657	96.7082	89.2183	51.8104	27.0936		89.5522	89.55224	67	A/G		79.3651	79.36508	63	A/G		81.8182	81.818184	44	A/G		15.1515	15.151516
supercont1.122	31378	C	T	Subst								INTERGENIC						-6.40107	17.8825	46.9323	1.07083	18.1435		0	11.5278	7.67544	24.2836	0	7.4719	24.5445	53.3333		0	0.0	34	ref		0	0.0	34	ref		0	0.0	19	ref		34.6154	34.615387
supercont1.122	31395	C	T	Subst								INTERGENIC						-6.77015	14.5077	49.0759	-0.0613278	19.1098		0	10.6908	9.61966	21.2778	0	6.70882	25.8799	55.846		0	0.0	39	ref		0	0.0	32	ref		0	0.0	23	ref		28.9474	28.947369
supercont1.122	109364	T	C	Subst		+	AAEL004524	CLIPC5B	AAEL004524-RA	Immunity	Clip-domain serine protease, family C.	SYNONYMOUS_CODING	2	258-258	86-86	C->C		-50.4521	-58.3267	-58.3267	-46.9172	-57.6464		62.7161	59.8485	52.4155	0	7.87454	11.4095	0.680272	0		48.1481	48.148148	27	C/T		80	80.0	35	C/T		60	60.000004	45	C/T		0	0.0
supercont1.122	109576	C	T	Subst		+	AAEL004524	CLIPC5B	AAEL004524-RA	Immunity	Clip-domain serine protease, family C.	SYNONYMOUS_CODING	3	399-399	133-133	D->D		-53.8702	-38.7795	-7.26319	-73.4586	-30.3444		81.9709	85.3345	79.127	43.3647	28.2739	8.68559	51.7998	74.881		82.2222	82.22222	45	C/T		76.1905	76.190475	42	C/T		87.5	87.5	56	C/T		48.5714	48.57143
supercont1.122	110486	C	G	Subst		+	AAEL004524	CLIPC5B	AAEL004524-RA	Immunity	Clip-domain serine protease, family C.	NON_SYNONYMOUS_CODING	5	1100-1100	367-367	S->C		-5.26316	20.2621	58.0702	-5.26316	-5.26316		0	15.7895	0	25.5253	0	0	0	63.3333		0	0.0	65	ref		0	0.0	43	ref		0	0.0	53	ref		15.0943	15.094339
supercont1.122	133425	A	G	Subst		-	AAEL004538	AAEL004538	AAEL004538-RA	Other enzymes	n-acetylgalactosaminyltransferase	SYNONYMOUS_CODING	3	2145-2145	549-549	D->D		-44.1716	-52.5908	-54.3002	-41.0085	-49.8209		41.7241	59.4352	61.7412	1.7094	10.1286	13.2916	4.4793	0		55.1724	55.172413	29	A/G		45	45.0	40	A/G		25	25.0	28	A/G		0	0.0
supercont1.122	133515	G	A	Subst		-	AAEL004538	AAEL004538	AAEL004538-RA	Other enzymes	n-acetylgalactosaminyltransferase	SYNONYMOUS_CODING	3	2055-2055	519-519	G->G		-52.2995	-58.0393	-41.946	-69.3424	-20.4957		74.6392	69.9271	85.817	18.7551	24.4949	7.45205	56.2988	34.8485		72.7273	72.72727	33	A/G		75	75.0	36	A/G		76.1905	78.57143	42	A/G		20.4545	20.454546
supercont1.122	1519500	C	T	Subst		+	AAEL004523	AAEL004523	AAEL004523-RA	Intra and extracellular trafficking/Chaperonin	preprotein translocase secy subunit (sec61)	SYNONYMOUS_CODING	2	1281-1281	370-370	G->G		23.7829	28.6458	52.8254	6.54868	16.5816		32.0786	40.8322	18.5682	59.1389	54.2759	37.0417	47.0746	83.3184		16.9082	16.908213	207	C/T		47.5285	47.908745	263	C/T		31.7992	31.799164	239	C/T		68.3333	68.333336
supercont1.122	1650363	G	T	Subst		-	AAEL004513	AAEL004513	AAEL004513-RA	Hormone and neurotransmitter signalling	neurotransmitter gated ion channel	SYNONYMOUS_CODING	7	1314-1314	438-438	I->I		-2.57649	-2.57649	-2.57649	56.6217	23.7936		0	0	7.72947	0	0	59.1982	26.3701	0		0	0.0	70	ref		0	0.0	64	ref		0	0.0	93	ref		0	0.0
supercont1.122	1764263	C	T	Subst		+	AAEL004527	AAEL004527	AAEL004527-RA	Structure	mitochondrial ribosomal protein S7	5PRIME_UTR	1	15-15				-4.15705	-4.15705	-4.15705	56.0651	35.5965		0	1.21574	11.2554	0	0	60.2222	39.7536	0		0	0.0	22	ref		0	0.0	36	ref		0	0.0	36	ref		0	0.0
supercont1.122	1764454	G	A	Subst		+	AAEL004527	AAEL004527	AAEL004527-RA	Structure	mitochondrial ribosomal protein S7	SYNONYMOUS_CODING	2	147-147	22-22	A->A		-5.31746	-5.31746	-5.31746	57.2312	41.5847		0	0	15.9524	0	0	62.5487	46.9022	0		0	0.0	65	ref		0	0.0	99	ref		0	0.0	78	ref		0	0.0
supercont1.122	1764653	G	A	Subst		+	AAEL004527	AAEL004527	AAEL004527-RA	Structure	mitochondrial ribosomal protein S7	NON_SYNONYMOUS_CODING	2	346-346	89-89	V->M		34.4516	14.1152	49.2486	-11.7597	-11.7597		14.7536	20.5255	0	25.8749	46.2113	0	0	61.0083		6.28571	6.285714	175	ref		24.3386	24.338623	189	A/G		13.6364	13.636364	132	A/G		28.6585	29.268291
supercont1.122	1764706	G	A	Subst		+	AAEL004527	AAEL004527	AAEL004527-RA	Structure	mitochondrial ribosomal protein S7	SYNONYMOUS_CODING	2	399-399	106-106	Q->Q		26.9403	8.49947	42.6858	38.2921	29.153		15.2556	20.0913	17.9868	26.2774	44.7182	56.07	46.9309	60.4637		6.45161	6.4516125	186	ref		25.8537	25.853657	205	A/G		13.4615	13.461539	156	A/G		25.4902	25.980392
supercont1.122	1775427	C	T	Subst		-	AAEL004529	AAEL004529	AAEL004529-RA	Other enzymes	glyoxylate/hydroxypyruvate reductase	NON_SYNONYMOUS_CODING	2	1009-1009	302-302	S->N		66.0707	5.34984	-7.5764	-0.781879	-10.7823		38.9474	16.086	2.82486	24.6359	85.3567	18.5042	8.5038	11.7097		30	30.000002	20	C/T		36.8421	36.842106	38	C/T		50	50.0	28	C/T		17.6471	17.647058
supercont1.122	1785201	T	C	Subst		-	AAEL004532	AAEL004532	AAEL004532-RA	Other enzymes	glyoxylate/hydroxypyruvate reductase	SYNONYMOUS_CODING	2	640-640	123-123	A->A		50.5221	-3.93877	-19.0896	8.76669	2.79189		30.358	28.2244	6.79612	17.8541	72.315	30.5595	24.5847	2.70325		16	16.0	75	C/T		44.7368	44.736843	76	C/T		30.3371	30.337078	89	C/T		11.3636	12.5
supercont1.122	1785204	G	A	Subst		-	AAEL004532	AAEL004532	AAEL004532-RA	Other enzymes	glyoxylate/hydroxypyruvate reductase	SYNONYMOUS_CODING	2	637-637	122-122	A->A		47.1258	-3.45504	-17.3025	6.04651	-0.446063		27.2097	27.225	6.23053	16.7667	67.3476	26.2682	19.7757	2.91924		14.6341	14.634146	82	A/G		38.2716	38.271606	81	A/G		28.7234	28.723404	94	A/G		11.1111	11.111112
supercont1.122	1815900	A	G	Subst		+	AAEL004521	AAEL004521	AAEL004521-RA	Unknown	conserved hypothetical protein	5PRIME_UTR	1	192-192				-7.6838	20.6232	60.5226	-7.6838	-7.6838		0	23.0514	0	28.307	0	0	0	68.2064		0	0.0	78	ref		0	0.0	75	ref		0	0.0	67	ref		27.668	27.667984
supercont1.122	1924933	T	C	Subst		+	AAEL004521	AAEL004521	AAEL004521-RA	Unknown	conserved hypothetical protein	3PRIME_UTR	3	1502-1502				9.68668	7.5126	35.3289	53.8956	11.974		17.3793	48.9683	45.2006	44.6953	46.8694	91.0784	49.1567	72.5117		13.7143	13.714285	175	C/T		28.2787	28.278688	244	C/T		10.1449	10.144927	207	C/T		51.4286	51.428574
supercont1.1220	211235	T	C	Subst		-	AAEL014689	AAEL014689	AAEL014689-RA	Other detox	NADPH cytochrome P450	3PRIME_UTR	3	1594-1594				-31.0948	68.859	68.9052	-1.61331	-3.33097		0.113186	53.8415	39.3298	99.9538	0	29.4815	27.7638	100		0	0.19646366	509	ref		0.339559	0.33955857	589	ref		0	0.0	504	ref		99.9279	100.0
supercont1.1220	211248	G	A	Subst		-	AAEL014689	AAEL014689	AAEL014689-RA	Other detox	NADPH cytochrome P450	3PRIME_UTR	3	1581-1581				-15.8311	-15.9036	-15.8612	51.9854	52.6246		16.5151	8.81504	22.4615	0.0269906	0.0995025	67.9159	68.5552	0.0693722		19.7959	20.204082	490	A/G		15.7068	15.706806	573	A/G		14.0426	14.042553	470	A/G		0	0.07451565
supercont1.1220	211268	T	C	Subst		-	AAEL014689	AAEL014689	AAEL014689-RA	Other detox	NADPH cytochrome P450	3PRIME_UTR	3	1561-1561				16.261	16.154	16.1114	-48.36	-50.2402		82.6335	91	77.5835	99.893	100	35.379	33.4988	99.8504		78.7419	78.74187	461	C/T		83.6268	83.62676	568	C/T		85.5319	85.53191	470	C/T		99.7512	99.83416
supercont1.1220	211282	G	T	Subst		-	AAEL014689	AAEL014689	AAEL014689-RA	Other detox	NADPH cytochrome P450	3PRIME_UTR	3	1547-1547				-16.0983	-16.0702	-16.0983	47.6232	48.6931		17.336	8.82968	22.1293	0.028177	0	63.7216	64.7915	0		22.8889	22.88889	450	G/T		15.5678	15.567766	546	G/T		13.5514	13.551402	428	G/T		0	0.0
supercont1.1220	212114	A	G	Subst		-	AAEL014689	AAEL014689	AAEL014689-RA	Other detox	NADPH cytochrome P450	SYNONYMOUS_CODING	1	903-903	301-301	F->F		31.7703	31.7703	31.7703	-54.1259	-49.209		58.2097	74.5773	71.9023	100	100	14.1039	19.0208	100		57.2581	57.258064	124	A/G		50.7042	51.40845	142	A/G		66.6667	66.66667	102	A/G		100	100.0
supercont1.1220	212477	A	G	Subst		-	AAEL014689	AAEL014689	AAEL014689-RA	Other detox	NADPH cytochrome P450	SYNONYMOUS_CODING	1	540-540	180-180	A->A		27.4116	27.1566	27.2648	-53.6716	-55.6601		62.365	81.9178	73.4824	99.7449	100	18.9168	16.9283	99.8532		58.1633	58.16327	98	A/G		57.7778	58.88889	90	A/G		71.1539	71.15385	52	A/G		100	100.0
supercont1.1220	212486	T	C	Subst		-	AAEL014689	AAEL014689	AAEL014689-RA	Other detox	NADPH cytochrome P450	SYNONYMOUS_CODING	1	531-531	177-177	K->K		28.1209	27.7193	27.9707	-52.1494	-56.0044		61.5934	80.9543	73.0897	99.5984	100	19.7297	15.8747	99.8499		60.2273	60.227276	88	C/T		51.2195	51.219513	82	C/T		73.3333	73.333336	45	C/T		100	100.0
supercont1.1223	141922	T	C	Subst		+	AAEL014694	AAEL014694	AAEL014694-RA	Unknown	hypothetical protein	SYNONYMOUS_CODING	6	3618-3618	1206-1206	L->L		4.48537	13.8552	51.0991	-27.8055	0.543981		28.1808	30.6036	35.4183	45.2561	35.8863	3.5954	31.9449	82.5		28.3582	28.35821	67	C/T		32.5	32.5	80	C/T		23.6842	23.684212	76	C/T		16.0714	16.071428
supercont1.1223	145106	A	G	Subst		-	AAEL014695	AAEL014695	AAEL014695-RA	Transcription factor	zinc finger protein	3PRIME_UTR	4	3591-3591				20.7131	-8.19913	17.7719	-70.1018	-41.1459		100	56.4504	81.4103	71.0878	100	9.18505	38.141	97.0588		100	100.0	101	G		100	100.0	93	G		100	100.0	71	G		62.5	62.5
supercont1.1223	145212	A	C	Subst		-	AAEL014695	AAEL014695	AAEL014695-RA	Transcription factor	zinc finger protein	3PRIME_UTR	4	3485-3485				22.4484	-3.63685	20.0388	-68.8422	-37.1658		99.729	53.0237	79.902	73.9147	100	8.7094	40.3858	97.5904		99.187	99.187	123	C		100	100.0	84	C		100	100.0	99	C		64.4737	65.789474
supercont1.1223	145649	C	G	Subst		-	AAEL014695	AAEL014695	AAEL014695-RA	Transcription factor	zinc finger protein	SYNONYMOUS_CODING	4	3048-3048	1016-1016	T->T		22.1308	-15.9399	20.0144	-66.1468	-40.3793		100	54.0621	79.5455	61.9293	100	11.7223	37.4899	97.8836		100	100.0	88	G		100	100.0	96	G		100	100.0	74	G		51.7857	51.785713
supercont1.1223	145808	G	A	Subst		-	AAEL014695	AAEL014695	AAEL014695-RA	Transcription factor	zinc finger protein	SYNONYMOUS_CODING	4	2889-2889	963-963	V->V		7.873	19.5259	55.5935	-4.72165	20.2839		4.0456	24.8148	24.9949	37.4777	25.8248	13.2301	38.2357	73.5453		6.77966	6.779661	59	ref		0	0.0	79	ref		5.35714	5.357143	56	ref		16.9492	16.949154
supercont1.1226	46547	A	G	Subst		-	AAEL014705	AAEL014705	AAEL014705-RA	Unknown	conserved hypothetical protein	SYNONYMOUS_CODING	2	744-744	130-130	D->D		-15.9037	73.3058	36.5891	-14.535	25.3064		4.35957	29.6598	41.3012	98.4127	9.20314	10.5719	50.4132	61.6959		0	0.0	27	ref		3.7037	3.7037036	27	ref		9.375	9.375	32	ref		95.2381	95.2381
supercont1.1226	61772	A	T	Subst		+	AAEL014703	AAEL014703	AAEL014703-RA	Unknown	hypothetical protein	NON_SYNONYMOUS_CODING	1	644-644	215-215	H->L		-8.42415	19.7749	45.7871	-3.76093	1.96235		14.3893	9.63855	3.0303	28.7943	0.595238	5.25845	10.9817	54.8065		19.1176	19.117647	68	A/T		10.2041	10.204082	98	A/T		13.8462	13.846154	65	A/T		32.2034	32.203392
supercont1.1226	92858	G	A	Subst		-	AAEL014702	AAEL014702	AAEL014702-RA	Other enzymes	lysyl-tRNA synthetase	5PRIME_UTR	1	125-125				51.8254	-5.7208	-0.80905	-7.14938	-5.37603		18.3311	2.55678	0.560224	1.42857	58.9748	0	1.77335	6.34033		18.75	18.75	48	A/G		15.873	15.873016	63	A/G		20.3704	20.37037	54	A/G		4.28571	4.2857146
supercont1.1226	92869	G	T	Subst		-	AAEL014702	AAEL014702	AAEL014702-RA	Other enzymes	lysyl-tRNA synthetase	5PRIME_UTR	1	114-114				47.1792	-1.93592	-1.01723	-2.28567	-0.552253		9.88498	3.16671	0	2.41465	51.5298	2.0649	3.79831	3.33333		5.40541	10.810811	37	ref		9.61538	11.538462	52	ref		14.6341	14.634146	41	G/T		1.88679	3.7735848
supercont1.1229	164241	G	A	Subst		-	AAEL014707	AAEL014707	AAEL014707-RA	Structure	2-hydroxyphytanoyl-coa lyase	SYNONYMOUS_CODING	5	1809-1809	544-544	I->I		-2.15687	4.19233	-2.15687	54.1527	31.6053		0	2.6611	3.80952	6.34921	0	56.3096	33.7622	0		0	0.0	29	ref		0	0.0	58	ref		0	0.0	43	ref		14.2857	14.285715
supercont1.1229	164331	G	A	Subst		-	AAEL014707	AAEL014707	AAEL014707-RA	Structure	2-hydroxyphytanoyl-coa lyase	SYNONYMOUS_CODING	5	1719-1719	514-514	F->F		-7.92796	-4.63697	-8.74097	74.9566	58.4283		0	3.74228	22.4806	4.104	0.813008	83.6975	67.1693	0		0	0.0	102	ref		0	0.0	135	ref		0	0.0	84	ref		3.57143	3.5714288
supercont1.123	894466	T	A	Subst								INTERGENIC						-7.34194	49.6514	10.741	2.86441	0.312156		2.93139	16.8422	2.25225	56.9933	0	10.2063	7.6541	18.0829		4.03226	79.03226	124	diff		0	86.13861	101	diff		4.7619	86.90476	84	diff		50.8475	81.35593
supercont1.123	1315686	T	A	Subst		+	AAEL004581	AAEL004581	AAEL004581-RA	Unknown	conserved hypothetical protein	SYNONYMOUS_CODING	5	941-941	293-293	A->A		18.0725	10.987	0.804615	82.8486	18.0943		18.4375	5.91398	15.6863	24.333	31.4185	96.1945	31.4402	14.1505		28.2609	28.260868	46	A/T		14.2857	14.285715	35	A/T		12.766	14.893617	47	A/T		11.8644	11.864407
supercont1.123	1365186	A	G	Subst		+	AAEL004569	AAEL004569	AAEL004569-RA	Unknown	hypothetical protein	SYNONYMOUS_CODING	5	1408-1408	284-284	T->T		-32.814	-26.1223	-4.19092	-62.7986	-22.9043		80.5342	92.6829	93.8272	62.8925	56.2007	26.2162	66.1104	84.8238		76.1905	76.190475	63	A/G		70.9677	70.96774	31	A/G		94.4444	94.44444	36	G		78.2609	78.26087
supercont1.123	1413514	G	A	Subst								INTERGENIC						11.2461	20.0082	32.1926	-44.3628	-14.5816		44.0598	42.3224	52.1116	66.1728	57.4107	1.8018	31.583	78.3572		36.6667	36.666668	60	A/G		37.1795	37.17949	78	A/G		58.3333	58.333332	72	A/G		80	80.0
supercont1.123	1454124	T	C	Subst								INTERGENIC						25.2208	23.7923	11.5059	-58.1711	-10.8811		72.7974	83.6534	63.6874	97.1717	98.6001	15.2083	62.4983	84.8853		61.3402	61.340206	194	C/T		80.663	80.66299	181	C/T		76.3889	76.38889	144	C/T		100	100.0
supercont1.123	1592332	C	A	Subst		+	AAEL004566	AAEL004566	AAEL004566-RA	Kinases/Phosphatases	myo inositol monophosphatase	SYNONYMOUS_CODING	1	188-188	22-22	V->V		-6.03175	6.73667	52.9101	-6.03175	-6.03175		0	18.0952	0	12.7684	0	0	0	58.9418		0	0.0	37	ref		0	0.0	52	ref		0	0.0	58	ref		14.8936	14.893617
supercont1.123	1592527	G	A	Subst		+	AAEL004566	AAEL004566	AAEL004566-RA	Kinases/Phosphatases	myo inositol monophosphatase	SYNONYMOUS_CODING	1	383-383	87-87	G->G		-3.21766	2.79702	50.2092	-4.29293	-3.56829		0	12.8788	0	7.08995	1.07527	0	0.724638	54.5022		0	0.0	40	ref		0	0.0	43	ref		0	0.0	55	ref		8.88889	8.888889
supercont1.123	1602747	C	T	Subst		+	AAEL004566	AAEL004566	AAEL004566-RA	Kinases/Phosphatases	myo inositol monophosphatase	SYNONYMOUS_CODING	3	873-873	251-251	L->L		-4.97568	-4.97568	-4.97568	85.0393	24.0035		0	5.18344	9.74359	0	0	90.015	28.9792	0		0	0.0	77	ref		0	0.0	82	ref		0	0.0	64	ref		0	0.0
supercont1.123	1604375	G	A	Subst		+	AAEL004566	AAEL004566	AAEL004566-RA	Kinases/Phosphatases	myo inositol monophosphatase	SYNONYMOUS_CODING	4	986-986	288-288	G->G		14.901	-13.7497	-14.3053	65.285	15.2302		3.28283	4.95748	34.6756	0.555556	29.2063	79.5903	29.5355	0		0	0.0	82	ref		2.27273	2.2727273	88	ref		7.57576	7.575758	66	ref		1.66667	3.3333335
supercont1.123	1604411	G	T	Subst		+	AAEL004566	AAEL004566	AAEL004566-RA	Kinases/Phosphatases	myo inositol monophosphatase	SYNONYMOUS_CODING	4	1022-1022	300-300	T->T		8.10562	-16.1684	-16.1684	65.9564	12.6023		3.4009	5.09722	40.0072	0	24.2741	82.1248	28.7707	0		0	0.0	97	ref		2.7027	2.7027028	74	ref		7.5	7.5000005	80	ref		0	0.0
supercont1.123	1604439	A	G	Subst		+	AAEL004566	AAEL004566	AAEL004566-RA	Kinases/Phosphatases	myo inositol monophosphatase	NON_SYNONYMOUS_CODING	4	1050-1050	310-310	S->G		15.4932	-11.9607	-11.9607	60.1819	5.55559		3.41031	2.47202	29.9997	0	27.4539	72.1426	17.5163	0		1.06383	1.0638298	94	ref		4.34783	4.347826	69	ref		4.81928	4.819277	83	ref		0	0.0
supercont1.123	1604489	C	T	Subst		+	AAEL004566	AAEL004566	AAEL004566-RA	Kinases/Phosphatases	myo inositol monophosphatase	SYNONYMOUS_CODING	4	1100-1100	326-326	V->V		-7.72025	13.6338	-12.8464	61.2399	18.6127		6.30925	4.90012	36.3187	29.4765	8.12244	77.0826	34.4554	2.99625		5.26316	5.263158	95	ref		7.14286	7.1428576	84	ref		6.52174	6.521739	92	ref		36.7647	36.764706
supercont1.123	1604494	A	G	Subst		+	AAEL004566	AAEL004566	AAEL004566-RA	Kinases/Phosphatases	myo inositol monophosphatase	NON_SYNONYMOUS_CODING	4	1105-1105	328-328	N->S		22.8957	15.5726	-13.1664	60.3806	17.1957		8.35557	5.26669	37.2406	32.5269	39.85	77.3349	34.15	3.78788		8.88889	8.888889	90	ref		8.86076	8.86076	79	ref		7.31707	7.317073	82	ref		40.625	40.625
supercont1.123	1604561	T	A	Subst		+	AAEL004566	AAEL004566	AAEL004566-RA	Kinases/Phosphatases	myo inositol monophosphatase	3PRIME_UTR	4	1172-1172				-0.584795	-0.584795	-0.584795	68.9447	5.20568		0	0	1.75439	0	0	69.5295	5.79047	0		0	0.0	105	ref		0	0.0	91	ref		0	0.0	115	ref		0	0.0
supercont1.123	1650967	G	A	Subst		+	AAEL004553	AAEL004553	AAEL004553-RA	Unknown	conserved hypothetical protein	5PRIME_UTR	1	152-152				16.1594	45.5169	51.8616	-11.2798	22.6573		19.6429	26.3317	31.1111	71.2121	41.8546	14.4154	48.3525	77.5568		12.5	12.5	24	ref		17.8571	17.857143	28	A/G		28.5714	28.57143	28	A/G		72.2222	72.22222
supercont1.123	1651103	A	G	Subst		+	AAEL004553	AAEL004553	AAEL004553-RA	Unknown	conserved hypothetical protein	NON_SYNONYMOUS_CODING	1	288-288	18-18	K->E		22.1203	43.8647	51.7415	-26.2273	21.4425		30.1191	34.6465	21.0884	72.4827	50.7383	2.39065	50.0605	80.3595		43.1034	44.827587	58	A/G		17.0213	17.021276	47	A/G		30.2326	30.232557	43	A/G		82.1918	82.19178
supercont1.123	1651403	A	G	Subst		+	AAEL004553	AAEL004553	AAEL004553-RA	Unknown	conserved hypothetical protein	SYNONYMOUS_CODING	3	440-440	68-68	K->K		12.2263	-13.9579	-14.206	73.4762	3.53253		3.69601	0.641026	40.6618	1.04167	27.2259	88.4758	18.5321	0.793651		1.78571	1.7857144	56	ref		0	0.0	30	ref		9.30232	9.302325	43	ref		0	0.0
supercont1.123	1651541	C	T	Subst		+	AAEL004553	AAEL004553	AAEL004553-RA	Unknown	conserved hypothetical protein	SYNONYMOUS_CODING	3	578-578	114-114	F->F		-0.26455	-0.26455	-0.26455	79.3518	1.71328		0	0.793651	0	0	0	79.6164	1.97783	0		0	0.0	54	ref		0	0.0	36	ref		0	0.0	39	ref		0	0.0
supercont1.123	1651556	C	G	Subst		+	AAEL004553	AAEL004553	AAEL004553-RA	Unknown	conserved hypothetical protein	SYNONYMOUS_CODING	3	593-593	119-119	L->L		0	0	0	79.0079	1.4668		0	0	0	0	0	79.0079	1.4668	0		0	0.0	50	ref		0	0.0	36	ref		0	0.0	38	ref		0	0.0
supercont1.123	1656863	G	A	Subst		+	AAEL004553	AAEL004553	AAEL004553-RA	Unknown	conserved hypothetical protein	3PRIME_UTR	4	872-872				14.2068	20.9947	64.37	-10.2494	13.3442		2.14732	28.0519	7.51174	33.5651	26.7771	2.32091	25.9145	76.9404		1.0989	1.0989012	91	ref		1.63934	1.6393442	61	ref		3.7037	3.7037036	54	ref		31.8841	31.88406
supercont1.123	1725789	G	T	Subst		+	AAEL004547	AAEL004547	AAEL004547-RA	Unknown	conserved hypothetical protein	5PRIME_UTR	1	338-338				-24.1706	-31.4528	21.1563	-65.1759	-25.424		56.9431	90.5123	52.4626	35.1866	42.4688	1.46348	41.2154	87.7957		57.8755	57.87546	273	G/T		69.3642	69.36416	173	G/T		43.5897	43.589745	117	G/T		36.3636	36.363636
supercont1.123	1739166	C	T	Subst		+	AAEL004547	AAEL004547	AAEL004547-RA	Unknown	conserved hypothetical protein	NON_SYNONYMOUS_CODING	2	472-472	16-16	P->S		18.0515	-8.83241	-17.2613	64.1178	17.8595		43.7136	14.196	41.8484	24.4203	51.3042	97.3705	51.1122	15.9914		27.931	27.931034	290	C/T		57.9268	57.926826	164	C/T		45.283	45.28302	106	C/T		24.0876	24.087591
supercont1.123	1739228	C	A	Subst		+	AAEL004547	AAEL004547	AAEL004547-RA	Unknown	conserved hypothetical protein	SYNONYMOUS_CODING	2	534-534	36-36	I->I		16.3673	-5.15715	-14.3527	66.2135	19.6807		36.5099	10.8365	41.4368	24.4373	45.9617	95.8079	49.2751	15.2417		28.1977	28.779068	344	A/C		52.7607	52.76074	163	A/C		28.5714	28.57143	119	A/C		19.8347	19.834711
supercont1.123	1739243	A	G	Subst		+	AAEL004547	AAEL004547	AAEL004547-RA	Unknown	conserved hypothetical protein	SYNONYMOUS_CODING	2	549-549	41-41	K->K		43.6355	10.5524	-16.4261	63.4187	15.3756		45.4616	13.2801	42.974	44.4576	77.5408	97.3239	49.2809	17.4791		33.8843	34.710743	363	A/G		58.1395	58.139534	172	A/G		44.3609	44.360905	133	A/G		38.3333	38.333332
supercont1.123	1739255	C	G	Subst		+	AAEL004547	AAEL004547	AAEL004547-RA	Unknown	conserved hypothetical protein	SYNONYMOUS_CODING	2	561-561	45-45	G->G		12.2967	-10.6386	-18.6241	63.1857	15.7622		38.6253	14.2372	46.4243	22.457	45.3923	96.2813	48.8578	14.4715		27.5758	27.878788	330	C/G		54.4872	55.128204	156	C/G		33.813	33.81295	139	C/G		16.8317	16.831682
supercont1.123	1739636	A	T	Subst		+	AAEL004547	AAEL004547	AAEL004547-RB	Unknown	conserved hypothetical protein	NON_SYNONYMOUS_CODING	3	882-882	152-152	Q->H		45.7519	10.0955	-20.9952	61.5408	14.6933		50.6288	14.624	45.4178	46.9857	82.6421	98.431	51.5835	15.895		34.3407	34.34066	364	A/T		58.5714	58.571426	210	A/T		58.9744	58.97436	195	A/T		36.5385	36.53846
supercont1.123	1739636	A	T	Subst		+	AAEL004547	AAEL004547	AAEL004547-RA	Unknown	conserved hypothetical protein	3PRIME_UTR	3	898-898				45.7519	10.0955	-20.9952	61.5408	14.6933		50.6288	14.624	45.4178	46.9857	82.6421	98.431	51.5835	15.895		34.3407	34.34066	364	A/T		58.5714	58.571426	210	A/T		58.9744	58.97436	195	A/T		36.5385	36.53846
supercont1.123	1739723	A	T	Subst		+	AAEL004547	AAEL004547	AAEL004547-RB	Unknown	conserved hypothetical protein	3PRIME_UTR	3	969-969				22.5749	-1.35486	-12.7779	71.7626	15.0648		38.8511	12.3086	16.2518	21.1156	45.0454	94.2331	37.5353	9.69264		28.8889	28.88889	90	A/T		48.8889	48.88889	45	A/T		38.7755	38.77551	49	A/T		22.8571	22.857143
supercont1.123	1739723	A	T	Subst		+	AAEL004547	AAEL004547	AAEL004547-RA	Unknown	conserved hypothetical protein	3PRIME_UTR	3	985-985				22.5749	-1.35486	-12.7779	71.7626	15.0648		38.8511	12.3086	16.2518	21.1156	45.0454	94.2331	37.5353	9.69264		28.8889	28.88889	90	A/T		48.8889	48.88889	45	A/T		38.7755	38.77551	49	A/T		22.8571	22.857143
supercont1.123	1766502	G	A	Subst		-	AAEL004546	AAEL004546	AAEL004546-RA	Intra and extracellular trafficking/Chaperonin	coatomer beta subunit	SYNONYMOUS_CODING	4	2129-2129	636-636	C->C		-1.28008	-1.28008	-1.28008	82.6741	12.545		0	0	3.84025	0	0	83.9542	13.8251	0		0	0.0	141	ref		0	0.0	188	ref		0	0.0	136	ref		0	0.0
supercont1.123	1767877	G	T	Subst		-	AAEL004546	AAEL004546	AAEL004546-RA	Intra and extracellular trafficking/Chaperonin	coatomer beta subunit	SYNONYMOUS_CODING	3	1581-1581	454-454	R->R		-0.169071	-0.810097	-0.204036	67.9014	3.33313		0	0.469507	1.96078	0	0.641026	68.7115	4.14323	0.606061		0	0.0	68	ref		0	1.0309278	97	ref		0	0.0	85	ref		0	0.0
supercont1.123	1767926	G	A	Subst		-	AAEL004546	AAEL004546	AAEL004546-RA	Intra and extracellular trafficking/Chaperonin	coatomer beta subunit	SYNONYMOUS_CODING	3	1532-1532	437-437	I->I		-1.42482	-11.3496	-11.3496	68.5757	1.20397		22.068	7.84457	4.13625	0	9.92481	79.9253	12.5536	0		15.625	15.625	64	A/G		31.5315	31.53153	111	A/G		19.0476	19.047619	84	A/G		0	0.0
supercont1.123	1895553	A	T	Subst		-	AAEL004582	AAEL004582	AAEL004582-RA	Other enzymes	beta-galactosidase	SYNONYMOUS_CODING	9	1837-1837	502-502	L->L		11.1209	-48.538	-18.6434	11.1209	-11.2697		98.2456	85.0584	83.3333	40.3411	100	100	77.6094	70.2357		94.7369	94.73685	19	T		100	100.0	52	T		100	100.0	28	T		49.2064	49.20635
supercont1.123	1955419	C	T	Subst		-	AAEL004575	AAEL004575	AAEL004575-RA	Other enzymes	beta-galactosidase	3PRIME_UTR	9	2126-2126				57.0083	-5.7422	-5.7422	-5.7422	-5.7422		17.2266	0	0	0	62.7505	0	0	0		13.0435	13.043478	23	ref		25	25.0	16	C/T		13.6364	13.636364	22	ref		0	0.0
supercont1.123	1955615	C	T	Subst		-	AAEL004575	AAEL004575	AAEL004575-RA	Other enzymes	beta-galactosidase	SYNONYMOUS_CODING	9	1930-1930	587-587	K->K		-4.52675	-4.52675	-4.52675	49.4595	22.4878		0	0	13.5802	0	0	53.9863	27.0146	0		0	0.0	39	ref		0	0.0	43	ref		0	0.0	55	ref		0	0.0
supercont1.123	1955951	C	A	Subst		-	AAEL004575	AAEL004575	AAEL004575-RA	Other enzymes	beta-galactosidase	SYNONYMOUS_CODING	9	1594-1594	475-475	T->T		49.9323	-4.64458	-4.64458	-4.64458	-4.64458		13.9337	0	0	0	54.5769	0	0	0		5.35714	5.357143	56	ref		10.4167	10.416666	48	ref		26.0274	26.027397	73	A/C		0	0.0
supercont1.123	1961658	C	T	Subst		-	AAEL004575	AAEL004575	AAEL004575-RA	Other enzymes	beta-galactosidase	SYNONYMOUS_CODING	8	1444-1444	425-425	V->V		50.2826	-2.96449	-2.96449	-2.96449	-2.96449		8.89348	0	0	0	53.2471	0	0	0		6.97674	6.9767447	43	ref		3.7037	3.7037036	27	ref		16	16.0	50	C/T		0	0.0
supercont1.123	1961886	G	A	Subst		-	AAEL004575	AAEL004575	AAEL004575-RA	Other enzymes	beta-galactosidase	SYNONYMOUS_CODING	7	1282-1282	371-371	G->G		50.5129	-3.36628	-3.36628	-2.53295	-3.36628		10.0988	0	0	0	53.8791	0.833333	0	0		8.88889	8.888889	45	ref		3.22581	3.2258062	62	ref		18.1818	18.181818	66	A/G		0	0.0
supercont1.123	1999310	A	G	Subst		-	AAEL004580	AAEL004580	AAEL004580-RA	Other enzymes	beta-galactosidase	SYNONYMOUS_CODING	7	1870-1870	624-624	L->L		-8.11431	-17.5123	30.2849	47.2016	27.4856		58.3697	41.4875	58.538	35.2861	44.6841	100	80.284	83.0833		64.2857	64.28571	14	A/G		52	52.0	25	A/G		58.8235	58.823532	17	A/G		38.0952	38.095238
supercont1.123	2105181	C	T	Subst		+	AAEL004567	AAEL004567	AAEL004567-RA	Structure	fermitin, putative	NON_SYNONYMOUS_CODING	4	923-923	308-308	T->I		-1.86741	-1.86741	-1.86741	46.6394	15.0458		0	0	5.60224	0	0	48.5068	16.9132	0		0	0.0	95	ref		0	0.0	124	ref		0	0.0	135	ref		0	0.0
supercont1.123	2111594	T	G	Subst								INTERGENIC						-16.3753	-10.7949	21.7805	54.3952	39.1575		22.625	56.7014	57.4881	34.8099	29.2296	100	84.7624	67.3853		22.1277	22.127659	235	G/T		27.5229	27.981651	218	G/T		18.2243	18.224298	214	G/T		30	30.000002
supercont1.123	2111658	G	A	Subst								INTERGENIC						-1.68067	-1.68067	-1.68067	89.1016	15.6694		0	0	5.04202	0	0	90.7823	17.3501	0		0	0.32467532	308	ref		0	0.0	260	ref		0	0.0	235	ref		0	0.0
supercont1.123	2111763	A	T	Subst								INTERGENIC						0.239591	-2.44842	-2.72391	50.4891	1.98862		1.66624	5.88819	0.617284	0.275482	2.9635	53.213	4.71252	0		2.30769	2.3076923	260	ref		1.7341	1.734104	173	ref		0.956938	0.9569378	209	ref		0	0.0
supercont1.123	2175002	C	T	Subst		-	AAEL004542	AAEL004542	AAEL004542-RA	Kinases/Phosphatases	ceramide kinase	3PRIME_UTR	7	1804-1804				-5.38721	17.0179	68.8055	-5.38721	-5.38721		0	16.1616	0	22.4051	0	0	0	74.1927		0	0.0	23	ref		0	0.0	41	ref		0	0.0	22	ref		32.1429	32.142857
supercont1.123	2269474	C	T	Subst		-	AAEL004579	AAEL004579	AAEL004579-RA	Other enzymes	short-chain dehydrogenase	NON_SYNONYMOUS_CODING	3	1150-1150	313-313	G->R		45.0543	-0.837583	-2.07215	-2.07215	-2.07215		6.21645	0	0	1.23457	47.1264	0	0	0		6.25	6.25	32	ref		3.7037	3.7037036	27	ref		8.69565	8.695652	23	ref		0	0.0
supercont1.1234	108036	G	A	Subst								INTERGENIC						50.5099	-26.9301	-27.6409	-19.9687	-10.0117		33.2093	13.1028	38.3804	1.30069	78.7407	8.26214	18.2191	0.589971		23.4375	23.4375	64	A/G		50	50.0	52	A/G		26.1905	26.190477	84	A/G		0.543478	0.54347825
supercont1.1234	108040	T	C	Subst								INTERGENIC						46.7675	-22.7862	-20.1789	-17.7607	-9.63683		30.4331	11.5726	31.0036	1.55026	71.1039	6.57571	14.6996	4.15752		21.5385	23.076923	65	C/T		44.4444	48.148148	54	C/T		25.3165	25.316456	79	C/T		1.0989	1.6483518
supercont1.1234	108067	A	G	Subst								INTERGENIC						11.1701	-31.2016	-65.7826	-14.2287	-12.8049		99.6078	70.8267	96.0552	57.6283	100	74.6012	76.025	23.0473		100	100.0	75	G		98.8235	100.0	85	G		100	100.0	87	G		54.5851	54.58515
supercont1.1234	108086	T	C	Subst								INTERGENIC						10.4345	-28.4296	-64.8154	-11.5742	-11.9905		100	73.4066	95.2899	61.1359	100	77.9913	77.575	24.7501		100	100.0	74	C		100	100.0	75	C		100	100.0	74	C		58.9641	58.964146
supercont1.1234	154446	T	C	Subst		+	AAEL014717	AAEL014717	AAEL014717-RA	Hormone and neurotransmitter signalling	adiponectin receptor	SYNONYMOUS_CODING	1	228-228	76-76	D->D		-8.51166	21.1881	11.4487	52.1518	17.8296		0.120773	16.5421	9.21811	29.8151	0.11534	60.7788	26.4566	20.0757		0	0.68728524	291	ref		0.362319	0.36231884	276	ref		0	0.6896552	290	ref		31.2634	31.477516
supercont1.1234	154623	G	A	Subst		+	AAEL014717	AAEL014717	AAEL014717-RA	Hormone and neurotransmitter signalling	adiponectin receptor	SYNONYMOUS_CODING	1	405-405	135-135	K->K		50.614	-27.39	-32.4346	8.52733	-21.2553		42.9097	21.3074	40.9962	7.68114	85.6852	43.5985	13.8158	2.63653		32.636	32.635983	239	A/G		56.7568	56.75676	222	A/G		39.3365	39.336494	211	A/G		4.4898	4.897959
supercont1.1234	154923	C	T	Subst		+	AAEL014717	AAEL014717	AAEL014717-RA	Hormone and neurotransmitter signalling	adiponectin receptor	SYNONYMOUS_CODING	1	705-705	235-235	C->C		48.33	-24.4394	-32.8205	-24.5953	-11.7522		41.4442	21.2245	41.7408	10.3637	83.1332	10.2079	23.0509	1.98265		33.4437	33.774834	302	C/T		53.1598	53.5316	269	C/T		37.7289	37.72894	273	C/T		6.75325	7.012987
supercont1.1235	129483	G	C	Subst		-	AAEL014719	AAEL014719	AAEL014719-RA	Other enzymes	inosine-uridine preferring nucleoside hydrolase	SYNONYMOUS_CODING	4	1854-1854	304-304	T->T		7.92732	-16.9258	-16.7716	17.6159	61.8795		21.7623	27.8433	37.9911	12.2731	37.1262	46.8148	91.0784	12.4274		24.5283	24.528303	53	C/G		23.8095	23.809525	63	C/G		16.9492	16.949154	59	C/G		18.0328	18.032785
supercont1.1235	129498	A	C	Subst		-	AAEL014719	AAEL014719	AAEL014719-RA	Other enzymes	inosine-uridine preferring nucleoside hydrolase	NON_SYNONYMOUS_CODING	4	1839-1839	299-299	H->Q		0.21419	20.7807	1.76117	-61.1259	-57.4222		75.5193	51.062	56.7963	81.9066	61.3401	0	3.7037	62.887		75.4386	75.4386	57	A/C		76.1194	76.11941	67	A/C		75	75.0	60	A/C		71.9298	71.929825
supercont1.1235	129573	C	T	Subst		-	AAEL014719	AAEL014719	AAEL014719-RA	Other enzymes	inosine-uridine preferring nucleoside hydrolase	SYNONYMOUS_CODING	4	1764-1764	274-274	P->P		-0.0897185	21.149	10.7551	-44.4542	-40.1139		43.7208	41.4979	48.1439	65.6033	44.3645	0	4.34033	55.2093		55.2632	55.263157	38	C/T		28.3582	28.35821	67	C/T		47.541	47.540985	61	C/T		61.5385	61.538464
supercont1.1235	130525	A	C	Subst		-	AAEL014719	AAEL014719	AAEL014719-RA	Other enzymes	inosine-uridine preferring nucleoside hydrolase	NON_SYNONYMOUS_CODING	1	1006-1006	22-22	L->V		-0.0709261	59.9683	41.0551	-6.31614	-6.31614		3.71806	13.0081	2.22222	66.2844	6.24521	0	0	47.3713		0	0.0	24	ref		1.85185	1.8518518	54	ref		9.30232	9.302325	43	ref		67.3913	67.391304
supercont1.1235	160499	G	A	Subst		-	AAEL014723	AAEL014723	AAEL014723-RA	Other enzymes	26S protease regulatory subunit	SYNONYMOUS_CODING	3	1155-1155	325-325	I->I		-19.8185	-17.1332	-11.2174	72.0502	62.022		8.34239	32.5185	42.9885	10.8166	8.13131	100	89.9718	16.7324		5.40541	5.4054055	74	ref		11.1111	11.111112	63	A/G		8.51064	8.510638	47	ref		10.0775	10.077519
supercont1.1235	160637	G	A	Subst		-	AAEL014723	AAEL014723	AAEL014723-RA	Other enzymes	26S protease regulatory subunit	SYNONYMOUS_CODING	3	1017-1017	279-279	G->G		-3.73843	-3.5812	7.31977	61.2904	0.51689		0	6.95997	4.25532	0.157233	0	65.0289	4.25532	11.0582		0	6.4516125	62	ref		0	9.638554	83	ref		0	6.1728396	81	ref		0	0.0
supercont1.1235	160655	C	A	Subst		-	AAEL014723	AAEL014723	AAEL014723-RA	Other enzymes	26S protease regulatory subunit	SYNONYMOUS_CODING	3	999-999	273-273	L->L		-2.04104	-1.0554	-6.92514	17.8389	56.6071		6.51213	0.931099	20.5426	8.27322	7.28758	27.1675	65.9357	2.40348		8.06452	8.064516	62	ref		2.38095	2.3809524	84	ref		9.09091	9.090909	77	ref		7.00935	7.009346
supercont1.1235	160655	C	T	Subst		-	AAEL014723	AAEL014723	AAEL014723-RA	Other enzymes	26S protease regulatory subunit	SYNONYMOUS_CODING	3	999-999	273-273	L->L		-4.03584	-4.03584	9.86648	68.0215	0.593791		0	7.47789	4.62963	0	0	72.0573	4.62963	13.9023		0	8.064516	62	ref		0	2.3809524	84	ref		0	9.090909	77	ref		0	7.009346
supercont1.1235	160658	T	C	Subst		-	AAEL014723	AAEL014723	AAEL014723-RA	Other enzymes	26S protease regulatory subunit	SYNONYMOUS_CODING	3	996-996	272-272	E->E		-3.5564	-7.33328	-13.5001	13.4982	60.3226		12.3859	7.02562	29.2389	8.88351	12.6604	29.715	76.5394	2.71671		13.1148	14.754099	61	C/T		8.97436	8.9743595	78	ref		15.0685	15.068494	73	C/T		7.53769	7.5376883
supercont1.1235	160757	C	T	Subst		-	AAEL014723	AAEL014723	AAEL014723-RA	Other enzymes	26S protease regulatory subunit	SYNONYMOUS_CODING	3	897-897	239-239	A->A		-7.04966	-5.97314	-15.8746	11.1155	67.4782		10.5928	13.767	34.0848	13.5084	12.4319	30.5971	86.9598	3.60697		8.88889	8.888889	45	ref		10.3896	10.38961	77	ref		12.5	12.5	64	C/T		11.8056	12.5
supercont1.1235	161228	C	T	Subst		-	AAEL014723	AAEL014723	AAEL014723-RA	Other enzymes	26S protease regulatory subunit	SYNONYMOUS_CODING	2	867-867	229-229	R->R		1.69357	1.28284	-6.51521	12.5614	52.256		9.22306	1.20548	19.797	11.358	11.7688	22.6366	62.3312	3.55998		2.85714	2.857143	35	ref		14.2857	14.285715	63	C/T		10.5263	10.526316	57	ref		9.16031	9.160306
supercont1.1235	161330	C	A	Subst		-	AAEL014723	AAEL014723	AAEL014723-RA	Other enzymes	26S protease regulatory subunit	SYNONYMOUS_CODING	2	765-765	195-195	L->L		-17.6325	-18.5849	10.0429	80.7978	52.515		2.63158	25.9625	27.1605	0	0.952381	99.3827	71.0999	28.6277		0	0.0	25	ref		7.89474	7.8947363	38	ref		0	0.0	33	ref		0	0.0
supercont1.1235	161333	C	T	Subst		-	AAEL014723	AAEL014723	AAEL014723-RA	Other enzymes	26S protease regulatory subunit	SYNONYMOUS_CODING	2	762-762	194-194	T->T		-16.7853	-17.7377	10.1283	82.2623	52.0426		0.900901	25.389	26.9231	0	0.952381	100	69.7802	27.866		0	0.0	26	ref		2.7027	2.7027028	37	ref		0	0.0	34	ref		0	0.0
supercont1.124	981239	G	C	Subst								INTERGENIC						-36.0434	63.9566	60.8801	26.648	-10.8461		21.0145	34.4972	52.6185	100	0	62.6915	25.1973	96.9235		40	100.0	25	C/T		10	100.0	30	diff		13.0435	100.0	23	C/T		100	100.0
supercont1.124	983644	T	A	Subst		-	AAEL004586	AAEL004586	AAEL004586-RB	Other enzymes	histone deacetylase	3PRIME_UTR	6	2611-2611				-17.7288	53.7073	46.0864	1.23006	18.9408		0	28.4556	24.7308	71.4361	0	18.9589	36.6696	63.8152		0	0.0	102	ref		0	0.0	102	ref		0	0.0	109	ref		72.9508	72.95082
supercont1.124	983644	T	A	Subst		-	AAEL004586	AAEL004586	AAEL004586-RA	Other enzymes	histone deacetylase	DOWNSTREAM						-17.7288	53.7073	46.0864	1.23006	18.9408		0	28.4556	24.7308	71.4361	0	18.9589	36.6696	63.8152		0	0.0	102	ref		0	0.0	102	ref		0	0.0	109	ref		72.9508	72.95082
supercont1.124	1299650	G	A	Subst								INTERGENIC						54.9005	0	0	0	0		0	0	0	0	54.9005	0	0	0		0	0.0	55	ref		0	0.0	48	ref		0	0.0	24	ref		0	0.0
supercont1.124	1304918	A	G	Subst		-	AAEL004594	AAEL004594	AAEL004594-RA	Intra and extracellular trafficking/Chaperonin	Adenosine 3'-phospho 5'-phosphosulfate transporter 2 (PAPS transporter 2)(Solute carrier family 35 member B3 homolog)	SYNONYMOUS_CODING	3	1371-1371	330-330	S->S		-9.34809	52.2318	32.8406	-14.9447	-7.632		20.6474	23.4377	0.749064	67.1765	5.59663	0	7.31272	47.7853		12.3967	12.396694	121	A/G		29.5455	29.545454	88	A/G		20	20.0	90	A/G		69.7674	69.76744
supercont1.124	1305125	G	A	Subst		-	AAEL004594	AAEL004594	AAEL004594-RA	Intra and extracellular trafficking/Chaperonin	Adenosine 3'-phospho 5'-phosphosulfate transporter 2 (PAPS transporter 2)(Solute carrier family 35 member B3 homolog)	SYNONYMOUS_CODING	2	1228-1228	283-283	L->L		-7.93733	53.2475	23.4827	-16.0744	-10.8936		25.1522	20.0407	3.0303	69.3219	8.1371	0	5.18084	39.5571		21.5054	21.505377	93	A/G		27.5362	27.536232	69	A/G		26.4151	26.415094	53	A/G		70.5882	70.588234
supercont1.124	1305168	G	T	Subst		-	AAEL004594	AAEL004594	AAEL004594-RA	Intra and extracellular trafficking/Chaperonin	Adenosine 3'-phospho 5'-phosphosulfate transporter 2 (PAPS transporter 2)(Solute carrier family 35 member B3 homolog)	SYNONYMOUS_CODING	2	1185-1185	268-268	V->V		-8.72033	49.0877	28.4312	-15.1065	-9.94504		23.9892	18.7331	2.5974	64.1943	6.38622	0	5.16151	43.5377		22	22.0	100	G/T		27.1605	27.160492	81	G/T		22.807	22.807016	57	G/T		71.7391	71.73913
supercont1.124	1435082	A	G	Subst		+	AAEL004589	AAEL004589	AAEL004589-RA	Intra and extracellular trafficking/Chaperonin	small calcium-binding mitochondrial carrier, putative	INTRONIC						53.5966	-5.80154	-5.80154	20.2875	-5.55279		1.55763	0	15.847	0	59.3981	26.0891	0.248756	0		4.6729	4.6728973	107	ref		0	0.0	132	ref		0	0.0	80	ref		0	0.7633588
supercont1.124	1451772	T	C	Subst		+	AAEL004589	AAEL004589	AAEL004589-RA	Intra and extracellular trafficking/Chaperonin	small calcium-binding mitochondrial carrier, putative	3PRIME_UTR	6	1607-1607				-4.59259	36.5478	49.4998	-4.59259	-4.59259		0	13.7778	0	41.1404	0	0	0	54.0924		0	0.0	161	ref		0	0.5102041	196	ref		0	0.0	159	ref		37.5	37.5
supercont1.124	1452747	T	C	Subst								INTERGENIC						-7.61496	38.8101	60.1435	-7.67721	-7.64308		0.312989	23.3515	0	46.6983	0.273224	0.21097	0.245098	68.0317		0.938967	1.4084507	213	ref		0	0.57142854	175	ref		0	0.0	166	ref		38.4615	38.46154
supercont1.124	1453228	G	A	Subst								INTERGENIC						-7.57153	48.1605	60.9297	-7.57153	-7.12623		0	22.541	0.173611	55.732	0	0	0.445298	68.5013		0	0.729927	137	ref		0	0.84745765	118	ref		0	1.1904762	84	ref		49.2228	49.740932
supercont1.124	1460192	G	A	Subst								INTERGENIC						56.4607	13.4754	0.204989	38.0382	-21.8667		47.7778	26.2032	43.7374	52.7148	95.7002	77.2776	17.3727	39.4444		53.3333	53.333336	15	A/G		40	40.0	15	A/G		50	50.0	20	A/G		40	40.0
supercont1.124	1475793	T	G	Subst								INTERGENIC						45.6144	-0.44916	-0.338859	0.549328	1.22832		0.607434	0.0914579	0.743016	0.0314762	46.0951	1.02996	1.70895	0.141777		1.2605	1.2605042	238	ref		0.561798	0.56179774	178	ref		0	0.0	239	ref		0.0944287	0.0944287
supercont1.124	1499741	A	T	Subst		+	AAEL004585	AAEL004585	AAEL004585-RA	Unknown		3PRIME_UTR	1	362-362				-2.08333	32.5792	47.7013	-2.08333	-1.58582		0	6.25	0	34.6626	0	0	0.497512	49.7847		0	0.0	137	ref		0	0.0	119	ref		0	0.0	105	ref		17.2414	17.241379
supercont1.124	2237013	T	C	Subst		-	AAEL004588	AAEL004588	AAEL004588-RA	Unknown	conserved hypothetical protein	SYNONYMOUS_CODING	2	1325-1325	268-268	E->E		-3.58423	-3.58423	-3.58423	55.2117	16.884		0	0	10.7527	0	0	58.7959	20.4682	0		0	0.0	26	ref		0	0.0	23	ref		0	0.0	20	ref		0	0.0
supercont1.124	2237039	C	T	Subst		-	AAEL004588	AAEL004588	AAEL004588-RA	Unknown	conserved hypothetical protein	NON_SYNONYMOUS_CODING	2	1299-1299	260-260	V->I		-4.52147	50.4025	18.989	24.9582	0.131467		0	13.5644	0	54.924	0	29.4797	4.65294	23.5105		0	0.0	32	ref		0	0.0	28	ref		0	0.0	23	ref		56	56.0
supercont1.1240	133642	A	G	Subst		-	AAEL014729	AAEL014729	AAEL014729-RA	Kinases/Phosphatases	protein serine/threonine kinase, putative	NON_SYNONYMOUS_CODING	3	985-985	329-329	S->P		-0.322061	-0.322061	-0.322061	49.249	14.6124		0	0	0.966184	0	0	49.5711	14.9344	0		0	0.0	77	ref		0	0.0	78	ref		0	0.0	78	ref		0	0.0
supercont1.1247	80591	T	C	Subst		-	AAEL014746	AAEL014746	AAEL014746-RA	Other enzymes	o-linked n-acetylglucosamine transferase, ogt	3PRIME_UTR	3	5047-5047				-4.71138	6.69302	11.6729	-62.5925	-50.8326		86.3914	53.8283	75.502	78.6002	67.1958	9.31467	21.0747	83.5801		86.9565	86.95652	138	C/T		86.8966	86.89655	145	C/T		85.3211	85.3211	109	C/T		81.6092	81.60919
supercont1.1247	81321	A	T	Subst		-	AAEL014746	AAEL014746	AAEL014746-RA	Other enzymes	o-linked n-acetylglucosamine transferase, ogt	3PRIME_UTR	3	4317-4317				-0.509501	-0.274759	-0.509501	42.7924	4.0538		0.18622	0	1.34228	0.234742	0	43.3019	4.5633	0		0	0.0	167	ref		0	0.4854369	206	ref		0.558659	0.5586592	179	ref		0	0.0
supercont1.1247	81547	A	G	Subst		-	AAEL014746	AAEL014746	AAEL014746-RA	Other enzymes	o-linked n-acetylglucosamine transferase, ogt	SYNONYMOUS_CODING	3	4091-4091	819-819	R->R		-2.02314	2.16879	25.798	-56.6075	-48.1828		85.9242	56.5286	74.1722	74.3771	70.1852	15.6008	24.0255	98.0063		87.5	87.5	88	A/G		85.124	85.12397	121	A/G		85.1485	85.14851	101	A/G		82.8283	82.828285
supercont1.125	886645	G	C	Subst		+	AAEL004611	AAEL004611	AAEL004611-RA	Unknown	hypothetical protein	SYNONYMOUS_CODING	4	1137-1137	379-379	S->S		-26.1858	68.8081	58.2244	-18.2172	-24.7969		7.15078	26.4151	44.9916	94.9939	0	7.96857	1.38889	84.4103		9.7561	9.756097	41	ref		4.87805	4.8780484	41	ref		6.81818	6.818182	44	ref		100	100.0
supercont1.125	928928	G	A	Subst		+	AAEL004617	AAEL004617	AAEL004617-RA	Unknown	conserved hypothetical protein	5PRIME_UTR	1	67-67				-6.86275	70.915	30.3971	-6.86275	-6.86275		0	20.5882	0	77.7778	0	0	0	37.2598		0	0.0	38	ref		0	0.0	35	ref		0	0.0	31	ref		66.6667	66.66667
supercont1.125	1293718	A	C	Subst		+	AAEL004620	AAEL004620	AAEL004620-RA	Intra and extracellular trafficking/Chaperonin	sorting nexin	INTRONIC						9.14845	-46.1148	-38.7779	10.0044	6.65096		98.7563	83.8994	87.3312	43.8809	99.1441	100	96.6466	51.2177		96.8469	96.84685	222	C		100	100.0	232	C		99.422	99.42197	173	C		40.0922	40.092167
supercont1.125	1293789	G	A	Subst		+	AAEL004620	AAEL004620	AAEL004620-RA	Intra and extracellular trafficking/Chaperonin	sorting nexin	INTRONIC						13.505	-52.433	-41.671	13.9066	10.8647		98.9035	78.7073	80.6694	33.6604	99.5984	100	96.9581	44.4224		96.7105	96.710526	152	A		100	100.0	156	A		100	100.0	118	A		24.5161	24.516129
supercont1.125	1293903	G	A	Subst		+	AAEL004620	AAEL004620	AAEL004620-RA	Intra and extracellular trafficking/Chaperonin	sorting nexin	INTRONIC						13.8504	-51.8465	-45.7317	12.4432	9.4195		97.1529	78.9876	81.2667	33.9559	99.6528	98.2456	95.2219	40.0708		94.5122	94.51219	164	A		100	100.0	178	A		96.9466	100.0	131	A		22.9665	22.966507
supercont1.125	1293906	A	G	Subst		+	AAEL004620	AAEL004620	AAEL004620-RA	Intra and extracellular trafficking/Chaperonin	sorting nexin	INTRONIC						14.4221	-51.0049	-44.5304	14.1372	8.53668		97.955	78.5584	80.2204	34.573	100	99.7151	94.1146	41.0475		93.865	93.86503	163	G		100	100.0	172	G		100	100.0	126	G		22.8972	22.897196
supercont1.125	1293977	T	C	Subst		+	AAEL004620	AAEL004620	AAEL004620-RA	Intra and extracellular trafficking/Chaperonin	sorting nexin	INTRONIC						14.8591	-52.8969	-41.2939	14.8591	5.6922		98.1168	79.9263	77.3797	32.244	100	100	90.8331	43.8471		94.3503	94.35028	177	C		100	100.0	167	C		100	100.0	156	C		27.9476	27.9476
supercont1.125	1294233	C	A	Subst		+	AAEL004620	AAEL004620	AAEL004620-RA	Intra and extracellular trafficking/Chaperonin	sorting nexin	INTRONIC						40.7176	-13.6859	-13.642	58.0693	3.57526		21.2226	30.5801	10.0324	6.92582	61.3293	78.681	24.187	6.9697		12.2642	12.264152	318	A/C		23.7918	23.79182	269	A/C		27.6119	27.985075	268	A/C		11.157	11.157024
supercont1.125	1305760	C	T	Subst		-	AAEL004634	AAEL004634	AAEL004634-RA	Other enzymes	condensin	3PRIME_UTR	5	4395-4395				8.1063	-52.3482	-28.4876	-56.6129	-15.2505		84.0371	86.0099	73.9675	28.9899	89.4444	24.7253	66.0877	52.8506		84.7826	84.78261	46	C/T		85.1064	85.106384	47	C/T		82.2222	82.22222	45	C/T		30	30.000002
supercont1.125	1369289	C	T	Subst		+	AAEL004607	AAEL004607	AAEL004607-RA	Other enzymes	Adenylyltransferase and sulfurtransferase MOCS3 (Molybdenum cofactor synthesis protein 3)	SYNONYMOUS_CODING	2	367-367	84-84	G->G		-6.71256	54.8992	31.6392	41.7055	16.1075		0	14.3684	5.76923	61.6117	0	48.4181	22.8201	38.3518		0	0.0	61	ref		0	0.0	82	ref		0	0.0	73	ref		63.6364	65.454544
supercont1.125	1369358	C	G	Subst		+	AAEL004607	AAEL004607	AAEL004607-RA	Other enzymes	Adenylyltransferase and sulfurtransferase MOCS3 (Molybdenum cofactor synthesis protein 3)	SYNONYMOUS_CODING	2	436-436	107-107	V->V		-7.16049	52.5224	38.71	55.3792	18.3938		0	16.0684	5.41311	59.6829	0	62.5397	25.5543	45.8705		0	0.88495576	113	ref		0	0.0	133	ref		0	0.0	117	ref		68.3333	68.333336
supercont1.125	1369424	A	G	Subst		+	AAEL004607	AAEL004607	AAEL004607-RA	Other enzymes	Adenylyltransferase and sulfurtransferase MOCS3 (Molybdenum cofactor synthesis protein 3)	SYNONYMOUS_CODING	2	502-502	129-129	E->E		-0.385005	-0.385005	-0.385005	52.5342	0.774415		0.704565	0	0.45045	0	0	52.9192	1.15942	0		0.990099	0.990099	101	ref		0	0.0	102	ref		1.1236	1.1235955	89	ref		0	0.0
supercont1.125	1369467	A	G	Subst		+	AAEL004607	AAEL004607	AAEL004607-RA	Other enzymes	Adenylyltransferase and sulfurtransferase MOCS3 (Molybdenum cofactor synthesis protein 3)	NON_SYNONYMOUS_CODING	2	545-545	144-144	I->V		-8.24933	54.2545	39.0346	47.4763	17.732		0	17.6234	7.12464	62.5039	0	55.7256	25.9813	47.284		0	0.0	116	ref		0	0.0	124	ref		0	0.0	111	ref		67.3913	67.391304
supercont1.125	1369580	C	T	Subst		+	AAEL004607	AAEL004607	AAEL004607-RA	Other enzymes	Adenylyltransferase and sulfurtransferase MOCS3 (Molybdenum cofactor synthesis protein 3)	SYNONYMOUS_CODING	2	658-658	181-181	D->D		-7.29298	52.5384	38.0596	43.3315	22.1888		0.320513	14.2055	7.35294	59.8313	0	50.6244	29.4818	45.3526		0	0.0	129	ref		0.961538	0.9615385	104	ref		0	0.0	106	ref		61.4679	61.46789
supercont1.125	1369616	C	A	Subst		+	AAEL004607	AAEL004607	AAEL004607-RA	Other enzymes	Adenylyltransferase and sulfurtransferase MOCS3 (Molybdenum cofactor synthesis protein 3)	SYNONYMOUS_CODING	2	694-694	193-193	G->G		-7.37465	53.2258	36.8812	43.709	21.729		0	14.5768	7.54717	60.6004	0	51.0836	29.1036	44.2558		0	1.438849	139	ref		0	0.9433962	106	ref		0	1.7391304	115	ref		65.6	65.6
supercont1.125	1369641	C	T	Subst		+	AAEL004607	AAEL004607	AAEL004607-RA	Other enzymes	Adenylyltransferase and sulfurtransferase MOCS3 (Molybdenum cofactor synthesis protein 3)	SYNONYMOUS_CODING	2	719-719	202-202	L->L		-7.3196	53.3868	33.3697	43.5409	17.8984		0.277778	14.5159	7.16511	60.7064	0	50.8605	25.218	40.6893		0	0.0	149	ref		0	0.0	105	ref		0.833333	0.8333334	120	ref		65.2893	65.28926
supercont1.125	1370150	C	T	Subst		+	AAEL004607	AAEL004607	AAEL004607-RA	Other enzymes	Adenylyltransferase and sulfurtransferase MOCS3 (Molybdenum cofactor synthesis protein 3)	SYNONYMOUS_CODING	2	1228-1228	371-371	N->N		-8.85055	55.7385	40.0625	45.8059	17.9566		0	20.0702	6.48148	64.589	0	54.6564	26.8071	48.913		0	0.0	142	ref		0	0.0	108	ref		0	0.0	138	ref		71.1111	71.111115
supercont1.125	1370159	G	T	Subst		+	AAEL004607	AAEL004607	AAEL004607-RA	Other enzymes	Adenylyltransferase and sulfurtransferase MOCS3 (Molybdenum cofactor synthesis protein 3)	SYNONYMOUS_CODING	2	1237-1237	374-374	T->T		-8.8135	53.95	39.3864	43.7084	18.0334		0	20.2074	6.23306	62.7635	0	52.5219	26.8469	48.1999		0	0.0	116	ref		0	0.0	102	ref		0	0.0	130	ref		71.4286	71.42857
supercont1.125	1370265	G	A	Subst		+	AAEL004607	AAEL004607	AAEL004607-RA	Other enzymes	Adenylyltransferase and sulfurtransferase MOCS3 (Molybdenum cofactor synthesis protein 3)	NON_SYNONYMOUS_CODING	2	1343-1343	410-410	E->K		-8.88731	48.8096	22.1235	36.3178	17.7205		6.70696	18.129	7.69231	59.6524	1.95545	47.1605	28.5632	32.9663		12.381	12.380953	105	A/G		4.21053	4.2105265	95	ref		3.52941	3.529412	85	ref		67.8161	67.81609
supercont1.125	1400788	G	A	Subst		+	AAEL004633	AAEL004633	AAEL004633-RA	Structure	nicastrin, putative	SYNONYMOUS_CODING,SPLICE_SITE	3	2100-2100	700-700	P->P		-8.25794	53.4104	26.649	42.7837	20.5494		0	19.4708	5.30303	61.6684	0	51.0417	28.8073	34.907		0	0.0	89	ref		0	0.0	57	ref		0	0.0	49	ref		65.9574	65.95744
supercont1.125	1400846	A	G	Subst		+	AAEL004633	AAEL004633	AAEL004633-RA	Structure	nicastrin, putative	3PRIME_UTR	3	2158-2158				0	0	0	62.8898	1.04167		0	0	0	0	0	62.8898	1.04167	0		0	0.0	85	ref		0	2.0	50	ref		0	0.0	32	ref		0	0.0
supercont1.125	1442298	A	G	Subst		-	AAEL004643	AAEL004643	AAEL004643-RA	Structure	mitochondrial ribosomal protein L1	SYNONYMOUS_CODING	2	1194-1194	331-331	A->A		25.6748	-3.93831	-33.5266	-73.1402	-40.8819		98.5965	81.8084	42.5708	70.3869	100	1.185	33.4433	40.7986		100	100.0	85	G		95.7895	95.789474	95	G		100	100.0	75	G		70.5882	70.588234
supercont1.125	1609089	T	C	Subst		+	AAEL018325	AAEL018325	AAEL018325-RA	Unknown		SYNONYMOUS_CODING	12	7183-7183	1908-1908	D->D		2.5401	-3.51003	-3.51003	43.6109	8.97705		6.65414	0	3.87597	0	6.05014	47.121	12.4871	0		2.85714	2.857143	70	ref		8.33333	8.333334	72	ref		8.77193	8.77193	57	ref		0	0.0
supercont1.125	1609209	C	T	Subst		+	AAEL018325	AAEL018325	AAEL018325-RA	Unknown		SYNONYMOUS_CODING	12	7303-7303	1948-1948	R->R		-1.7149	50.8415	2.70905	-1.7149	-0.837704		0	1.0929	4.0518	52.5564	0	0	0.877193	4.42395		0	0.0	76	ref		0	0.0	65	ref		0	0.0	67	ref		40	40.0
supercont1.125	1930300	C	A	Subst		-	AAEL004613	AAEL004613	AAEL004613-RA	Other enzymes	phenylalanyl-tRNA synthetase beta chain	NON_SYNONYMOUS_CODING	3	1775-1775	528-528	W->C		-2.73273	-2.21189	-1.96644	45.4995	21.3387		0	0.185185	8.01299	0.520833	0	48.2322	24.0714	0.766284		0	0.0	82	ref		0	0.0	82	ref		0	0.0	73	ref		1.5625	1.5625
supercont1.125	2120311	A	G	Subst								INTERGENIC						-16.8527	12.8282	42.0014	54.8112	23.9161		8.4127	25.6796	16.4659	29.681	0	71.6639	40.7689	58.8542		8.57143	8.571429	70	ref		7.14286	7.1428576	70	ref		9.52381	9.523809	63	ref		36.1702	36.17021
supercont1.125	2120940	A	C	Subst								INTERGENIC						12.4151	38.4368	21.0705	63.2457	38.9673		5.80666	20.4136	18.75	53.4268	27.4052	78.2358	53.9574	36.0606		2.27273	2.2727273	44	ref		6.45161	6.4516125	62	ref		8.69565	8.695652	69	ref		38.1818	38.181816
supercont1.125	2121100	C	A	Subst								INTERGENIC						-15.8435	60.674	27.8649	-15.9015	-15.9015		1.875	12.2807	33.5489	76.5756	0.058072	0	0	43.7665		5.625	5.625	480	ref		0	0.0	594	ref		0	0.22026432	454	ref		78.9203	79.17738
supercont1.125	2121117	C	G	Subst								INTERGENIC						-16.6777	62.7989	29.7223	-16.6777	-16.6777		2.15785	13.1268	34.7484	79.4766	0	0	0	46.4		6.30435	6.521739	460	ref		0.169205	0.16920474	591	ref		0	0.0	453	ref		77.8555	77.85548
supercont1.125	2145018	A	T	Subst								INTERGENIC						-4.63838	72.7451	29.8173	50.9834	21.2071		7.36471	18.7176	39.1464	94.488	17.1045	72.7263	42.95	51.5602		10.9091	10.909091	110	A/T		3.07692	3.0769231	130	ref		8.10811	9.009008	111	ref		92.4051	92.40506
supercont1.125	2145963	C	T	Subst								INTERGENIC						-4.95131	12.2161	-4.95131	55.5737	17.9334		0	5.59467	9.25926	17.1674	0	60.525	22.8847	0		0	0.0	70	ref		0	0.0	84	ref		0	0.0	45	ref		12	12.0
supercont1.125	2145992	C	T	Subst								INTERGENIC						15.5613	13.0358	-6.20169	56.8844	13.9932		7.27146	5.41962	5.91398	19.2375	21.763	63.0861	20.1948	0		8.64198	8.641975	81	ref		8	8.0	75	ref		5.17241	5.172414	58	ref		18.8235	18.82353
supercont1.125	2146840	A	G	Subst								INTERGENIC						-2.1722	0.570157	-2.1722	42.3606	3.48195		0	3.00784	3.50877	2.74236	0	44.5328	5.65415	0		0	0.0	144	ref		0	0.0	130	ref		0	0.0	90	ref		0.819672	0.8196721
supercont1.125	2147022	A	G	Subst								INTERGENIC						-17.7985	82.2015	76.1409	20.6898	-1.46516		0	27.3439	26.0516	100	0	38.4883	16.3333	93.9394		0	0.7518797	133	ref		0	0.0	152	ref		0	0.0	94	ref		100	100.0
supercont1.125	2147060	G	A	Subst								INTERGENIC						-14.8791	81.2831	78.4542	0.793381	-8.01475		0	27.2727	17.3647	96.1623	0	15.6725	6.86438	93.3333		0	0.0	126	ref		0	0.0	142	ref		0	0.0	82	ref		93.75	93.75
supercont1.125	2147076	C	T	Subst								INTERGENIC						-11.6099	69.3921	33.8301	-11.6099	-6.65546		0.778077	9.7561	24.2956	81.002	0	0	4.95448	45.4401		0.884956	0.88495576	113	ref		0	0.0	113	ref		1.44928	1.4492754	69	ref		91.6667	91.66667
supercont1.125	2167405	G	A	Subst		+	AAEL004625	AAEL004625	AAEL004625-RA	Unknown	conserved hypothetical protein	SYNONYMOUS_CODING	2	762-762	241-241	L->L		-5.35929	4.64071	-3.42692	61.1434	13.6377		0	6.55405	9.52381	10	0	66.5027	18.997	1.93237		0	0.0	80	ref		0	0.0	83	ref		0	0.0	66	ref		10	10.0
supercont1.125	2167405	G	A	Subst		-	AAEL004603	AAEL004603	AAEL004603-RA	Other enzymes	signal peptidase 12kDa subunit, putative	3PRIME_UTR	3	845-845				-5.35929	4.64071	-3.42692	61.1434	13.6377		0	6.55405	9.52381	10	0	66.5027	18.997	1.93237		0	0.0	80	ref		0	0.0	83	ref		0	0.0	66	ref		10	10.0
supercont1.125	2167805	G	A	Subst		+	AAEL004625	AAEL004625	AAEL004625-RA	Unknown	conserved hypothetical protein	3PRIME_UTR	2	1162-1162				-19.9206	75.5339	80.0794	-19.9206	-17.9598		1.23457	32.4561	26.0712	95.4545	0	0	1.96078	100		3.7037	3.7037036	27	ref		0	0.0	36	ref		0	0.0	22	ref		100	100.0
supercont1.125	2167805	G	A	Subst		-	AAEL004603	AAEL004603	AAEL004603-RA	Other enzymes	signal peptidase 12kDa subunit, putative	3PRIME_UTR	3	445-445				-19.9206	75.5339	80.0794	-19.9206	-17.9598		1.23457	32.4561	26.0712	95.4545	0	0	1.96078	100		3.7037	3.7037036	27	ref		0	0.0	36	ref		0	0.0	22	ref		100	100.0
supercont1.125	2411366	C	T	Subst		+	AAEL004623	AAEL004623	AAEL004623-RA	Structure	band 4.1-like protein 5, putative	3PRIME_UTR	9	3755-3755				9.36417	-9.7075	8.46327	-64.3634	-66.6169		100	96.5107	75.3968	80.9283	100	26.2724	24.019	99.0991		100	100.0	30	T		100	100.0	42	T		100	100.0	38	T		88.8889	88.88889
supercont1.125	2426128	A	T	Subst		-	AAEL004631	AAEL004631	AAEL004631-RA	Structure	actin	3PRIME_UTR	1	1490-1490				7.84171	-40.3565	8.02189	-67.8509	-62.5093		99.7801	98.2595	77.8947	51.6216	99.8198	24.1272	29.4688	100		99.6923	99.69231	325	T		99.6479	99.64789	284	T		100	100.0	251	T		59.8765	59.876545
supercont1.125	2426241	C	G	Subst		-	AAEL004631	AAEL004631	AAEL004631-RA	Structure	actin	3PRIME_UTR	1	1377-1377				13.5266	-43.431	13.3817	-70.6462	-68.3452		88.8993	96.9039	73.0448	42.8517	99.8093	15.6365	17.9375	99.6644		85.0985	100.0	812	G/T		90.7738	100.0	672	G/T		90.8257	100.0	545	G/T		51.1566	51.245552
supercont1.125	2426712	G	A	Subst		-	AAEL004631	AAEL004631	AAEL004631-RA	Structure	actin	SYNONYMOUS_CODING	1	906-906	302-302	G->G		4.97084	-14.7659	11.1177	-56.7963	-40.9734		57.0021	57.4519	55.9349	42.0304	61.7672	0	15.8229	67.914		56.2313	56.33101	1003	A/G		58.2119	58.309036	1029	A/G		56.5632	56.682575	838	A/G		48.265	48.370136
supercont1.125	2426721	C	G	Subst		-	AAEL004631	AAEL004631	AAEL004631-RA	Structure	actin	SYNONYMOUS_CODING	1	897-897	299-299	V->V		3.70738	-20.3816	5.13612	-42.2098	-47.33		72.3311	57.6792	55.3786	41.4147	65.5037	19.5865	14.4663	66.9324		73.1085	73.108475	1097	C/G		72.8931	72.893135	1151	C/G		70.9916	70.99156	948	C/G		49.5951	49.595142
supercont1.125	2426889	A	G	Subst		-	AAEL004631	AAEL004631	AAEL004631-RA	Structure	actin	SYNONYMOUS_CODING	1	729-729	243-243	L->L		-19.7866	33.8433	68.1526	13.8796	-4.8028		1.98278	42.7771	37.2875	61.1924	7.56252	41.2287	22.5463	95.5017		0	0.08748907	1143	ref		4.80607	4.806071	1186	ref		1.14226	1.2461059	963	ref		67.9818	68.13353
supercont1.125	2427104	A	G	Subst		-	AAEL004631	AAEL004631	AAEL004631-RA	Structure	actin	SYNONYMOUS_CODING	1	514-514	172-172	L->L		-18.0044	33.6987	53.6486	-27.3557	0.949889		2.37922	40.2461	39.5243	61.0819	9.37883	0.0275255	28.3331	81.0318		0	0.0	901	ref		6.30531	6.3053093	904	ref		0.832342	0.9512485	841	ref		66.7168	66.791885
supercont1.125	2427132	G	A	Subst		-	AAEL004631	AAEL004631	AAEL004631-RA	Structure	actin	SYNONYMOUS_CODING	1	486-486	162-162	H->H		-17.2085	30.5043	53.5274	-26.3879	-1.39895		2.54517	39.4404	37.2904	56.9296	9.21681	0.0374532	25.0264	79.9527		0	0.0	870	ref		6.99774	6.9977427	886	ref		0.637755	0.6377551	784	ref		63.1317	63.21458
supercont1.125	2427318	C	T	Subst		-	AAEL004631	AAEL004631	AAEL004631-RA	Structure	actin	SYNONYMOUS_CODING	1	300-300	100-100	E->E		-2.08852	6.91135	-2.08852	63.4965	9.41362		0	2.9543	3.31126	8.99987	0	65.585	11.5021	0		0	0.35971224	278	ref		0	0.0	263	ref		0	0.0	211	ref		8	8.0
supercont1.125	2427372	A	G	Subst		-	AAEL004631	AAEL004631	AAEL004631-RA	Structure	actin	SYNONYMOUS_CODING	1	246-246	82-82	D->D		-5.46428	21.3577	1.12589	86.6436	43.4671		3.0719	19.8333	16.7689	34.5824	7.76042	99.8682	56.6918	14.3506		0	0.0	441	ref		8.33333	8.333334	360	A/G		0.882353	0.882353	340	ref		30.4348	30.434782
supercont1.125	2438955	A	G	Subst								INTERGENIC						-16.6329	7.30689	59.0793	-16.6329	-12.686		0	30.2027	19.6961	23.9398	0	0	3.94688	75.7122		0	0.0	183	ref		0	0.0	242	ref		0	0.0	170	ref		25.5973	25.59727
supercont1.125	2451587	C	T	Subst		-	AAEL004616	AAEL004616	AAEL004616-RA	Structure	actin	SYNONYMOUS_CODING	2	1032-1032	344-344	G->G		11.0969	3.28827	11.2781	-72.5855	-52.5964		99.0868	83.4426	83.6364	92.0102	99.8188	16.1364	36.1255	100		97.2603	98.630135	73	T		100	100.0	119	T		100	100.0	126	T		96.0526	96.05263
supercont1.125	2451785	A	G	Subst		-	AAEL004616	AAEL004616	AAEL004616-RA	Structure	actin	SYNONYMOUS_CODING	2	834-834	278-278	T->T		30.3297	-25.5188	-55.845	-64.5196	-50.0078		97.0213	42.4702	54.0672	39.0007	94.8493	0	14.5118	8.67455		100	100.0	160	G		91.0638	91.06383	235	A/G		100	100.0	139	G		35.5191	35.519127
supercont1.125	2452019	T	G	Subst		-	AAEL004616	AAEL004616	AAEL004616-RA	Structure	actin	SYNONYMOUS_CODING	2	600-600	200-200	T->T		15.2964	4.69971	15.5101	-62.2844	-51.918		86.6048	85.4835	81.3814	89.1896	99.7863	22.2054	32.5719	100		81.579	100.0	114	A/G		88.2353	100.0	187	A/G		90	100.0	120	A/G		91.5385	92.30769
supercont1.125	2452151	G	A	Subst		-	AAEL004616	AAEL004616	AAEL004616-RA	Structure	actin	SYNONYMOUS_CODING	2	468-468	156-156	S->S		-10.8401	18.1376	65.6222	6.18017	1.69011		1.21404	36.9551	7.1161	33.2327	4.25502	21.2753	16.7852	80.7173		0	0.0	70	ref		2.47934	2.479339	121	ref		1.16279	1.1627907	86	ref		34.2342	34.234234
supercont1.125	2452233	G	T	Subst		-	AAEL004616	AAEL004616	AAEL004616-RA	Structure	actin	SYNONYMOUS_CODING	1	444-444	148-148	R->R		18.0793	9.4787	18.0793	-57.1995	-44.6729		100	68.6786	77.0833	91.3994	100	24.7212	37.2478	100		100	100.0	55	T		100	100.0	93	T		100	100.0	78	T		92.1875	92.1875
supercont1.125	2452239	C	T	Subst		-	AAEL004616	AAEL004616	AAEL004616-RA	Structure	actin	SYNONYMOUS_CODING	1	438-438	146-146	S->S		18.876	8.80375	18.876	-58.9464	-46.2554		99.6599	67.4454	76.2667	89.9278	100	22.1776	34.8686	100		100	100.0	51	T		98.9796	100.0	98	T		100	100.0	80	T		91.453	91.452995
supercont1.1251	29613	T	C	Subst		-	AAEL014750	AAEL014750	AAEL014750-RA	Other enzymes	pyruvate dehydrogenase	SYNONYMOUS_CODING	4	1566-1566	418-418	R->R		54.0705	2.44749	22.5605	-39.6803	-24.9218		54.7922	36.5104	36.8056	45.1502	96.7732	3.02239	17.7809	65.2633		67.7966	67.796616	59	C/T		48.1928	48.192772	83	C/T		48.3871	48.387096	62	C/T		48.6111	48.61111
supercont1.1251	63170	A	G	Subst		-	AAEL014749	AAEL014749	AAEL014749-RB	Other enzymes	ral	3PRIME_UTR	6	2061-2061				25.0889	-36.9738	5.86624	-68.7219	-49.0475		99.6855	77.4577	47.59	37.9373	100	6.1892	25.8636	80.7773		100	100.0	119	G		100	100.0	101	G		99.0566	100.0	106	G		46.0526	46.05263
supercont1.1251	63170	A	G	Subst		-	AAEL014749	AAEL014749	AAEL014749-RA	Other enzymes	ral	INTRONIC						25.0889	-36.9738	5.86624	-68.7219	-49.0475		99.6855	77.4577	47.59	37.9373	100	6.1892	25.8636	80.7773		100	100.0	119	G		100	100.0	101	G		99.0566	100.0	106	G		46.0526	46.05263
supercont1.1251	77316	C	G	Subst		-	AAEL014749	AAEL014749	AAEL014749-RB	Other enzymes	ral	5PRIME_UTR	3	1083-1083				-3.65164	23.3271	53.7464	-3.65164	3.52217		0	9.23077	1.72414	26.9788	0	0	7.17381	57.3981		0	0.0	40	ref		0	0.0	51	ref		0	2.173913	46	ref		32.3529	32.352943
supercont1.1251	77316	C	G	Subst		-	AAEL014749	AAEL014749	AAEL014749-RA	Other enzymes	ral	5PRIME_UTR	2	383-383				-3.65164	23.3271	53.7464	-3.65164	3.52217		0	9.23077	1.72414	26.9788	0	0	7.17381	57.3981		0	0.0	40	ref		0	0.0	51	ref		0	2.173913	46	ref		32.3529	32.352943
supercont1.1253	48155	A	G	Subst		+	AAEL014753	AAEL014753	AAEL014753-RA	Intra and extracellular trafficking/Chaperonin	mitochondrial solute carrier protein, putative	SYNONYMOUS_CODING	4	489-489	163-163	R->R		6.80479	-37.4193	-10.273	-57.6242	-21.5092		100	91.7808	87.8049	55.7759	100	35.571	71.6861	82.9223		100	100.0	62	G		100	100.0	95	G		100	100.0	64	G		47.2973	47.297295
supercont1.1254	62715	G	A	Subst		-	AAEL014755	AAEL014755	AAEL014755-RA	Structure	tep2	3PRIME_UTR	5	2891-2891				5.70851	5.67627	4.28414	-52.2123	-32.2292		99.8227	96.7034	86.1438	99.8996	99.9318	42.011	61.9941	98.5075		100	100.0	839	A		99.708	99.85402	685	A		99.7602	100.0	417	A		100	100.0
supercont1.1254	62845	C	G	Subst		-	AAEL014755	AAEL014755	AAEL014755-RA	Structure	tep2	NON_SYNONYMOUS_CODING	5	2761-2761	712-712	E->D		-18.4641	11.1949	10.2664	-44.7128	-25.9831		84.5265	96.8272	85.0617	100	70.341	44.0923	62.822	99.0715		90.5172	90.51724	696	C/G		84.6411	84.64107	599	C/G		78.421	78.42105	380	C/G		100	100.0
supercont1.1254	65102	C	T	Subst		-	AAEL014755	AAEL014755	AAEL014755-RA	Structure	tep2	SYNONYMOUS_CODING	1	757-757	44-44	V->V		6.85374	7.02414	-1.008	-69.6532	-50.7858		100	92.5335	78.9116	97.5058	97.3354	20.8285	39.6959	89.4737		100	100.0	42	T		100	100.0	54	T		100	100.0	42	T		96.3636	100.0
supercont1.1254	65114	C	A	Subst		-	AAEL014755	AAEL014755	AAEL014755-RA	Structure	tep2	SYNONYMOUS_CODING	1	745-745	40-40	R->R		7.99727	9.03893	-1.27852	-64.5141	-42.1528		99.4872	92.9612	80.4348	100	98.9583	26.447	48.8083	89.6825		100	100.0	60	A		98.4615	100.0	65	A		100	100.0	55	A		100	100.0
supercont1.1254	65210	G	A	Subst		-	AAEL014755	AAEL014755	AAEL014755-RA	Structure	tep2	SYNONYMOUS_CODING	1	649-649	42224	S->S		3.22892	4.53775	4.45473	-49.9787	-37.9374		99.5935	95.9021	86.7925	98.6338	97.3249	44.1173	56.1586	98.5507		100	100.0	78	A		98.7805	100.0	82	A		100	100.0	73	A		99.1304	100.0
supercont1.1258	46357	T	A	Subst		+	AAEL014760	AAEL014760	AAEL014760-RA	Unknown	conserved hypothetical protein	5PRIME_UTR	1	119-119				-1.21528	-0.808774	-1.21528	70.3488	4.39134		0	0	3.64583	0.406504	0	71.564	5.60662	0		0	1.2195121	82	ref		0	1.1235955	89	ref		0	0.0	96	ref		0	0.0
supercont1.1258	88579	A	C	Subst		+	AAEL014760	AAEL014760	AAEL014760-RA	Unknown	conserved hypothetical protein	NON_SYNONYMOUS_CODING	4	644-644	142-142	I->L		-0.535475	-0.191833	-0.535475	77.4033	6.22301		0	0	1.60643	0.343643	0	77.9388	6.75848	0		0	0.0	111	ref		0	0.0	106	ref		0	0.9090909	110	ref		1.03093	1.0309278
supercont1.1258	136297	G	T	Subst		+	AAEL014760	AAEL014760	AAEL014760-RA	Unknown	conserved hypothetical protein	NON_SYNONYMOUS_CODING	5	796-796	192-192	M->I		0.3367	0.3367	-1.56806	-51.8061	-7.66414		100	100	98.9899	100	100	47.8572	91.9992	98.0952		100	100.0	44	T		100	100.0	43	T		100	100.0	39	T		100	100.0
supercont1.126	200658	T	C	Subst		+	AAEL004661	AAEL004661	AAEL004661-RA	Other enzymes	beta-hexosaminidase	SYNONYMOUS_CODING	3	1988-1988	438-438	L->L		-4.04549	-12.5292	-35.7784	-52.3203	-29.7417		53.7693	67.1771	59.9546	47.7711	56.2548	7.98004	30.5586	24.5219		53.5714	53.571426	84	C/T		62.1053	62.105263	95	C/T		45.6311	45.63107	103	C/T		43.6364	43.636364
supercont1.126	1177287	T	C	Subst		+	AAEL004664	AAEL004664	AAEL004664-RA	Unknown	conserved hypothetical protein	SYNONYMOUS_CODING	3	2683-2683	563-563	F->F		45.5305	-8.57427	-8.57427	10.3021	2.88726		13.6428	6.38889	5.69106	0	54.1048	18.8763	11.4615	0		22.6415	22.64151	53	C/T		3.7037	3.7037036	27	ref		14.5833	14.583333	48	C/T		0	0.0
supercont1.126	1178121	T	C	Subst		+	AAEL004664	AAEL004664	AAEL004664-RA	Unknown	conserved hypothetical protein	SYNONYMOUS_CODING	5	3265-3265	757-757	Y->Y		29.0074	-10.2387	-1.28194	47.428	10.2873		13.533	18.1329	22.3737	7.77447	47.0206	65.4412	28.3005	16.7313		18.1818	18.181818	77	C/T		10.9589	10.958904	73	C/T		11.4583	12.5	96	C/T		7.76699	7.76699
supercont1.126	1178218	T	C	Subst		+	AAEL004664	AAEL004664	AAEL004664-RA	Unknown	conserved hypothetical protein	SYNONYMOUS_CODING	5	3362-3362	790-790	L->L		28.4762	-6.745	-2.87128	46.574	5.39841		12.8338	18.1746	23.7652	11.5129	46.7341	64.8319	23.6563	15.3866		9.52381	9.523809	84	ref		17.9775	17.977528	89	C/T		11	11.0	100	C/T		11.7647	11.764706
supercont1.126	1178908	C	T	Subst		+	AAEL004664	AAEL004664	AAEL004664-RA	Unknown	conserved hypothetical protein	3PRIME_UTR	5	4052-4052				13.2423	1.72119	-5.35907	60.9365	4.6634		10.3073	10.4094	26.0074	17.2959	28.817	76.5112	20.2381	10.2156		20	20.0	70	C/T		4.25532	4.255319	47	ref		6.66667	6.666667	45	ref		11.6279	11.627908
supercont1.126	2284873	G	A	Subst		+	AAEL004680	AAEL004680	AAEL004680-RA	Structure	nuclear lamin L1 alpha, putative	SYNONYMOUS_CODING	1	1677-1677	559-559	L->L		-5.62349	55.0059	47.9241	58.1378	44.1681		5.02738	40.8075	39.9167	83.5897	22.9604	86.7216	72.752	76.5079		10.2041	10.204082	49	ref		0	0.0	27	ref		4.87805	4.8780484	41	ref		76.9231	76.92308
supercont1.126	2284969	T	C	Subst		+	AAEL004680	AAEL004680	AAEL004680-RA	Structure	nuclear lamin L1 alpha, putative	SYNONYMOUS_CODING	1	1773-1773	591-591	Y->Y		-6.81899	57.7475	56.9201	53.6331	37.8514		5.69801	47.1958	51.3458	92.494	27.9275	88.3796	72.598	91.6667		11.5385	11.538462	26	ref		5.55556	5.555556	18	ref		0	0.0	32	ref		94.2857	94.28571
supercont1.1260	14878	C	T	Subst		+	AAEL014763	AAEL014763	AAEL014763-RB	Kinases/Phosphatases	tak1 binding protein-1	SYNONYMOUS_CODING	3	925-925	238-238	H->H		-12.3836	19.0687	8.79156	67.028	30.8631		6.62717	34.3675	19.1489	39.1166	7.66426	87.0758	50.911	28.8394		10.2041	10.204082	49	ref		0	0.0	59	ref		9.67742	9.677419	62	ref		25.641	25.641027
supercont1.1260	14878	C	T	Subst		+	AAEL014763	AAEL014763	AAEL014763-RA	Kinases/Phosphatases	tak1 binding protein-1	SYNONYMOUS_CODING	3	908-908	296-296	H->H		-12.3836	19.0687	8.79156	67.028	30.8631		6.62717	34.3675	19.1489	39.1166	7.66426	87.0758	50.911	28.8394		10.2041	10.204082	49	ref		0	0.0	59	ref		9.67742	9.677419	62	ref		25.641	25.641027
supercont1.1260	116385	C	T	Subst		-	AAEL014762	AAEL014762	AAEL014762-RA	Intra and extracellular trafficking/Chaperonin	zinc transporter	3PRIME_UTR	4	1110-1110				-7.97991	12.6852	17.6247	45.034	11.8987		4.87684	12.7137	6.34921	20.6651	0	53.0139	19.8786	25.6046		0	0.0	232	ref		5.74163	5.7416267	209	ref		8.88889	8.888889	135	ref		19.2623	19.262295
supercont1.1260	116395	T	G	Subst		-	AAEL014762	AAEL014762	AAEL014762-RA	Intra and extracellular trafficking/Chaperonin	zinc transporter	3PRIME_UTR	4	1100-1100				-7.91004	15.653	21.8532	46.238	12.8825		4.49599	12.1565	7.07763	23.563	0	54.148	20.7926	29.7633		0	0.47393367	211	ref		5.15464	6.185567	194	ref		8.33333	8.333334	132	ref		21.3974	21.39738
supercont1.1260	116402	G	A	Subst		-	AAEL014762	AAEL014762	AAEL014762-RA	Intra and extracellular trafficking/Chaperonin	zinc transporter	3PRIME_UTR	4	1093-1093				-8.52688	16.7183	24.1578	46.657	12.99		5.24037	13.0675	7.27273	25.2452	0	55.1839	21.5169	32.6847		0	0.0	235	ref		5.1948	5.6277056	231	ref		10.5263	10.526316	152	A/G		22.1774	22.17742
[truncated: 10,845 more rows]
[truncated: 82 more columns]
